# Supplementary material for: Mir221/222 drive synovial hyperplasia and arthritis by targeting cell cycle inhibitors and chromatin remodeling components
Source: eLife. 2024 Sep 5;13:e84698. doi: 10.7554/eLife.84698 (PMC11377061; doi:10.7554/eLife.84698)
Supplement: Figure 4—source data 1. [file elife-84698-fig4-data1.zip]

Archive with 2 entries (1 files):
- Figure_4-figure supplement_1_Source data 1/
- Figure_4-figure supplement_1_Source data 1/Figure_4-figure supplement_1_Source data 1.xlsx
