# Supplementary material for: Mir221/222 drive synovial hyperplasia and arthritis by targeting cell cycle inhibitors and chromatin remodeling components
Source: eLife. 2024 Sep 5;13:e84698. doi: 10.7554/eLife.84698 (PMC11377061; doi:10.7554/eLife.84698)
Supplement: Figure 4—source data 1. [file elife-84698-fig4-data1.zip › Figure_4-figure supplement_1_Source data 1/Figure_4-figure supplement_1_Source data 1.xlsx]

## Sheet: DESeq2-TgCol6-Mir221-2(C)_vs_WT
	baseMean	log2FoldChange	lfcSE	stat	pvalue	padj
Angptl2	1279.92	-1.89292	0.255906	-7.39694	1.39361e-13	1.83803e-09
Mmp9	266.435	-5.31271	0.892073	-5.95546	2.59338e-09	1.71021e-05
Acp5	61.7944	-3.28728	0.599026	-5.4877	4.07191e-08	0.000179015
Msr1	22.7921	-7.28558	1.34957	-5.39846	6.72159e-08	0.000221628
Spi1	23.3088	-4.91205	0.921514	-5.33041	9.79924e-08	0.000258484
Arl4c	827.032	-1.38718	0.271762	-5.10437	3.31892e-07	0.000729554
Ammecr1	113.536	-1.39413	0.299284	-4.65821	3.18977e-06	0.00600997
Atp2b4	187.564	-1.31326	0.285995	-4.5919	4.39238e-06	0.00662454
Clec4a2	8.24637	-6.70884	1.46293	-4.58589	4.5205e-06	0.00662454
Podnl1	106.202	-1.40503	0.319414	-4.39878	1.08862e-05	0.012632
Ccdc25	543.098	-1.30966	0.297339	-4.40461	1.05975e-05	0.012632
Lcp1	21.2095	-3.51159	0.800456	-4.38699	1.14932e-05	0.012632
Igfbp5	138.751	-1.4101	0.329146	-4.28413	1.83459e-05	0.0172831
Tyrobp	10.6	-5.93638	1.38138	-4.29742	1.72801e-05	0.0172831
Laptm5	71.0469	-4.14335	0.97367	-4.25539	2.08685e-05	0.0178704
Cks1brt	44.4941	-2.59739	0.611604	-4.24686	2.16792e-05	0.0178704
Jup	139.673	1.61976	0.391737	4.13481	3.55243e-05	0.0275606
Lyz2	110.869	-3.21385	0.783451	-4.10218	4.09282e-05	0.029989
Scg2	79.0989	1.58543	0.393415	4.02992	5.57965e-05	0.036795
Cybb	6.05422	-6.30917	1.56463	-4.03238	5.52157e-05	0.036795
Mmp11	84.669	1.8713	0.470221	3.97963	6.90231e-05	0.0433498
Ptbp3	331.777	-0.914142	0.231091	-3.95577	7.62885e-05	0.0451796
Ly6a	2039.89	-1.18543	0.300256	-3.94806	7.87877e-05	0.0451796
Tmsb4x	5740.08	-1.13809	0.291615	-3.90272	9.51196e-05	0.0464642
Ctss	14.9304	-3.85774	0.985464	-3.91465	9.05366e-05	0.0464642
Vav1	4.2797	-6.37421	1.62454	-3.92371	8.71971e-05	0.0464642
Pcyox1l	399.533	-1.05285	0.269591	-3.90536	9.40858e-05	0.0464642
Ntrk3	35.9131	2.11155	0.558756	3.77902	0.000157446	0.0741627
Lat2	22.8046	-2.55814	0.685083	-3.73405	0.000188425	0.0856944
Fcer1g	10.573	-3.28261	0.892906	-3.67632	0.000236619	0.0985354
Gjb5	78.1806	-1.35964	0.370101	-3.67369	0.000239073	0.0985354
Clec4d	9.4323	-4.44652	1.2077	-3.68181	0.000231583	0.0985354
Fhod1	838.36	-1.15246	0.317867	-3.62558	0.000288308	0.115227
Cdk6	244.345	-0.899943	0.249472	-3.60739	0.000309294	0.116574
B4galnt1	45.6149	1.74344	0.483305	3.60734	0.000309356	0.116574
Eya2	152.921	-1.20166	0.333952	-3.59831	0.000320292	0.117343
Rpl3	1329.2	0.86557	0.243012	3.56183	0.000368275	0.129919
Cfb	501.192	-1.15093	0.323517	-3.55756	0.000374321	0.129919
Rbm47	11.6449	-5.26127	1.48867	-3.5342	0.000409008	0.137061
Rbpms2	86.8405	-1.24119	0.35162	-3.52992	0.000415682	0.137061
Slc2a10	345.802	-1.15014	0.328019	-3.50632	0.000454344	0.146155
Mafb	101.448	1.22886	0.352418	3.48694	0.000488581	0.153426
Fbxo2	44.8277	-1.9625	0.565594	-3.46981	0.000520823	0.158804
Sh3rf1	418.812	-0.752803	0.217245	-3.46522	0.000529788	0.158804
Ctcf	435.113	-0.916334	0.265556	-3.45063	0.000559277	0.163918
Plp1	12.2115	-3.18786	0.929904	-3.42817	0.000607674	0.174231
Lilrb4a	6.5319	-4.30619	1.26671	-3.39952	0.000675042	0.189428
Trib3	349.796	1.05721	0.313368	3.37369	0.00074167	0.192511
Gm42674	43536.8	-0.645063	0.191261	-3.37268	0.000744412	0.192511
Bcr	67.1113	1.47268	0.436357	3.37493	0.000738348	0.192511
Masp1	414.281	-1.01632	0.300093	-3.38666	0.000707485	0.192511
Ndufb3	4262.92	-0.754068	0.22505	-3.35067	0.00080617	0.192545
Mms22l	249.725	-1.05052	0.314164	-3.34385	0.000826251	0.192545
Eln	426.921	1.23381	0.367993	3.35282	0.000799938	0.192545
Cd63	23710.1	-0.627519	0.187154	-3.35295	0.000799564	0.192545
Ryk	3472.12	-0.734084	0.219117	-3.35019	0.000807571	0.192545
Pik3ip1	118.63	1.0691	0.31991	3.34188	0.00083214	0.192545
Klra2	9.49798	-4.8895	1.48676	-3.2887	0.00100652	0.22142
Ulk3	990.061	-0.934779	0.284259	-3.28848	0.0010073	0.22142
Sgms1	476.531	-0.813083	0.247239	-3.28865	0.00100668	0.22142
Txnip	269.575	1.14463	0.349396	3.27604	0.00105273	0.226449
Adm	6617.14	-0.863647	0.263878	-3.2729	0.00106451	0.226449
Spp1	1336.8	1.04016	0.320617	3.24425	0.00117762	0.246534
Dynlrb1	426.32	0.797273	0.246359	3.23622	0.00121124	0.24961
Hoxd9	14.2325	3.55991	1.10542	3.22042	0.00128004	0.259729
Fam69b	28.1562	1.72817	0.540995	3.19443	0.00140106	0.275799
Cd52	5.47723	-5.07974	1.59001	-3.19478	0.00139937	0.275799
Slc37a2	6.30672	-4.41797	1.38762	-3.18385	0.00145332	0.280489
Hcls1	4.3891	-5.70943	1.79482	-3.18105	0.00146741	0.280489
Ubn1	889.919	-0.737001	0.233564	-3.15546	0.00160244	0.297671
Dpysl3	2160.22	-0.869495	0.275266	-3.15875	0.00158449	0.297671
Flt4	42.143	-2.10419	0.669534	-3.14276	0.00167361	0.302374
Hmgcs1	1210.13	-0.76148	0.242085	-3.1455	0.00165804	0.302374
Tle3	244.324	-0.822419	0.262945	-3.12772	0.00176166	0.305717
Dcstamp	5.41914	-5.09536	1.62637	-3.13297	0.00173046	0.305717
Gm4737	250.936	-0.839294	0.268141	-3.13005	0.00174779	0.305717
Ncor2	405.655	-1.11674	0.358638	-3.11383	0.00184674	0.312265
Adamts1	707.227	-0.774066	0.248447	-3.11562	0.0018356	0.312265
Plekhg3	1034.37	-0.862321	0.277425	-3.1083	0.00188165	0.314141
Nrip2	11.3834	5.28391	1.70238	3.10384	0.00191027	0.314932
Pid1	1093.92	-0.758627	0.245451	-3.09074	0.00199656	0.324249
Crabp1	31.8002	2.73654	0.886223	3.08787	0.00201595	0.324249
Pon2	548.115	-0.895083	0.290843	-3.07754	0.00208713	0.331653
Map3k7	442.901	-0.656726	0.214157	-3.06657	0.00216531	0.339277
Cdo1	117.693	1.10867	0.36188	3.06365	0.00218656	0.339277
Pomp	3646.36	-0.818	0.268033	-3.05186	0.00227427	0.344774
Spag7	2002.38	-0.750808	0.245803	-3.05452	0.00225423	0.344774
Hgf	33.0162	1.64458	0.540198	3.04441	0.00233141	0.34942
Enc1	463.769	0.675776	0.224406	3.0114	0.00260044	0.381079
Arl6	27.367	1.80152	0.59787	3.01322	0.00258491	0.381079
Lars	397.86	0.725221	0.242421	2.99158	0.00277536	0.402245
Zfp300	14.9314	-2.58869	0.868073	-2.98211	0.00286266	0.405974
Trnp1	21.8523	1.95954	0.656619	2.98428	0.00284246	0.405974
Cavin2	453.829	-0.924562	0.312471	-2.95887	0.00308769	0.423924
Lsm14b	62.5529	1.37823	0.466979	2.95138	0.00316356	0.423924
Cyr61	4514.81	-0.696254	0.235748	-2.95339	0.00314306	0.423924
Mpdz	68.296	-1.01124	0.342947	-2.94866	0.00319152	0.423924
Ticrr	23.073	-1.76729	0.598265	-2.95402	0.00313667	0.423924
Peli2	150.818	0.900536	0.305632	2.94647	0.00321423	0.423924
Hbp1	211.535	0.86428	0.293148	2.94828	0.00319551	0.423924
Apod	23.5279	1.80501	0.613474	2.94227	0.00325817	0.425465
Cd207	2.1792	-5.69938	1.94169	-2.93526	0.00333268	0.430929
Abi3bp	907.508	0.71588	0.244422	2.92887	0.00340195	0.435615
Cdon	675.51	0.601613	0.206161	2.91817	0.00352096	0.446518
Tmem176a	385.157	-0.790434	0.271337	-2.91311	0.00357848	0.448386
Ckb	84.3384	-1.1769	0.404306	-2.91092	0.00360368	0.448386
Gja1	1766.84	-0.609111	0.209528	-2.90706	0.00364842	0.44971
Dio3	491.644	-1.05043	0.362369	-2.89878	0.00374619	0.457486
Nrp2	533.38	-0.732986	0.253655	-2.88969	0.00385617	0.458765
Nfasc	15.5916	2.99343	1.04038	2.87724	0.00401173	0.458765
Actl6a	234.211	-0.691639	0.239091	-2.89279	0.00381839	0.458765
Mgst1	190.605	1.03982	0.360234	2.88651	0.00389535	0.458765
Slc1a5	211.441	0.692953	0.240603	2.88007	0.00397588	0.458765
Il4ra	3517.1	-0.709882	0.24688	-2.87542	0.00403493	0.458765
Itga2	2.60881	-5.42509	1.88345	-2.8804	0.00397176	0.458765
Apol10b	39.0487	-4.03287	1.39768	-2.88541	0.00390907	0.458765
Nsg1	728.308	-0.667194	0.232631	-2.86804	0.00413028	0.465592
Tram1	420.846	1.04008	0.363831	2.85869	0.00425398	0.468952
Jph2	161.969	-0.905075	0.317039	-2.85477	0.00430676	0.468952
Sdc3	477.092	-0.769609	0.269803	-2.85249	0.00433787	0.468952
Apoe	79.0255	-2.6273	0.919253	-2.85808	0.0042621	0.468952
Adam8	33.6373	-1.5325	0.536355	-2.85725	0.00427327	0.468952
Stk39	84.6589	-0.948122	0.333963	-2.839	0.00452549	0.485015
Nelfcd	1058.91	-0.732659	0.25829	-2.83658	0.00456	0.485015
Coro1c	1930.01	-0.662496	0.234578	-2.82421	0.00473979	0.493243
Clec5a	3.06937	-5.20837	1.84227	-2.82715	0.00469646	0.493243
Slc37a4	29.2273	1.71388	0.606996	2.82355	0.00474955	0.493243
Rassf3	124.948	-1.09768	0.389537	-2.81791	0.0048337	0.49806
Gjb2	18.0905	4.49321	1.59632	2.81473	0.00488184	0.499121
Mfap3l	16.451	2.76388	0.986271	2.80235	0.00507311	0.514686
Rpia	51.3607	1.14631	0.409628	2.79842	0.0051353	0.517019
Sphk1	57.3242	-1.16571	0.417796	-2.79015	0.00526838	0.522441
Lima1	3740.64	-0.578819	0.207421	-2.79055	0.00526184	0.522441
Per3	91.5187	1.10133	0.396595	2.77697	0.00548682	0.536042
Bcl2a1b	3.60358	-5.37656	1.93466	-2.77907	0.00545147	0.536042
Carns1	37.9175	1.67629	0.604821	2.77154	0.0055791	0.54105
Sertad3	172.036	-0.88131	0.319117	-2.76171	0.00574992	0.551203
Tmem2	767.183	-0.716021	0.25936	-2.76072	0.00576738	0.551203
Ifih1	6.28833	4.70208	1.71265	2.74549	0.00604197	0.573292
Pik3r5	7.51623	-4.35531	1.58919	-2.74058	0.00613311	0.574081
9930021J03Rik	56.6742	1.26163	0.460389	2.74035	0.00613734	0.574081
Exosc9	283.946	-1.01027	0.369554	-2.73374	0.00626188	0.575905
C1qc	3.66213	-4.9023	1.7939	-2.73276	0.00628061	0.575905
Blmh	577.312	-0.627894	0.229797	-2.73238	0.00628784	0.575905
Slpi	403.262	0.99384	0.364917	2.72347	0.00646005	0.587597
Pbx3	186.269	-0.726277	0.268111	-2.70886	0.00675138	0.587822
Bckdk	202.152	0.825793	0.304954	2.70793	0.00677044	0.587822
Spata13	96.2361	-0.939551	0.346474	-2.71175	0.00669293	0.587822
Arhgap42	179.263	-0.709263	0.26196	-2.70752	0.00677871	0.587822
Cd300lb	2.81275	-5.15681	1.90195	-2.71133	0.00670137	0.587822
Phactr1	47.4898	1.25896	0.462785	2.72041	0.00652014	0.587822
Cxcl14	2277.87	-0.74021	0.272856	-2.71282	0.00667126	0.587822
C2cd2	78.1144	-0.907289	0.335343	-2.70555	0.00681907	0.587822
Hmbox1	45.6769	-1.1619	0.429872	-2.70289	0.00687385	0.588696
Mamdc4	3.76208	-5.01557	1.85723	-2.70057	0.00692214	0.588757
Npy	38.4426	-1.27131	0.471107	-2.69857	0.00696384	0.588757
Gdpd1	13.1859	4.12681	1.53255	2.69278	0.00708584	0.595256
Trappc1	76.2654	1.01733	0.378228	2.68972	0.00715112	0.595417
Mef2c	19.5415	1.65278	0.614766	2.68847	0.00717805	0.595417
Lrg1	4.4727	-4.10807	1.52944	-2.686	0.00723124	0.59608
St3gal5	1415.19	-0.780356	0.291274	-2.67911	0.00738172	0.604705
Bhlhe41	36.8687	1.4161	0.529681	2.67349	0.00750654	0.611134
Cd38	5.10387	4.63505	1.73751	2.66764	0.00763865	0.618074
Tmem170	27.2212	-1.64181	0.617419	-2.65915	0.00783381	0.630001
Srgn	6.74998	-3.07836	1.16289	-2.64717	0.00811684	0.648656
Adamts16	45.569	1.3849	0.52355	2.64521	0.00816414	0.648656
Aldh1a2	180.252	0.964377	0.365144	2.64109	0.00826408	0.652665
Atp6v0d2	4.78473	-4.63882	1.76039	-2.63511	0.00841099	0.656405
Dgat2	51.9859	1.3297	0.504431	2.63603	0.00838818	0.656405
Prdm11	9.82628	-2.20444	0.839936	-2.62454	0.00867665	0.661145
Dclk2	11.7634	2.34883	0.895428	2.62313	0.00871252	0.661145
Nrbp1	254.984	0.765589	0.29196	2.62224	0.00873544	0.661145
Usf2	5463.33	-0.502744	0.191431	-2.62624	0.00863337	0.661145
Hivep1	84.2793	0.985329	0.376244	2.61885	0.00882261	0.661145
Coq6	33.7055	1.62377	0.620031	2.61886	0.0088225	0.661145
Crip2	421.076	0.772119	0.294331	2.6233	0.00870813	0.661145
Eif4ebp1	434.757	0.780532	0.298304	2.61657	0.00888188	0.661825
Fam172a	93.4411	1.01372	0.38886	2.60691	0.00913634	0.676866
Arhgef28	99.3564	0.872021	0.334744	2.60504	0.00918637	0.676866
Camp	26.8509	-2.22878	0.856989	-2.6007	0.00930325	0.677903
Sh3bp5l	443.516	-0.55777	0.21437	-2.6019	0.00927083	0.677903
Rtl3	12.0505	2.3907	0.920532	2.59708	0.0094019	0.681328
Lin54	90.0579	-0.97061	0.374402	-2.59243	0.00953013	0.683114
Ift46	64.2018	1.0183	0.392796	2.59245	0.00952948	0.683114
Znhit6	466.134	-0.851704	0.32901	-2.58868	0.00963434	0.68685
Lrpprc	2538.49	-0.780051	0.301757	-2.58504	0.0097369	0.69043
Cd68	23.2559	-1.83863	0.712333	-2.58113	0.00984764	0.691214
Actg1	2334.75	0.82331	0.318995	2.58095	0.00985277	0.691214
Dnmt1	559.839	-0.630141	0.24487	-2.57337	0.0100714	0.70281
Mastl	81.0015	-1.01144	0.394408	-2.56446	0.0103337	0.713564
Maob	70.1491	1.11219	0.433392	2.56624	0.0102807	0.713564
Adgrg6	11.5202	2.69586	1.05486	2.55566	0.0105986	0.728046
Ocstamp	5.00744	-3.59183	1.40656	-2.55363	0.0106607	0.728521
Extl2	294.949	-0.625365	0.245407	-2.54828	0.0108256	0.728538
Mien1	122.595	0.870164	0.341476	2.54824	0.0108267	0.728538
Otub2	24.2264	1.74079	0.682776	2.54958	0.0107852	0.728538
Tpk1	7.25969	3.85793	1.51564	2.54541	0.0109149	0.730744
Dusp2	11.0689	-2.57622	1.01839	-2.52969	0.0114165	0.731583
Vapb	306.541	-0.686743	0.271005	-2.53407	0.0112748	0.731583
Tcea2	13.4685	2.76017	1.08604	2.5415	0.0110379	0.731583
Penk	672.082	1.8717	0.739599	2.53069	0.0113837	0.731583
Col1a2	18579.9	0.504996	0.19882	2.53996	0.0110864	0.731583
Lgals3	555.898	0.721132	0.285103	2.52937	0.0114266	0.731583
Cdsn	460.393	0.932785	0.367437	2.53863	0.0111288	0.731583
Riok3	189.792	-0.665869	0.263211	-2.52979	0.0114131	0.731583
Fam204a	245.35	-0.60829	0.240341	-2.53094	0.0113756	0.731583
Gm7361	5.60949	-3.67367	1.45674	-2.52184	0.0116743	0.733202
Fabp7	89.4888	-1.377	0.546025	-2.52187	0.0116734	0.733202
Rnf145	441.779	-0.668136	0.264618	-2.5249	0.011573	0.733202
Gdf9	6.56327	4.45027	1.76414	2.52263	0.011648	0.733202
Reep4	989.33	-0.533866	0.212268	-2.51506	0.0119014	0.743275
Bmp5	60.6009	-1.19273	0.474495	-2.51369	0.0119474	0.743275
Pgap1	116.563	-0.793876	0.316463	-2.50859	0.0121215	0.748288
Ttll4	114.007	-0.82058	0.327426	-2.50615	0.0122052	0.748288
Prune1	389.833	-0.695402	0.278179	-2.49983	0.0124251	0.748288
Phkg2	19.4845	1.80087	0.72026	2.50031	0.0124086	0.748288
Sema3f	25.1785	1.60074	0.63953	2.50299	0.0123149	0.748288
Nipal2	6.15314	3.8445	1.53711	2.50112	0.0123802	0.748288
Ccny	448.96	-0.593893	0.237494	-2.50067	0.012396	0.748288
Adra1b	113.512	-0.884412	0.354276	-2.49639	0.0125464	0.748756
1700088E04Rik	4.01225	4.51652	1.80903	2.49665	0.0125371	0.748756
Atxn7l3b	924.35	0.58223	0.233455	2.49397	0.0126323	0.750486
C1qa	8.38827	-2.72252	1.09252	-2.49197	0.0127037	0.751339
Ccdc3	6.16804	4.09568	1.64663	2.4873	0.0128715	0.7545
Mcam	128.917	-0.908226	0.365135	-2.48737	0.0128692	0.7545
Faah	10.037	2.31677	0.932061	2.48564	0.0129318	0.754678
Gpr137c	4.69186	4.4577	1.79848	2.47859	0.0131902	0.766367
Cxcl5	3716.53	-0.628711	0.254406	-2.47129	0.0134628	0.771997
Clec12a	4.32787	-4.61974	1.87048	-2.46982	0.0135182	0.771997
Rps26	2704.96	0.687525	0.27838	2.46974	0.0135212	0.771997
2510009E07Rik	236.064	-0.60572	0.244842	-2.47392	0.0133641	0.771997
Folr2	4.51893	-3.27458	1.32885	-2.46423	0.0137308	0.780585
Kdelr1	3162.91	-0.55753	0.226799	-2.45826	0.0139613	0.790281
Rgs14	2.027	-5.01702	2.04287	-2.45587	0.0140545	0.792157
Nebl	5.08952	4.2435	1.72938	2.45376	0.014137	0.793414
Ctgf	17794.8	-0.591909	0.241491	-2.45106	0.0142438	0.796023
Il17ra	690.224	-0.612103	0.250074	-2.44769	0.0143775	0.800106
Mrpl33	1129.76	-0.593582	0.243162	-2.4411	0.0146427	0.807363
Zdhhc2	99.7557	-0.862941	0.353345	-2.44221	0.0145978	0.807363
Zfp942	9.45046	2.6887	1.10197	2.43989	0.0146916	0.807363
Ptx3	10362.6	-0.486956	0.200071	-2.43392	0.0149364	0.811137
Syt11	59.7304	1.08739	0.447077	2.43223	0.0150062	0.811137
Tsfm	107.147	1.1069	0.455039	2.43254	0.0149934	0.811137
Bcl2l2	76.6388	0.906543	0.372208	2.43558	0.0148679	0.811137
Aprt	370.059	0.628985	0.258867	2.42977	0.0151085	0.813332
Dhcr7	44.3946	-1.19443	0.492276	-2.42635	0.0152516	0.814386
Kctd11	191.083	-0.81793	0.336931	-2.42759	0.0151994	0.814386
4930579G24Rik	53.8558	-1.08183	0.446869	-2.42092	0.0154813	0.82332
Tmem68	38.0079	1.17452	0.485986	2.41677	0.0156589	0.829416
Mybl1	3.61525	-4.0969	1.6986	-2.41192	0.0158688	0.83053
Kctd21	8.3724	3.17625	1.31576	2.41401	0.0157781	0.83053
Cpsf2	692.996	-0.527525	0.218589	-2.41332	0.0158078	0.83053
Slc4a4	20.4683	-1.65568	0.687891	-2.40689	0.0160888	0.838719
Pcp4l1	19.4311	1.50991	0.628353	2.40296	0.0162628	0.841139
Ywhab	1030.87	-0.494423	0.205708	-2.40352	0.0162379	0.841139
Aldh1l1	18.8486	1.62333	0.67711	2.39744	0.0165103	0.841424
Fam53b	14.174	2.1348	0.890564	2.39713	0.0165241	0.841424
Col4a1	245.56	0.665331	0.277715	2.39573	0.0165873	0.841424
Mustn1	105.763	0.811697	0.338679	2.39665	0.0165457	0.841424
Tnks2	2232.47	-0.603969	0.251617	-2.40035	0.0163794	0.841424
Reck	58.6564	1.06505	0.445526	2.39054	0.0168235	0.846787
Arpc1b	1528.74	-0.54244	0.226883	-2.39084	0.0168099	0.846787
Nov	132.379	0.754702	0.315882	2.38919	0.0168857	0.846787
Trim66	7.90421	2.79238	1.17096	2.38469	0.0170936	0.85397
Mrvi1	74.1665	-0.941328	0.395019	-2.38299	0.0171726	0.854678
Scamp1	755.137	-0.579532	0.243337	-2.3816	0.0172376	0.854688
Fam241b	13.659	2.06223	0.86669	2.37943	0.0173393	0.856509
Fermt2	433.557	-0.558973	0.23519	-2.37669	0.0174689	0.859692
F3	346.395	0.585555	0.246677	2.37377	0.0176074	0.861426
Leo1	76.2183	-0.875029	0.368713	-2.3732	0.0176348	0.861426
Phyhd1	219.939	0.709461	0.30171	2.35147	0.0186995	0.864095
Zcchc3	37.2141	1.14307	0.484076	2.36135	0.0182086	0.864095
Il13ra2	2.99385	-4.34786	1.84637	-2.35481	0.0185321	0.864095
Fndc5	5.43774	3.38655	1.43623	2.35795	0.0183763	0.864095
Tmem50a	2710.4	-0.683011	0.289129	-2.36231	0.0181616	0.864095
Draxin	44.7386	-1.27777	0.539794	-2.36713	0.0179264	0.864095
Zfp9	57.4348	-0.866346	0.367	-2.36062	0.0182445	0.864095
Rasip1	8.71793	2.56869	1.0859	2.36548	0.0180065	0.864095
Fgfr2	208.144	0.764983	0.32518	2.35249	0.0186481	0.864095
Pgam2	43.6068	-1.07494	0.455379	-2.36054	0.0182482	0.864095
Wnt9a	26.9828	-1.57569	0.665843	-2.36645	0.0179595	0.864095
Skiv2l2	106.449	-0.719088	0.305803	-2.35147	0.0186992	0.864095
Snapc1	546.186	-0.580543	0.246342	-2.35666	0.0184403	0.864095
Sntb1	9.46412	-2.04044	0.868009	-2.35071	0.0187377	0.864095
Tagap	13.7017	-1.69129	0.715298	-2.36445	0.0180569	0.864095
Mpeg1	2.27008	-4.87544	2.06618	-2.35964	0.0182929	0.864095
C4b	64.1083	1.05058	0.447229	2.34909	0.0188192	0.864829
Pigf	68.9825	-0.988604	0.421315	-2.34647	0.0189521	0.867912
Rin2	116.447	0.745631	0.318406	2.34177	0.0191927	0.870852
Slc44a1	210.981	0.576526	0.246237	2.34135	0.0192143	0.870852
Rnf187	795.585	-0.484848	0.206945	-2.34289	0.0191352	0.870852
Cyb5r1	5099.25	-0.623666	0.267003	-2.33581	0.0195014	0.870883
Nsfl1c	251.446	0.662772	0.285789	2.31909	0.02039	0.870883
Armcx6	5.91383	3.71446	1.59641	2.32676	0.0199781	0.870883
Rmnd5a	264.492	-0.659293	0.282878	-2.33066	0.0197713	0.870883
Tjp1	44.0773	1.12999	0.484155	2.33395	0.0195984	0.870883
Gm2115	280.418	-0.601202	0.258949	-2.3217	0.0202491	0.870883
Spn	3.20282	-4.15766	1.79508	-2.31614	0.0205507	0.870883
Ormdl2	53.5959	1.15985	0.495829	2.33921	0.0193247	0.870883
Mapk8	159.861	-0.726166	0.313793	-2.31416	0.020659	0.870883
Angptl6	19.0476	1.91911	0.825073	2.32599	0.0200193	0.870883
Gramd1b	79.8239	1.08996	0.469273	2.32265	0.0201982	0.870883
Myl4	11.2608	-1.72028	0.740826	-2.32211	0.0202269	0.870883
Rnf213	26.1505	1.67317	0.722175	2.31685	0.0205118	0.870883
Serpinb9	20.4287	1.98985	0.854732	2.32804	0.0199099	0.870883
Dtnbp1	183.822	-0.576354	0.248515	-2.31919	0.0203848	0.870883
Mrpl36	109.387	-0.806827	0.345397	-2.33594	0.0194944	0.870883
Bdkrb1	40.163	-1.48141	0.635062	-2.3327	0.0196639	0.870883
Trib1	201.308	-0.601821	0.259952	-2.31513	0.0206061	0.870883
AC157554.2	136.677	-0.766056	0.331053	-2.314	0.0206677	0.870883
Bambi	43.2876	1.12636	0.486019	2.31752	0.0204754	0.870883
Ermp1	56.3874	-0.945519	0.407278	-2.32156	0.0202569	0.870883
Scd2	744.119	-0.528587	0.226031	-2.33856	0.019358	0.870883
Inpp5d	2.48543	-4.80992	2.0808	-2.31157	0.0208013	0.873148
Rfc1	106.064	-0.8006	0.346487	-2.31062	0.0208539	0.873148
Mul1	113.129	0.739042	0.32043	2.3064	0.021088	0.880159
Ncstn	57.3819	1.08552	0.471912	2.30025	0.021434	0.881301
Lxn	162.941	0.695131	0.302076	2.30118	0.0213816	0.881301
Ddt	199.377	0.629755	0.273809	2.29998	0.0214495	0.881301
Cyp4v3	43.8666	1.08596	0.472065	2.30045	0.0214228	0.881301
Lsm6	666.567	-0.606171	0.263247	-2.30267	0.0212976	0.881301
Fbxo36	2.6775	4.50321	1.96723	2.28911	0.0220728	0.881931
Chil1	53.8711	-1.37405	0.599748	-2.29105	0.0219607	0.881931
Idh3g	152.976	0.641515	0.279509	2.29515	0.0217246	0.881931
Rhoc	2294.36	-0.508432	0.222719	-2.28284	0.0224399	0.881931
5730480H06Rik	197.883	-0.65826	0.286603	-2.29677	0.0216319	0.881931
4930522L14Rik	3.74999	-3.27982	1.43498	-2.28563	0.0222762	0.881931
Thsd7a	58.1948	-1.12984	0.49479	-2.28347	0.022403	0.881931
Cdipt	357.034	0.65603	0.287574	2.28126	0.0225332	0.881931
Lyz1	3.55516	-3.95025	1.72674	-2.28769	0.0221556	0.881931
Mt3	2.12548	-4.66935	2.04157	-2.28714	0.0221877	0.881931
Smim4	408.696	-0.52668	0.229356	-2.29634	0.0216563	0.881931
Fbxo34	41.5892	1.1019	0.481472	2.28861	0.0221022	0.881931
Zic2	5.03703	4.1865	1.83423	2.28243	0.0224638	0.881931
Ifrd1	1907.74	-0.507936	0.221817	-2.28989	0.0220278	0.881931
Slc38a1	107.2	0.810042	0.35509	2.28123	0.0225347	0.881931
Tmem8	29.4548	1.22661	0.536753	2.28523	0.0222992	0.881931
Pcdh20	8.97694	-2.38879	1.04781	-2.27979	0.0226201	0.882653
Myo1f	5.20421	-2.91221	1.27894	-2.27705	0.0227835	0.886406
Gbx2	15.1461	-1.90894	0.843066	-2.26428	0.0235567	0.888177
Gatad2b	211.051	0.59641	0.263812	2.26073	0.0237757	0.888177
Slc30a3	27.1942	-1.64152	0.723922	-2.26754	0.0233573	0.888177
U90926	33.0966	-1.65991	0.731148	-2.27029	0.0231902	0.888177
Tcaf2	119.792	-0.714082	0.316091	-2.2591	0.0238769	0.888177
Prx	7.76165	-2.64949	1.17085	-2.26288	0.0236429	0.888177
Itgal	3.00455	-3.86384	1.70235	-2.26971	0.0232255	0.888177
Tnfaip3	26.2124	-2.89819	1.27912	-2.26577	0.0234656	0.888177
Parg	464.506	-0.516641	0.228741	-2.25863	0.0239065	0.888177
Lca5	4.04661	-3.55098	1.57088	-2.2605	0.02379	0.888177
Pxylp1	235.55	-0.578716	0.25511	-2.2685	0.023299	0.888177
Gm2a	117.367	0.772224	0.339908	2.27186	0.0230948	0.888177
Pycr1	221.935	0.720051	0.316652	2.27395	0.0229691	0.888177
Zfp935	19.6965	1.58626	0.701888	2.25999	0.0238217	0.888177
Cd180	1.6013	-5.02335	2.2207	-2.26205	0.0236941	0.888177
Cyth4	4.65639	-3.79368	1.66864	-2.27352	0.0229947	0.888177
Arl6ip1	698.992	-0.512616	0.228025	-2.24807	0.0245717	0.907775
Palld	2175.27	-0.465118	0.206883	-2.24822	0.0245621	0.907775
Dars2	18.1006	1.49975	0.667852	2.24563	0.0247278	0.909721
Ppox	18.8449	1.89008	0.844957	2.23689	0.0252935	0.909721
Evx2	21.7705	-1.1794	0.525498	-2.24434	0.0248107	0.909721
Cd44	921.743	-0.471807	0.211244	-2.23347	0.025518	0.909721
Ctdspl2	54.5534	-0.925383	0.414884	-2.23046	0.0257168	0.909721
Prrg1	16.8887	-1.61057	0.721613	-2.23191	0.0256209	0.909721
Rpl36a	3539.8	-0.620019	0.277899	-2.23109	0.0256751	0.909721
Cks1b	1973.12	-0.527461	0.236752	-2.22791	0.0258868	0.909721
Tmem245	86.263	0.80588	0.361085	2.23183	0.0256261	0.909721
Podn	108.8	0.948722	0.423734	2.23896	0.0251587	0.909721
Sesn2	65.4524	1.05059	0.47073	2.23183	0.0256261	0.909721
B3gnt8	21.6197	-1.22353	0.549189	-2.22789	0.025888	0.909721
Scyl2	114.454	-0.623126	0.278875	-2.23443	0.0254546	0.909721
Selenok	983.055	-0.450458	0.200879	-2.24243	0.0249336	0.909721
Irgm2	68.4859	1.29795	0.582449	2.22843	0.0258516	0.909721
Gas7	24.0067	-1.50792	0.672142	-2.24346	0.0248672	0.909721
Pigh	94.5783	0.762068	0.34022	2.23993	0.0250956	0.909721
Adamts12	107.941	0.754965	0.33757	2.23647	0.0253211	0.909721
Wnt10b	22.8765	-1.34148	0.602323	-2.22719	0.0259349	0.909721
Erh	675.524	-0.570392	0.256246	-2.22595	0.0260173	0.910191
Mpst	15.9879	1.5417	0.693702	2.22242	0.0262552	0.913668
Cdk2ap2	94.5235	0.85687	0.385511	2.22269	0.026237	0.913668
Dusp23	12.3053	2.11339	0.95331	2.21689	0.0266304	0.915028
Apbb2	155.011	0.620543	0.279744	2.21826	0.0265374	0.915028
C5ar1	2.65707	-4.11821	1.85762	-2.21693	0.0266279	0.915028
Cend1	18.8404	1.75169	0.790212	2.21673	0.0266412	0.915028
Itpr3	61.2624	0.886496	0.399745	2.21765	0.0265787	0.915028
Kansl3	287.305	-0.533556	0.241007	-2.21386	0.0268384	0.917026
Rps24	8975.44	-0.687826	0.310688	-2.21388	0.0268369	0.917026
Tmem38b	21.5571	1.47902	0.668829	2.21135	0.0270114	0.91818
Lpar1	1128.3	-0.73274	0.331278	-2.21186	0.0269766	0.91818
Lrrc14	418.386	0.488511	0.221072	2.20974	0.0271235	0.91962
Ephb3	1494.34	-0.565775	0.256189	-2.20843	0.0272143	0.920333
Egfl6	29.9601	1.40588	0.63934	2.19896	0.0278806	0.920368
Ttll7	40.8514	-0.944395	0.430239	-2.19505	0.0281601	0.920368
Car9	31.9978	1.70542	0.773795	2.20397	0.0275268	0.920368
Rpa2	460.027	-0.627267	0.28534	-2.19832	0.0279265	0.920368
Gpn2	62.2381	1.03122	0.468267	2.2022	0.0276509	0.920368
H6pd	127.54	0.760433	0.346767	2.19293	0.0283128	0.920368
Letm1	125.687	-0.713293	0.325328	-2.19253	0.028341	0.920368
Plac8	19.5023	2.4815	1.12435	2.20705	0.0273103	0.920368
Mapk3	550.001	0.470092	0.214325	2.19336	0.0282815	0.920368
Gpc6	51.8834	0.953754	0.435168	2.19169	0.0284017	0.920368
Cyfip2	3.98658	-3.55638	1.61511	-2.20194	0.0276693	0.920368
Eral1	16.9767	1.73595	0.787436	2.20456	0.0274849	0.920368
Tk1	130.323	-0.90185	0.410959	-2.1945	0.0281992	0.920368
Immp2l	11.7982	2.13085	0.969653	2.19754	0.0279819	0.920368
Fam84b	4.38244	-3.07217	1.39315	-2.2052	0.0274401	0.920368
Ypel1	11.6277	1.90915	0.870166	2.194	0.0282351	0.920368
Fyttd1	195.956	0.568722	0.258549	2.19967	0.0278303	0.920368
Atp11c	270.632	1.54299	0.705309	2.18768	0.0286929	0.927527
Tmem26	213.731	0.600487	0.274618	2.18663	0.0287696	0.927733
Prr14	127.972	0.655805	0.300119	2.18515	0.0288778	0.928949
Tuba4a	281.337	-0.822959	0.38034	-2.16375	0.0304838	0.93099
Kdm5b	128.309	0.736161	0.339339	2.1694	0.0300525	0.93099
Optn	39.1784	-1.0911	0.505309	-2.15928	0.0308286	0.93099
Itch	43.3004	1.09009	0.500334	2.17873	0.0293518	0.93099
Atp6ap1	2131.17	-0.414735	0.191701	-2.16345	0.0305067	0.93099
Zc3h12a	50.521	-1.02856	0.47672	-2.15758	0.0309608	0.93099
Brap	195.686	-0.585326	0.268552	-2.17956	0.0292899	0.93099
Fam220a	92.6841	0.782138	0.361122	2.16585	0.0303225	0.93099
Lnx2	52.2291	0.910247	0.421953	2.15722	0.0309883	0.93099
Tpd52l1	7.64602	3.46892	1.60588	2.16013	0.0307625	0.93099
Mif	1450.9	0.516199	0.237492	2.17354	0.0297395	0.93099
D10Wsu102e	152.74	-0.677094	0.313854	-2.15735	0.0309781	0.93099
Nabp2	55.2716	0.988133	0.453399	2.17939	0.0293026	0.93099
Kbtbd11	2.35041	-4.53934	2.08446	-2.17771	0.0294277	0.93099
Foxc2	21.2501	-1.3102	0.606437	-2.16049	0.0307348	0.93099
Kcnma1	5.74185	3.22973	1.49524	2.16	0.0307723	0.93099
Oaz2	976.894	-0.476601	0.218381	-2.18243	0.0290777	0.93099
Topbp1	79.7781	-0.699041	0.322915	-2.16479	0.030404	0.93099
Cck	13.2417	2.79877	1.29378	2.16325	0.0305216	0.93099
Tmem17	25.9158	-1.25	0.577424	-2.16478	0.0304045	0.93099
Hist1h2ag	3.24155	-3.48152	1.60293	-2.17197	0.029858	0.93099
Ctsl	1678.6	0.491582	0.227085	2.16475	0.0304071	0.93099
Rrm2b	23.7827	1.35239	0.625865	2.16083	0.0307081	0.93099
Tuba1c	4103.17	-0.713534	0.329926	-2.16271	0.0305634	0.93099
Csrnp2	24.6475	-1.23091	0.567155	-2.17032	0.0299828	0.93099
P3h2	15.5189	-1.56553	0.720309	-2.17342	0.0297488	0.93099
Eaf2	4.1009	-3.60712	1.66385	-2.16794	0.030163	0.93099
Snrpd1	1156.3	-0.652832	0.301306	-2.16667	0.0302597	0.93099
Macrod1	15.963	1.67396	0.77277	2.16618	0.0302974	0.93099
Lyplal1	26.4487	1.30503	0.606072	2.15325	0.0312989	0.931839
Atp8b4	27.7133	2.45283	1.13932	2.15289	0.0313274	0.931839
Il18bp	8.86554	-2.13627	0.99129	-2.15504	0.0311589	0.931839
Asb16	3.52812	4.20808	1.95199	2.15579	0.0311003	0.931839
Tubb2b	1420.57	-0.651837	0.302849	-2.15235	0.0313698	0.931839
Tubb4b	2334.06	-0.573356	0.266528	-2.1512	0.0314603	0.932427
Ptrh1	71.7764	0.830346	0.386692	2.1473	0.0317691	0.933222
Zfp106	429.619	-0.537816	0.250291	-2.14877	0.031653	0.933222
Uvssa	126.278	0.678738	0.316091	2.14729	0.0317702	0.933222
Zfp219	97.8338	0.827792	0.385317	2.14834	0.0316868	0.933222
Fbxo30	79.5496	-0.706857	0.329396	-2.14591	0.0318798	0.934361
Dact1	132.157	-0.737182	0.344045	-2.14269	0.0321379	0.939839
Slc7a2	812.197	0.638116	0.297956	2.14164	0.0322223	0.940221
Prg4	1318.08	-0.476042	0.222501	-2.13951	0.0323946	0.941809
2700081O15Rik	35.6338	1.02539	0.479332	2.1392	0.0324195	0.941809
Tspan6	159.881	0.64725	0.303263	2.13429	0.0328194	0.947377
Med13l	248.645	0.635458	0.297727	2.13436	0.0328132	0.947377
Pygl	155.134	-0.614752	0.288048	-2.1342	0.0328267	0.947377
Serbp1	3667.58	-0.454544	0.213389	-2.13012	0.0331619	0.952911
Pctp	13.9757	-1.62827	0.76441	-2.13011	0.0331629	0.952911
Copa	748.94	0.44007	0.206982	2.12613	0.0334928	0.956687
Clasrp	88.3328	-0.729119	0.342892	-2.12638	0.0334715	0.956687
Entpd3	2.87406	4.51335	2.12303	2.1259	0.033512	0.956687
Nhlrc1	17.975	1.6253	0.764869	2.12494	0.0335916	0.956888
Oxtr	18.1905	1.38441	0.652923	2.12033	0.0339784	0.960098
Asb7	39.4426	1.17948	0.55689	2.11798	0.034177	0.960098
Slc38a7	22.3864	1.46443	0.691198	2.11868	0.0341177	0.960098
Rpl36a-ps1	2051.39	-0.685981	0.323855	-2.11817	0.0341603	0.960098
Jmjd6	332.483	-0.533334	0.251944	-2.11688	0.0342703	0.960098
Hpcal1	77.2165	0.779603	0.368313	2.11668	0.0342866	0.960098
Fsd1	12.3333	2.0416	0.96249	2.12117	0.0339077	0.960098
Gramd3	134.758	-0.659327	0.310664	-2.12232	0.0338113	0.960098
Nek7	164.736	0.561048	0.26964	2.08073	0.0374588	0.964577
Sft2d2	115.725	0.676273	0.330116	2.04859	0.040502	0.964577
Kyat1	86.0588	0.746735	0.353333	2.1134	0.0345664	0.964577
Fnbp1	637.526	-0.584653	0.278591	-2.09861	0.0358515	0.964577
Ass1	102.291	-1.08091	0.518622	-2.0842	0.037142	0.964577
Garnl3	25.2757	1.20452	0.571386	2.10807	0.0350252	0.964577
Map3k20	271.264	0.66219	0.322003	2.05647	0.0397375	0.964577
Jmjd7	4.60554	-2.75579	1.33541	-2.06363	0.0390525	0.964577
Ppip5k1	16.2897	-1.38524	0.666656	-2.07789	0.0377196	0.964577
Frmd5	17.3453	1.57276	0.747532	2.10393	0.0353843	0.964577
Ttl	283.532	-0.741397	0.361661	-2.04998	0.0403664	0.964577
Sirpa	367.298	-0.53573	0.258418	-2.07312	0.0381615	0.964577
Slc4a11	10.0831	1.95943	0.954413	2.05302	0.0400703	0.964577
Polr3f	310.434	-0.483032	0.234204	-2.06244	0.0391657	0.964577
Gm14327	1.95693	-4.03561	1.95666	-2.0625	0.0391598	0.964577
Gria3	43.1646	-0.929217	0.439854	-2.11256	0.0346385	0.964577
Diaph2	63.5068	-0.841332	0.410593	-2.04907	0.0404556	0.964577
D330045A20Rik	3.95541	-3.0203	1.44522	-2.08985	0.0366311	0.964577
Tbl1xr1	1419.18	-0.489657	0.233533	-2.09673	0.0360173	0.964577
Pear1	43.5349	0.877204	0.425259	2.06275	0.0391359	0.964577
Frrs1	156.28	-0.760329	0.366436	-2.07493	0.037993	0.964577
Npr2	105.87	0.746371	0.355403	2.10007	0.0357227	0.964577
Mrps15	292.791	-0.691124	0.332544	-2.07829	0.0376826	0.964577
Mad2l2	66.9949	0.970691	0.472958	2.05238	0.0401323	0.964577
Fam213b	51.2259	-0.868712	0.421311	-2.06192	0.039215	0.964577
Gm35315	2.22564	4.33972	2.087	2.0794	0.0375802	0.964577
Pop5	65.9242	-0.748312	0.355954	-2.10227	0.0355295	0.964577
Arl6ip5	293.804	-0.61618	0.294549	-2.09194	0.0364435	0.964577
Pirb	2.05246	-4.33137	2.08113	-2.08126	0.0374097	0.964577
Dmpk	71.3644	0.881292	0.427827	2.05993	0.0394055	0.964577
Xrcc1	98.7069	0.698054	0.340773	2.04844	0.0405168	0.964577
Nfkbib	76.0969	-0.815738	0.396706	-2.05628	0.0397556	0.964577
Catsperg1	16.4004	1.63931	0.795642	2.06036	0.0393641	0.964577
Josd2	145.314	0.647838	0.313948	2.06352	0.0390633	0.964577
Gab2	116.457	-0.707523	0.341896	-2.06941	0.0385076	0.964577
Apbb1	30.1424	-1.02383	0.495051	-2.06812	0.0386287	0.964577
Arfip2	111.947	0.68613	0.333086	2.05992	0.0394062	0.964577
Mrpl17	1018.12	-0.42131	0.199818	-2.10847	0.0349907	0.964577
Fus	8085.71	-0.476566	0.231708	-2.05675	0.0397103	0.964577
Tgfb1i1	234.312	-0.578911	0.276826	-2.09125	0.0365059	0.964577
Mcm9	38.7126	-0.924318	0.447321	-2.06634	0.038796	0.964577
Acss3	3.58307	4.29905	2.04694	2.10023	0.0357087	0.964577
Nup107	570.207	-0.530153	0.251516	-2.10783	0.0350456	0.964577
Mettl21b	29.7138	-1.34324	0.637126	-2.10828	0.0350067	0.964577
Hp	311.076	-1.38574	0.668233	-2.07374	0.0381038	0.964577
Rpp14	234.255	-0.583511	0.278277	-2.09687	0.0360052	0.964577
Samd4	139.075	0.784968	0.377437	2.07973	0.0375503	0.964577
Spry2	163.077	-0.638381	0.30769	-2.07475	0.0380095	0.964577
Kdelc2	131.012	-0.720744	0.344205	-2.09394	0.0362653	0.964577
Clk3	218.946	-0.587267	0.280234	-2.09564	0.0361145	0.964577
Fem1b	108.97	0.635017	0.306093	2.07459	0.0380246	0.964577
Usp3	38.1403	1.15326	0.549105	2.10026	0.0357063	0.964577
Adamts7	23.5455	1.80221	0.877142	2.05464	0.0399139	0.964577
Dag1	304.68	0.645349	0.306793	2.10353	0.0354194	0.964577
Qars	111.314	0.610866	0.29779	2.05133	0.0402347	0.964577
Vps54	45.2965	-0.872131	0.425476	-2.04978	0.040386	0.964577
Nxn	504.384	-0.492419	0.234033	-2.10405	0.0353738	0.964577
Utp6	210.036	-0.73854	0.350155	-2.10918	0.0349291	0.964577
Gaa	209.772	0.644499	0.31398	2.05268	0.0401038	0.964577
Slc38a10	496.356	-0.455808	0.218062	-2.09027	0.0365936	0.964577
Hist1h4i	47.5713	-0.956105	0.466022	-2.05163	0.0402054	0.964577
Sox4	670.113	0.4844	0.230321	2.10315	0.0354527	0.964577
Ppp1r3g	1.63469	-5.03471	2.40691	-2.09177	0.0364589	0.964577
Nsun2	1488.1	-0.565952	0.273075	-2.07251	0.0382179	0.964577
Isl1	1.70531	-4.70853	2.261	-2.0825	0.0372969	0.964577
Prkd1	44.3036	1.01936	0.497463	2.04912	0.0404499	0.964577
4930447C04Rik	12.6597	1.88384	0.909305	2.07174	0.0382895	0.964577
Ago2	330.942	0.494345	0.240117	2.05877	0.0395166	0.964577
Maf1	143.705	0.682872	0.327717	2.08373	0.0371851	0.964577
Ppil2	96.3223	0.749835	0.359279	2.08706	0.0368831	0.964577
Tmem45a	543.16	-0.472793	0.230011	-2.05552	0.0398288	0.964577
Ezr	46.9889	1.05063	0.506253	2.07531	0.037958	0.964577
Neurl1b	68.3284	-0.745338	0.358846	-2.07704	0.0377981	0.964577
Ip6k3	3.01343	4.06783	1.96438	2.0708	0.0383777	0.964577
Kank3	5.29061	3.56973	1.73403	2.05863	0.0395295	0.964577
Nfya	17.7189	1.65525	0.802236	2.0633	0.0390842	0.964577
Rab31	355.203	0.562775	0.270941	2.07711	0.0377912	0.964577
Cyp1b1	776.093	-0.536563	0.260347	-2.06095	0.0393077	0.964577
Smim3	504.254	-0.448377	0.217578	-2.06077	0.0393251	0.964577
Tcirg1	127.062	-0.696718	0.331466	-2.10193	0.0355594	0.964577
Ms4a4d	58.1275	-0.849156	0.402447	-2.10998	0.03486	0.964577
Neurl1a	38.559	-1.05069	0.510937	-2.05641	0.0397432	0.964577
Shtn1	5.5943	-2.75907	1.32918	-2.07576	0.0379162	0.964577
Cops5	677.103	-0.544314	0.275752	-1.97393	0.0483901	0.967474
Slc40a1	7.52699	2.0922	1.04346	2.00506	0.0449568	0.967474
Casp8	34.1731	-0.992659	0.487744	-2.03521	0.0418301	0.967474
Cyp20a1	251.642	-0.48121	0.239122	-2.01241	0.0441772	0.967474
Epha4	20.2443	1.29324	0.63657	2.03158	0.0421959	0.967474
Erfe	20.3327	-1.36121	0.690055	-1.97261	0.0485395	0.967474
Tnfrsf11a	2.59879	-3.86967	1.9302	-2.0048	0.0449844	0.967474
Insig2	244.595	-0.509792	0.255911	-1.99207	0.0463637	0.967474
Rbbp5	108.972	1.0166	0.500439	2.03142	0.0422128	0.967474
Cd84	2.22116	-4.07985	2.0654	-1.97533	0.0482304	0.967474
Atf3	6.9695	3.02942	1.53689	1.97114	0.0487075	0.967474
Ehmt1	751.746	-0.57423	0.288839	-1.98806	0.0468046	0.967474
Tor4a	72.3074	-0.694236	0.350854	-1.9787	0.0478497	0.967474
Npdc1	253.827	0.496582	0.251356	1.97561	0.0481991	0.967474
BC005624	44.8787	0.91566	0.458544	1.99688	0.0458377	0.967474
Lmx1b	10.9323	1.88672	0.930213	2.02826	0.0425333	0.967474
Tmem127	272.212	-0.535768	0.267196	-2.00515	0.0449469	0.967474
Fahd2a	13.3774	1.77302	0.891817	1.98809	0.0468012	0.967474
Tasp1	22.8709	1.20063	0.608133	1.97429	0.0483482	0.967474
Bcl2l1	122.903	0.662981	0.335678	1.97505	0.0482625	0.967474
Cpne1	111.254	0.708516	0.354759	1.99718	0.0458058	0.967474
Sulf2	320.522	0.611205	0.303316	2.01508	0.0438967	0.967474
Pfdn4	88.8783	0.714019	0.349328	2.04398	0.0409559	0.967474
Jade3	7.74348	2.15065	1.05256	2.04326	0.0410271	0.967474
Plxnb3	8.93951	2.63021	1.31626	1.99825	0.0456896	0.967474
Phka2	18.4637	1.30747	0.662904	1.97234	0.0485703	0.967474
Il7	3.69414	3.74039	1.87657	1.9932	0.0462392	0.967474
Fabp4	786.568	-0.713185	0.357295	-1.99607	0.0459263	0.967474
Erich6	2.11445	-4.32981	2.12841	-2.0343	0.0419216	0.967474
Hax1	17.8331	1.53458	0.759664	2.02008	0.0433748	0.967474
Dnajb14	346.192	-0.491122	0.241631	-2.03252	0.0421006	0.967474
Pigo	41.7384	0.927516	0.46539	1.99299	0.046263	0.967474
Ebna1bp2	285.478	-0.615143	0.307258	-2.00204	0.0452803	0.967474
Ppie	31.524	1.14512	0.576385	1.98673	0.0469518	0.967474
Med18	66.2235	-0.809736	0.40815	-1.98392	0.0472649	0.967474
Tnfrsf1b	89.5223	-0.709197	0.354826	-1.99872	0.0456389	0.967474
Mthfr	119.784	0.72994	0.360528	2.02464	0.0429042	0.967474
Rhof	3.44124	3.98594	2.01333	1.97978	0.0477285	0.967474
Tes	167.979	0.571017	0.282615	2.02048	0.0433341	0.967474
Cav2	221.262	-0.571021	0.284795	-2.00502	0.0449604	0.967474
Cep41	68.3237	0.709683	0.356115	1.99285	0.0462783	0.967474
Tmem176b	294.861	-0.573323	0.287042	-1.99735	0.0457875	0.967474
Spr	424.829	-0.534968	0.264399	-2.02333	0.0430388	0.967474
Cdca3	276.875	-0.5209	0.260755	-1.99766	0.0457539	0.967474
Selenow	77.3602	0.75348	0.378626	1.99004	0.0465869	0.967474
Arhgap35	143.323	-0.580327	0.293811	-1.97517	0.0482485	0.967474
Six5	29.3091	1.10741	0.557613	1.98598	0.0470352	0.967474
Alkbh6	27.9711	1.16313	0.586449	1.98334	0.0473294	0.967474
Tpp1	483.82	0.550946	0.271531	2.02903	0.0424547	0.967474
Cyb5r2	35.0147	1.14255	0.576948	1.98034	0.0476655	0.967474
Cd164	576.485	-0.442505	0.218442	-2.02573	0.0427927	0.967474
Ank3	170.841	-0.539628	0.272383	-1.98114	0.0475755	0.967474
Nudt4	397.831	-0.556	0.278559	-1.99599	0.0459354	0.967474
Lgr5	57.0992	0.832175	0.422134	1.97135	0.0486837	0.967474
Ppm1h	42.0218	1.08497	0.539575	2.01079	0.044348	0.967474
Atp11a	161.739	-0.526898	0.260853	-2.0199	0.0433937	0.967474
Angpt2	3.94463	3.32544	1.663	1.99967	0.0455363	0.967474
Adam3	2.12797	-3.8157	1.91981	-1.98754	0.0468624	0.967474
Prag1	21.2522	-1.20353	0.60993	-1.97323	0.0484692	0.967474
Mmp2	1774.55	0.459599	0.2266	2.02824	0.0425359	0.967474
Chmp1a	465.948	-0.449035	0.225131	-1.99455	0.0460921	0.967474
Rpl15	291.644	0.471739	0.232485	2.02911	0.0424467	0.967474
Arhgef3	33.503	-1.14847	0.561618	-2.04492	0.0408624	0.967474
Tnnc1	7.08881	-1.99019	0.99482	-2.00056	0.04544	0.967474
Anxa8	311.406	0.5205	0.255511	2.03709	0.0416411	0.967474
Pnp2	9.79399	2.52063	1.23815	2.0358	0.0417707	0.967474
Slc25a37	347.883	-0.564818	0.281332	-2.00766	0.0446796	0.967474
Ccdc122	40.3151	0.975281	0.489576	1.99209	0.0463608	0.967474
Kbtbd6	3.34234	-3.21607	1.62521	-1.97886	0.0478319	0.967474
Gpr183	1.62365	-4.71535	2.31251	-2.03906	0.0414437	0.967474
Ecsit	50.4622	-0.859197	0.435699	-1.972	0.0486102	0.967474
Acsbg1	3.35182	-3.73474	1.88143	-1.98506	0.0471381	0.967474
Pml	55.1318	-0.774777	0.392075	-1.97609	0.0481442	0.967474
Plod2	876.621	0.529962	0.259838	2.03958	0.0413917	0.967474
Stk10	10.9981	2.08926	1.03828	2.01222	0.0441965	0.967474
Ifi47	8.6125	3.41264	1.70156	2.0056	0.0448994	0.967474
Lrrc75a	25.4526	-1.09774	0.536938	-2.04444	0.0409097	0.967474
Senp3	736.536	-0.53686	0.264021	-2.0334	0.0420123	0.967474
Tax1bp3	28.2648	-1.04442	0.52838	-1.97665	0.0480807	0.967474
Vps25	204.757	0.727415	0.359518	2.02331	0.0430415	0.967474
Cntd1	5.45665	3.43767	1.70633	2.01466	0.04394	0.967474
Arl16	35.4799	1.10811	0.549124	2.01796	0.0435958	0.967474
Alyref	566.958	-0.63111	0.312157	-2.02177	0.0432002	0.967474
Ctla2a	8.307	2.9907	1.4849	2.01407	0.044002	0.967474
Ccdc127	197.617	-0.59807	0.292434	-2.04515	0.0408403	0.967474
Rhoj	897.266	-0.50393	0.24936	-2.02089	0.0432913	0.967474
Isca2	55.4569	-0.883748	0.43685	-2.023	0.0430731	0.967474
Vipas39	30.1832	1.06617	0.526925	2.02339	0.0430329	0.967474
Ifi27l2a	2.45954	-3.86748	1.91975	-2.01457	0.0439498	0.967474
Fbxl7	50.8211	0.886482	0.435702	2.03461	0.0418906	0.967474
Ext1	434.487	0.443732	0.218244	2.03319	0.0420331	0.967474
Mtss1	166.805	-0.632368	0.317718	-1.99034	0.0465533	0.967474
Gsdmd	35.9185	-0.96316	0.472352	-2.03907	0.0414426	0.967474
Tnrc6b	85.3734	0.651777	0.326773	1.99459	0.0460877	0.967474
Tmbim6	650.426	0.509635	0.2558	1.99232	0.046336	0.967474
St6gal1	11.8014	-1.61084	0.81128	-1.98556	0.0470825	0.967474
Tfrc	337.619	-0.469966	0.236759	-1.985	0.0471447	0.967474
Ifngr2	150.555	0.632894	0.315654	2.00502	0.0449606	0.967474
Slc5a3	119.085	0.648019	0.328053	1.97535	0.0482283	0.967474
Runx1	461.368	0.499362	0.247217	2.01994	0.0433899	0.967474
Msrb1	365.749	0.568094	0.287099	1.97874	0.0478457	0.967474
Gm7334	178.834	-0.613249	0.30828	-1.98926	0.0466725	0.967474
Clip4	50.9009	0.9597	0.483131	1.98642	0.0469868	0.967474
Plekhh2	44.2474	0.873928	0.441381	1.97999	0.0477051	0.967474
Zfp521	84.5972	0.655508	0.32965	1.9885	0.0467569	0.967474
Mex3c	171.876	0.537876	0.269753	1.99396	0.0461567	0.967474
Ppp1ca	795.936	0.482903	0.244889	1.97193	0.0486177	0.967474
Ehd1	625.813	-0.451968	0.224146	-2.0164	0.0437581	0.967474
Psat1	851.589	0.449623	0.220484	2.03925	0.0414247	0.967474
Tctn3	18.6677	1.40255	0.707667	1.98194	0.0474861	0.967474
Edem3	213.553	-0.571543	0.290344	-1.9685	0.0490101	0.967535
Cyp7b1	159.017	0.688361	0.349817	1.96777	0.0490942	0.967535
Dkk2	58.1015	0.803818	0.408725	1.96665	0.049224	0.967535
Ephb6	12.0434	1.60605	0.816598	1.96676	0.0492107	0.967535
Plscr3	424.293	0.505344	0.256805	1.96781	0.0490895	0.967535
Hs1bp3	94.1792	0.804555	0.408393	1.97005	0.0488325	0.967535
Zeb1	163.785	0.60932	0.309668	1.96765	0.0491079	0.967535
Arhgdib	67.6808	-0.860271	0.438015	-1.96402	0.0495275	0.968011
Hsd17b1	5.09999	3.1157	1.58597	1.96455	0.0494668	0.968011
Itsn2	105.774	-0.67114	0.341738	-1.9639	0.0495418	0.968011
Spryd3	316.766	-0.432234	0.219982	-1.96486	0.0494309	0.968011
Brix1	258.603	-0.648711	0.330447	-1.96313	0.0496309	0.968317
Adam17	1076.04	-0.39376	0.200651	-1.96241	0.0497148	0.968522
Rnf152	4.81362	-2.73454	1.39474	-1.96061	0.0499251	0.968619
Rc3h2	672.821	-0.519214	0.265519	-1.95547	0.0505277	0.968619
Syt13	12.7189	-1.92855	0.985699	-1.95653	0.0504031	0.968619
Btbd3	33.2877	0.962739	0.492144	1.95621	0.05044	0.968619
Uox	1.38813	-4.85408	2.48202	-1.9557	0.0505007	0.968619
Spon2	7.19813	2.39071	1.22006	1.9595	0.0500546	0.968619
Iglon5	7.30884	2.47443	1.26405	1.95754	0.0502836	0.968619
Sbk1	24.8076	-1.33888	0.683029	-1.96021	0.0499712	0.968619
Ttc8	27.0321	1.16415	0.594988	1.95659	0.0503961	0.968619
Pla2g6	11.2953	-1.62484	0.830191	-1.95719	0.0503254	0.968619
Alg3	45.8504	0.915522	0.467662	1.95766	0.0502702	0.968619
Ptprn	62.6341	-0.834804	0.430705	-1.93823	0.0525955	0.969291
Arl8a	250.791	-0.463851	0.240394	-1.92955	0.0536632	0.969291
Ptgs2	262.405	-0.558975	0.288242	-1.93926	0.0524699	0.969291
Trub2	180.395	-0.505134	0.260456	-1.93942	0.0524503	0.969291
Nat10	35.2827	0.966201	0.498602	1.93782	0.0526451	0.969291
Serf2	662.487	0.386503	0.199588	1.9365	0.0528059	0.969291
Tgm2	112.308	0.695622	0.358155	1.94224	0.0521085	0.969291
Pgrmc2	685.438	-0.456418	0.236536	-1.92959	0.0536576	0.969291
S1pr1	82.3391	-0.727268	0.377403	-1.92703	0.0539755	0.969291
Dph5	46.9456	-0.955555	0.492702	-1.93942	0.0524504	0.969291
Dnajb4	134.821	-0.529788	0.273084	-1.94002	0.0523775	0.969291
Col15a1	15.8154	1.85051	0.954188	1.93936	0.0524576	0.969291
Zfp691	13.5274	1.59457	0.82665	1.92896	0.0537359	0.969291
Gmeb1	131.442	-0.562091	0.288613	-1.94756	0.0514674	0.969291
Alpl	389.179	-1.17459	0.606356	-1.93712	0.0527301	0.969291
Fndc10	24.2161	-1.25597	0.647263	-1.94043	0.0523272	0.969291
Steap1	731.339	-0.459004	0.23508	-1.95255	0.0508732	0.969291
Zbtb49	5.45822	2.71425	1.39796	1.94159	0.0521872	0.969291
Ereg	43.6	-1.22159	0.625194	-1.95393	0.0507089	0.969291
Sdad1	193.106	-0.735416	0.380828	-1.9311	0.0534707	0.969291
Tmed2	858.723	-0.502887	0.260742	-1.92868	0.0537709	0.969291
Mcm7	103.922	0.717099	0.372304	1.92611	0.0540904	0.969291
Ttyh3	540.985	0.430498	0.220947	1.94842	0.0513649	0.969291
Zfp14	3.34299	3.81306	1.9639	1.94158	0.0521883	0.969291
Rccd1	14.6512	1.61016	0.83065	1.93844	0.0525698	0.969291
Uvrag	44.0566	1.01469	0.52401	1.9364	0.0528186	0.969291
Midn	326.267	-0.456701	0.237099	-1.9262	0.0540788	0.969291
Reep6	2.64385	3.87373	2.01041	1.92684	0.054	0.969291
Sap30	12.9676	1.85691	0.957595	1.93914	0.052484	0.969291
Pde12	109.866	-0.669094	0.342565	-1.95319	0.0507973	0.969291
Gorasp1	20.1481	1.23	0.634059	1.93989	0.0523935	0.969291
Camk2b	4.48215	3.37653	1.73209	1.94939	0.0512485	0.969291
Ccm2	91.6876	-0.666656	0.34523	-1.93105	0.0534769	0.969291
Fgf18	4.01857	3.1324	1.62027	1.93326	0.0532037	0.969291
Pnpo	38.2289	-0.884288	0.453867	-1.94834	0.0513743	0.969291
Nmt1	499.752	-0.418323	0.217185	-1.92611	0.0540902	0.969291
Slc9a3r1	28.1914	1.11846	0.578263	1.93417	0.0530917	0.969291
Wbp2	152.195	0.541316	0.27824	1.9455	0.051715	0.969291
Gm10260	26.8334	-2.90847	1.50804	-1.92864	0.0537751	0.969291
Timm9	285.331	-0.567181	0.290939	-1.94948	0.0512378	0.969291
Adam4	1.58157	-5.35106	2.76996	-1.93182	0.0533814	0.969291
Basp1	1019.29	0.530588	0.271596	1.95359	0.0507498	0.969291
Tsr3	186.88	-0.649763	0.336917	-1.92855	0.0537863	0.969291
Arap3	8.77268	-1.88848	0.969341	-1.94821	0.0513896	0.969291
Ms4a6d	4.28945	-3.5738	1.84038	-1.94188	0.0521515	0.969291
Ak3	109.952	0.733561	0.377552	1.94294	0.0520232	0.969291
Rcl1	1260.87	-0.373098	0.193212	-1.93103	0.0534795	0.969291
Fam45a	37.52	0.924228	0.479653	1.92687	0.053996	0.969291
Fbxo18	72.1314	0.683578	0.356087	1.9197	0.0548964	0.969914
Grem1	56.6737	-1.08264	0.562872	-1.92342	0.0544272	0.969914
Nudc	125.007	-0.554698	0.288212	-1.92462	0.0542775	0.969914
Tmsb10	932.297	-0.519153	0.270277	-1.92082	0.0547546	0.969914
Ccdc97	302.972	-0.519944	0.270373	-1.92306	0.054472	0.969914
Furin	467.703	-0.50537	0.26324	-1.91981	0.0548822	0.969914
Arid5b	397.267	0.479744	0.249849	1.92014	0.0548407	0.969914
Terf2ip	45.1293	-0.953985	0.496905	-1.91985	0.0548762	0.969914
Rgcc	111.074	0.655255	0.341058	1.92124	0.0547014	0.969914
Rxfp3	6.40912	2.33996	1.21948	1.91882	0.0550076	0.969914
Skiv2l	115.971	-0.686234	0.357181	-1.92125	0.0547003	0.969914
Ier3ip1	2208.6	-0.320089	0.166782	-1.91921	0.0549583	0.969914
Traf1	5.04673	-3.63699	1.89667	-1.91757	0.0551659	0.970111
Tbkbp1	20.88	-1.3321	0.694615	-1.91775	0.0551431	0.970111
Abca1	83.7825	0.687447	0.35915	1.91409	0.0556082	0.972765
Dqx1	159.151	-0.646337	0.338389	-1.91004	0.0561282	0.972765
Acer3	93.5032	-0.670908	0.351157	-1.91056	0.0560609	0.972765
Lilr4b	3.0898	-3.67533	1.92157	-1.91267	0.0557909	0.972765
Slc41a2	108.242	-0.588262	0.307944	-1.91029	0.0560958	0.972765
Mau2	13.2477	1.652	0.863295	1.9136	0.0556716	0.972765
Cep162	20.7459	-1.125	0.588968	-1.91012	0.0561172	0.972765
Mok	3.16836	3.8603	2.01868	1.91229	0.0558384	0.972765
Hoxc4	10.2143	-1.88756	0.986583	-1.91323	0.0557181	0.972765
Gbe1	43.3143	-0.943801	0.493228	-1.91352	0.0556816	0.972765
Rgmb	111.486	-0.564915	0.295726	-1.91027	0.0560988	0.972765
Gzmd	12.9932	-1.60633	0.841538	-1.9088	0.0562879	0.974254
Vsir	73.5343	0.707622	0.370938	1.90766	0.0564358	0.975533
D2hgdh	45.3066	1.12911	0.61659	1.83122	0.0670678	0.97573
Elk4	425.02	-0.451147	0.239193	-1.88613	0.059278	0.97573
Pbx1	536.384	0.515284	0.274781	1.87525	0.0607577	0.97573
Adamts4	88.7406	-0.763344	0.411084	-1.8569	0.0633249	0.97573
Itpkb	30.6253	1.04644	0.567415	1.84422	0.0651505	0.97573
Cubn	6.26805	-1.9077	1.02146	-1.86762	0.0618144	0.97573
Yme1l1	444.894	-0.473315	0.251059	-1.88527	0.059393	0.97573
1700007K13Rik	3.63997	-3.37515	1.80553	-1.86934	0.0615757	0.97573
Stam2	111.252	0.554752	0.302899	1.83147	0.06703	0.97573
Ssfa2	30.7539	1.04245	0.548609	1.90017	0.0574114	0.97573
Katnbl1	192.077	-0.476093	0.257541	-1.84861	0.0645138	0.97573
Bmf	5.70106	2.41135	1.3149	1.83386	0.0666745	0.97573
Hypk	644.651	-0.56518	0.301228	-1.87626	0.0606201	0.97573
Abhd12	168.918	0.558638	0.297244	1.8794	0.0601905	0.97573
Trpc4ap	410.23	0.523223	0.284778	1.8373	0.0661654	0.97573
Mrgbp	35.5385	0.863148	0.463146	1.86366	0.0623694	0.97573
Gmeb2	126.545	0.60496	0.318599	1.89881	0.0575889	0.97573
Samd10	5.29671	3.00675	1.63081	1.84372	0.0652242	0.97573
Zdhhc9	273.759	-0.462871	0.247147	-1.87286	0.0610879	0.97573
Ints6l	28.5034	1.01822	0.551909	1.84491	0.0650506	0.97573
Abcd1	14.7579	1.45922	0.787834	1.85219	0.0639985	0.97573
Dlg3	307.739	-0.555616	0.292123	-1.90199	0.0571726	0.97573
Cox7b	692.256	-0.474813	0.253967	-1.86959	0.0615414	0.97573
Itm2a	152.941	0.546792	0.287194	1.90391	0.0569219	0.97573
Brwd3	88.7001	-0.640616	0.339737	-1.88562	0.0593455	0.97573
Morf4l2	1024.5	0.43508	0.237024	1.8356	0.0664174	0.97573
Chrdl1	62.4755	0.81069	0.436214	1.85847	0.0631024	0.97573
Adgrg2	56.4629	0.997484	0.541796	1.84107	0.0656116	0.97573
Mospd2	59.0599	-0.69144	0.369628	-1.87064	0.061395	0.97573
Phc3	243.175	-0.434862	0.236762	-1.83671	0.0662531	0.97573
Tpm3	1630.24	0.480584	0.254084	1.89143	0.0585664	0.97573
Jtb	163.597	-0.554342	0.293296	-1.89004	0.0587525	0.97573
Zfp687	87.0754	-0.656016	0.348836	-1.88059	0.0600282	0.97573
Psmd4	1291.17	-0.48309	0.261053	-1.85055	0.064235	0.97573
Mab21l3	1.76095	-3.91313	2.07334	-1.88736	0.0591124	0.97573
Wnt2b	4.66193	3.02195	1.62868	1.85546	0.06353	0.97573
Ube2d3	1965.46	-0.370596	0.198093	-1.87082	0.0613699	0.97573
Selenof	1790.77	0.541716	0.285762	1.89569	0.0580014	0.97573
Clca1	1.31555	-4.79847	2.52902	-1.89736	0.0577802	0.97573
Tgs1	54.0477	0.88833	0.471038	1.8859	0.0593087	0.97573
Gem	9.46888	1.97226	1.05999	1.86065	0.0627941	0.97573
Cdh17	23.9809	1.36128	0.727011	1.87244	0.0611464	0.97573
Runx1t1	150.017	0.707823	0.385161	1.83773	0.0661019	0.97573
Smim8	45.1246	0.875939	0.465919	1.88002	0.0601047	0.97573
Dcaf12	478.533	-0.423058	0.230479	-1.83556	0.0664226	0.97573
Glipr2	532.399	-0.492354	0.265836	-1.8521	0.0640121	0.97573
Tex10	106.311	0.598496	0.317779	1.88337	0.0596503	0.97573
Brinp1	54.2154	-1.01997	0.542101	-1.88152	0.0599018	0.97573
Zyg11b	148.633	0.580929	0.316733	1.83413	0.0666352	0.97573
Sfn	40.1213	-1.14854	0.603787	-1.90223	0.0571405	0.97573
Stmn1	1040.64	-0.487644	0.256553	-1.90075	0.0573345	0.97573
Plch2	2.60695	3.57972	1.94047	1.84477	0.0650706	0.97573
Rsbn1l	65.3325	-0.682764	0.369847	-1.84607	0.0648819	0.97573
Mapre3	21.9998	1.19968	0.635974	1.88636	0.059246	0.97573
Fras1	3.68706	3.26889	1.78229	1.83409	0.0666404	0.97573
Sec31a	1609.9	0.360673	0.196906	1.8317	0.0669954	0.97573
Selplg	3.67318	-3.76352	2.05315	-1.83305	0.0667954	0.97573
Msi1	55.8531	0.866259	0.472903	1.83179	0.0669826	0.97573
Hip1r	49.6895	0.782753	0.416335	1.8801	0.0600938	0.97573
Ptn	29.6471	-1.0833	0.589544	-1.83753	0.0661315	0.97573
D630045J12Rik	12.3137	1.50799	0.819969	1.83909	0.0659027	0.97573
Herc6	11.0657	2.17505	1.15674	1.88033	0.0600628	0.97573
Ggcx	135.481	-0.569676	0.308271	-1.84797	0.0646069	0.97573
Loxl3	451.181	-0.475121	0.250389	-1.89753	0.0577575	0.97573
Phc1	67.7323	-0.669984	0.356826	-1.87762	0.0604332	0.97573
Acrbp	3.99492	3.17751	1.70177	1.86718	0.0618769	0.97573
Ccnd2	2744.89	-0.45266	0.238487	-1.89805	0.0576899	0.97573
Zswim9	11.2535	-1.4495	0.761507	-1.90346	0.0569811	0.97573
Dhx34	8.13798	1.88036	1.01641	1.85001	0.0643127	0.97573
Ccdc61	20.1818	1.16379	0.614753	1.8931	0.0583444	0.97573
Apoc1	4.27344	-6.52912	3.51238	-1.85889	0.0630432	0.97573
Tescl	2.30544	-4.15557	2.21494	-1.87616	0.060634	0.97573
Nox4	77.963	0.688805	0.371594	1.85365	0.0637893	0.97573
Lrrc51	8.23661	2.10263	1.13057	1.8598	0.0629134	0.97573
Swap70	65.6982	0.7427	0.405625	1.831	0.0671004	0.97573
Cd81	1032.62	0.431191	0.23164	1.86147	0.0626777	0.97573
Ccnd1	456.302	-0.554326	0.298608	-1.85637	0.0634013	0.97573
Amd2	388.053	-0.435271	0.229273	-1.89848	0.0576326	0.97573
Zbtb24	72.1763	-0.660164	0.350641	-1.88273	0.0597365	0.97573
Sar1a	714.591	-0.373908	0.19925	-1.87658	0.0605755	0.97573
Rab36	9.02889	1.93959	1.03577	1.8726	0.061123	0.97573
2610008E11Rik	75.4693	0.699164	0.371586	1.88157	0.0598945	0.97573
Gpx4	41.2345	0.960612	0.520966	1.8439	0.0651971	0.97573
Plekhj1	85.9496	0.654765	0.356272	1.83782	0.0660883	0.97573
Pias4	32.2418	1.01743	0.545857	1.86391	0.0623347	0.97573
1500009L16Rik	40.0815	0.845275	0.461255	1.83255	0.0668688	0.97573
Csmd1	11.3661	-1.86475	1.01783	-1.83208	0.0669389	0.97573
Adam5	3.29935	-2.93356	1.54648	-1.89692	0.0578381	0.97573
Ash2l	350.014	-0.457293	0.243992	-1.87422	0.0609008	0.97573
Leprotl1	457.139	0.498206	0.271684	1.83377	0.0666882	0.97573
Klf2	141.364	0.740902	0.392303	1.8886	0.0589456	0.97573
Acta1	15.4765	1.50318	0.809816	1.85619	0.0634258	0.97573
Glud1	2468.32	-0.324025	0.172492	-1.8785	0.0603131	0.97573
Mcpt8	87.8757	-0.858681	0.463657	-1.85197	0.0640296	0.97573
Cryab	258.722	0.456875	0.246831	1.85096	0.0641755	0.97573
Dmxl2	18.8006	1.54231	0.816657	1.88857	0.0589497	0.97573
Lingo1	33.8661	0.958715	0.513243	1.86795	0.0617684	0.97573
Mb21d1	267.053	-2.48468	1.32616	-1.87359	0.0609871	0.97573
Zbtb38	437.339	-0.463863	0.247304	-1.87568	0.0606997	0.97573
Rassf1	644.831	-0.482436	0.261819	-1.84263	0.0653826	0.97573
Lcp2	4.82388	-3.34781	1.78193	-1.87875	0.0602783	0.97573
Thg1l	29.1429	1.39198	0.750409	1.85497	0.0636012	0.97573
Gemin5	66.2699	-0.786143	0.41654	-1.88732	0.0591175	0.97573
Crk	91.5856	-0.609221	0.321735	-1.89355	0.0582854	0.97573
Ksr1	152.084	-0.654059	0.356	-1.83724	0.0661738	0.97573
Mycbpap	5.58771	2.38517	1.25075	1.907	0.0565212	0.97573
Tmc6	47.7746	1.01288	0.546525	1.85331	0.063838	0.97573
Cep131	23.5628	1.12556	0.614145	1.83273	0.0668429	0.97573
Sfrp4	21.0581	-1.28519	0.690611	-1.86094	0.0627523	0.97573
Bphl	27.7262	1.10341	0.595513	1.85287	0.0639017	0.97573
Tubb2a	1378.54	-0.542536	0.294771	-1.84053	0.0656898	0.97573
F13a1	15.5496	-1.50653	0.800723	-1.88146	0.0599099	0.97573
Gcnt2	90.2589	-0.684287	0.372018	-1.83939	0.0658575	0.97573
Nol7	198.772	-0.56997	0.3039	-1.87552	0.0607215	0.97573
Id4	169.864	-0.596637	0.32204	-1.85268	0.0639282	0.97573
Gm6169	135.313	0.699341	0.38086	1.83622	0.0663256	0.97573
Sgtb	3.97979	3.50839	1.90731	1.83944	0.0658503	0.97573
Dync1h1	1025.52	-0.5108	0.268523	-1.90226	0.0571373	0.97573
Eppk1	1.3732	-4.94804	2.67535	-1.84949	0.0643869	0.97573
Apol6	113.293	-0.611984	0.326514	-1.87429	0.0608899	0.97573
Cenpm	45.5252	-0.968299	0.526852	-1.8379	0.0660776	0.97573
Prkag1	536.638	-0.386637	0.208701	-1.85259	0.0639417	0.97573
Pde1b	5.96756	-1.83113	0.989173	-1.85117	0.0641444	0.97573
Tmem191c	3.67537	3.20662	1.71426	1.87056	0.0614058	0.97573
Trmt2a	79.4203	-0.639597	0.337315	-1.89614	0.0579409	0.97573
Tprg	2.3131	-3.90957	2.12567	-1.83921	0.0658837	0.97573
Opa1	217.669	0.476697	0.251275	1.89711	0.0578134	0.97573
Bach1	76.7762	-0.804785	0.428599	-1.87771	0.0604208	0.97573
Prss22	12.343	-1.76282	0.952205	-1.8513	0.0641262	0.97573
Nudt3	1361.71	-0.430605	0.231156	-1.86283	0.0624855	0.97573
Clic1	588.553	-0.435597	0.232257	-1.8755	0.0607241	0.97573
Gtf2h4	30.6297	0.955412	0.512272	1.86505	0.0621747	0.97573
Bicral	41.3649	-0.801569	0.434613	-1.84433	0.0651351	0.97573
Wdr43	232.693	-0.495927	0.26612	-1.86354	0.0623857	0.97573
Igip	58.1235	0.817878	0.438933	1.86333	0.0624155	0.97573
Ik	319.623	0.491418	0.25867	1.89979	0.0574609	0.97573
Arl14epl	2.77293	3.77827	2.05199	1.84127	0.0655814	0.97573
Oacyl	2.49278	-4.0324	2.12701	-1.89581	0.0579849	0.97573
Lrp5	93.1583	-0.793313	0.428176	-1.85277	0.0639148	0.97573
Scyl1	116.866	-0.695151	0.368576	-1.88604	0.059289	0.97573
Rfk	407.098	-0.47231	0.256559	-1.84094	0.0656299	0.97573
Atad1	524.653	-0.401991	0.216133	-1.85992	0.0628965	0.97573
Ankrd1	54.8514	-0.982542	0.531057	-1.85016	0.0642903	0.97573
Erlin1	83.2348	0.732981	0.38793	1.88947	0.0588292	0.97573
1110059G10Rik	73.8593	0.727448	0.397519	1.82997	0.0672545	0.976894
Stard7	869.847	-0.420849	0.230192	-1.82825	0.0675119	0.97766
Tyw1	29.341	1.10214	0.602694	1.82869	0.0674467	0.97766
Eps8	28.8148	0.958419	0.524261	1.82813	0.0675296	0.97766
Pax1	13.3691	2.00548	1.09897	1.82488	0.0680191	0.982332
Rpn1	3232.04	-0.361591	0.198379	-1.82273	0.0683445	0.982332
Lair1	2.10867	-3.3103	1.81621	-1.82265	0.0683568	0.982332
Xpo6	256.024	0.469399	0.257358	1.82391	0.0681655	0.982332
Srcap	12.7435	-1.50894	0.827314	-1.8239	0.0681678	0.982332
Nipsnap1	15.1096	1.50219	0.823027	1.8252	0.0679709	0.982332
Kat2b	76.9401	0.725395	0.398014	1.82254	0.0683737	0.982332
Etl4	13.7637	1.49452	0.820469	1.82154	0.0685245	0.983427
Khk	6.57906	2.5065	1.37674	1.82061	0.0686668	0.984398
Syt2	2.58687	3.734	2.05222	1.8195	0.0688358	0.984645
Lmo4	773.544	0.429364	0.235921	1.81995	0.0687665	0.984645
Col16a1	1011.59	-0.472497	0.259765	-1.81894	0.0689206	0.984645
Rab30	42.6661	-0.881587	0.484779	-1.81853	0.0689826	0.984645
Epb41l1	120.325	0.646498	0.356785	1.81201	0.0699849	0.987959
Ndc1	269.186	-0.513934	0.283909	-1.81021	0.0702635	0.987959
Emc1	2441.29	-0.550327	0.303269	-1.81465	0.0695779	0.987959
Prkag2	73.9161	-0.719878	0.396999	-1.8133	0.0697858	0.987959
Igkc	2.94478	4.06113	2.23947	1.81343	0.0697654	0.987959
Anxa4	193.341	0.480489	0.26522	1.81166	0.0700384	0.987959
Lemd3	86.0414	0.631476	0.348799	1.81043	0.0702289	0.987959
Vill	6.01211	-1.85347	1.0239	-1.81021	0.0702629	0.987959
Fam161a	58.7482	-0.684138	0.37683	-1.81551	0.0694462	0.987959
Dnaic2	7.93066	1.88899	1.04285	1.81137	0.0700836	0.987959
Slc22a2	5.37739	2.4829	1.37047	1.81171	0.0700303	0.987959
Mdfi	18.7656	-1.28363	0.708006	-1.81303	0.0698278	0.987959
Chmp1b	136.727	0.539145	0.296824	1.81638	0.0693123	0.987959
R3hcc1l	65.3877	-0.690764	0.381357	-1.81133	0.0700898	0.987959
Nupl2	30.5871	0.971529	0.537382	1.80789	0.0706229	0.988167
P2rx7	37.0162	0.974068	0.538742	1.80804	0.0706001	0.988167
Helb	34.8305	1.03084	0.570554	1.80674	0.0708028	0.988167
Zmym2	216.161	-0.474492	0.262508	-1.80753	0.0706797	0.988167
Cilp	954.657	0.478464	0.264536	1.80869	0.0704994	0.988167
Ccl5	43.3672	-1.34312	0.742846	-1.80808	0.0705948	0.988167
Sncaip	12.2982	-1.38875	0.768535	-1.80701	0.0707603	0.988167
Mfsd2a	10.8472	-1.56207	0.867958	-1.7997	0.0719074	0.989965
Pi4k2b	55.303	-0.67922	0.376915	-1.80205	0.0715371	0.989965
Rplp0	4349.19	0.421525	0.234106	1.80057	0.0717701	0.989965
C1galt1	139.108	0.541014	0.300085	1.80287	0.0714083	0.989965
Atn1	47.3643	0.825063	0.458032	1.80132	0.0716519	0.989965
Tmtc1	21.1328	1.23488	0.686015	1.80007	0.071849	0.989965
Ppp6r1	116.655	-0.556583	0.308539	-1.80393	0.0712421	0.989965
Cbarp	12.7235	1.53846	0.854441	1.80054	0.0717753	0.989965
Ddit3	237.969	0.606883	0.336977	1.80096	0.0717087	0.989965
Irf2bp2	108.54	0.651532	0.361881	1.8004	0.0717969	0.989965
Tuba1b	13370.1	-0.561721	0.312047	-1.80011	0.0718428	0.989965
Slc3a2	811.268	0.460406	0.255351	1.80304	0.0713825	0.989965
Stambpl1	30.7876	1.00816	0.560111	1.79993	0.0718716	0.989965
Fbxl15	31.8574	1.05835	0.588421	1.79863	0.0720779	0.991277
Got1	162.068	0.550694	0.30626	1.79813	0.0721569	0.991331
Zmynd19	73.7847	-0.66706	0.371111	-1.79747	0.0722612	0.99173
Prnp	868.53	0.443269	0.24668	1.79694	0.0723451	0.991779
Lox	14058.2	0.341595	0.190145	1.7965	0.0724152	0.991779
St8sia2	36.0689	0.801297	0.446183	1.79589	0.0725116	0.992069
Vps37a	198.696	0.668554	0.372462	1.79496	0.0726603	0.993074
Ttc12	22.8436	1.23072	0.686234	1.79345	0.0729016	0.994312
Ngfr	83.0384	-0.673537	0.375532	-1.79355	0.0728847	0.994312
Nqo2	120.917	-0.547673	0.305477	-1.79284	0.0729978	0.994595
Trim5	2.09243	4.08927	2.28273	1.79139	0.07323	0.995109
Stk32c	2.45336	-3.08208	1.72114	-1.79073	0.0733373	0.995109
Ctdsp2	788.005	0.3696	0.206388	1.7908	0.0733252	0.995109
Rhbdf2	13.844	-1.55532	0.868382	-1.79105	0.0732846	0.995109
Mcts1	698.286	-0.502584	0.280829	-1.78965	0.0735109	0.996439
Mrpl15	140.661	0.318318	0.277196	1.14835	0.250824	1
Lypla1	219.265	0.261769	0.296119	0.884001	0.376696	1
Gm37988	19.1459	0.153071	0.658398	0.23249	0.816157	1
Tcea1	35.9472	-0.187583	0.473768	-0.395939	0.69215	1
Rgs20	29.5605	-0.676242	1.24017	-0.545281	0.58556	1
Atp6v1h	169.873	-0.14377	0.281523	-0.510688	0.609569	1
Rb1cc1	178.071	-0.185361	0.273526	-0.67767	0.497981	1
Alkal1	9.38207	0.591322	0.983611	0.601175	0.547723	1
Pcmtd1	47.0861	0.236013	0.507849	0.46473	0.642125	1
Rrs1	637.332	-0.338981	0.267059	-1.26931	0.20433	1
Adhfe1	19.8399	0.37073	0.64764	0.572431	0.56703	1
Vcpip1	108.075	0.23969	0.329633	0.727142	0.467139	1
Sgk3	38.9183	-0.0673755	0.446721	-0.150822	0.880116	1
Cspp1	30.5952	0.688769	0.520077	1.32436	0.185383	1
Arfgef1	263.73	-0.194155	0.265355	-0.731682	0.464362	1
Cpa6	5.59113	1.20287	1.34048	0.897344	0.369535	1
Prex2	1.52436	1.66314	2.86066	0.581383	0.560982	1
Sulf1	556.353	-0.0411243	0.232362	-0.176984	0.859521	1
Slco5a1	25.482	0.310273	0.695879	0.445872	0.65569	1
Ncoa2	41.9346	0.588504	0.472505	1.2455	0.212949	1
Lactb2	68.2742	-0.0650146	0.365556	-0.177851	0.85884	1
Eya1	8.26809	-0.972369	0.908671	-1.0701	0.284574	1
Terf1	58.7475	-0.0822463	0.414517	-0.198415	0.842721	1
Sbspon	10.3442	-1.26055	0.860106	-1.46558	0.142763	1
Rpl7	4040.86	0.289234	0.265201	1.09062	0.27544	1
Rdh10	114.382	0.0594845	0.330073	0.180216	0.856983	1
Stau2	80.9939	-0.371838	0.368093	-1.01017	0.312412	1
Ube2w	191.193	-0.223753	0.256596	-0.872005	0.383206	1
Eloc	626.231	-0.116355	0.198104	-0.587345	0.556972	1
Tmem70	376.549	0.111437	0.250404	0.445028	0.656299	1
Ly96	18.5991	-0.359935	0.689581	-0.521962	0.601697	1
Jph1	8.59403	1.16098	0.943907	1.22997	0.218709	1
Gdap1	5.25364	0.752141	1.2109	0.621143	0.534505	1
Pi15	14.3961	0.11715	0.782944	0.149627	0.881059	1
Crispld1	0.999836	1.57983	2.95398	0.534815	0.592778	1
Tfap2b	1.20123	-0.110855	2.56534	-0.0432128	0.965532	1
Mcm3	228.178	-0.207124	0.250221	-0.827766	0.407803	1
Paqr8	23.6199	0.902423	0.638417	1.41353	0.1575	1
Efhc1	3.96586	0.859142	1.54885	0.554699	0.579101	1
Tram2	118.992	0.088678	0.315204	0.281335	0.778454	1
Tmem14a	74.4236	-0.318188	0.352239	-0.90333	0.366351	1
Gsta3	1.43132	1.93138	2.39882	0.805137	0.42074	1
Kcnq5	4.77593	1.73058	1.68288	1.02835	0.303786	1
Rims1	1.22928	0	3.17601	0	1	1
Ogfrl1	99.0673	-0.27834	0.366599	-0.759249	0.447704	1
Smap1	187.19	-0.018306	0.26354	-0.0694621	0.944622	1
Sdhaf4	131.607	-0.0719911	0.31295	-0.23004	0.818061	1
Fam135a	142.824	-0.147862	0.28882	-0.511954	0.608683	1
Lmbrd1	179.789	0.221888	0.283243	0.783385	0.433401	1
Phf3	219.613	0.153794	0.287902	0.53419	0.59321	1
Ptp4a1	155.5	-0.223355	0.25879	-0.863072	0.388098	1
Prim2	23.3893	0.881132	1.45662	0.604915	0.545235	1
Rab23	130.381	-0.145796	0.337701	-0.43173	0.665937	1
Bag2	108.264	0.370323	0.340563	1.08738	0.276867	1
Zfp451	296.217	-0.242283	0.226482	-1.06977	0.284724	1
Bend6	17.1288	-0.574948	0.774871	-0.741992	0.458092	1
Dst	179.123	0.331875	0.273309	1.21429	0.224638	1
Ccdc115	410.977	-0.200763	0.254045	-0.790265	0.429373	1
Imp4	166.166	0.0898873	0.260852	0.344592	0.730401	1
Ptpn18	5.28815	-1.7856	1.13215	-1.57719	0.114753	1
Arhgef4	1.61184	0.864384	2.11164	0.409343	0.682288	1
Fam168b	143.433	0.0312577	0.273445	0.114311	0.908991	1
Plekhb2	146.111	0.126723	0.336738	0.376326	0.706674	1
Hs6st1	97.012	0.326533	0.392508	0.831915	0.405457	1
Uggt1	1471.44	-0.245484	0.230114	-1.06679	0.286067	1
Neurl3	2.33775	0.116498	2.3257	0.0500914	0.96005	1
Arid5a	30.963	-0.46058	0.485744	-0.948194	0.343031	1
Lman2l	19.7425	0.863749	0.675566	1.27856	0.201054	1
Cnnm4	55.5203	-0.322239	0.437147	-0.737141	0.461037	1
Cnnm3	76.2479	0.0164131	0.382011	0.042965	0.965729	1
Ankrd23	3.55782	-1.17799	1.4499	-0.812459	0.416528	1
Ankrd39	64.4118	0.11423	0.366458	0.311713	0.755259	1
Sema4c	78.0464	-0.0848289	0.366688	-0.231338	0.817052	1
Fam178b	2.64135	-1.30709	2.04045	-0.640591	0.521788	1
Cox5b	407.158	-0.166084	0.245282	-0.677114	0.498334	1
Actr1b	235.53	0.251683	0.281785	0.893175	0.371763	1
Tmem131	89.4438	0.162057	0.346987	0.46704	0.640471	1
Inpp4a	18.0431	-0.601729	0.590869	-1.01838	0.308497	1
Coa5	500.936	-0.279099	0.212147	-1.31559	0.188312	1
Unc50	533.376	-0.35463	0.231247	-1.53355	0.125139	1
Mgat4a	13.9329	0.020935	0.843137	0.0248298	0.980191	1
Tsga10	11.8185	0.77878	0.818815	0.951107	0.34155	1
Lipt1	19.7913	0.752979	0.598725	1.25764	0.208522	1
Mitd1	57.6825	-0.0846937	0.389862	-0.21724	0.828021	1
Mrpl30	88.2739	-0.37932	0.35236	-1.07651	0.281698	1
Txndc9	333.422	0.313803	0.331969	0.945278	0.344517	1
Eif5b	114.674	0.0812192	0.32073	0.253232	0.800089	1
Rev1	35.9927	-0.20426	0.480486	-0.425111	0.670756	1
Aff3	84.2556	0.418693	0.370537	1.12996	0.258492	1
Lonrf2	8.874	1.21574	1.05278	1.15479	0.248176	1
Chst10	35.8893	0.139943	0.512091	0.273277	0.78464	1
Pdcl3	257.962	0.0471604	0.231324	0.203871	0.838454	1
Npas2	40.4593	-0.651788	0.531502	-1.22631	0.220081	1
Rpl31	1080.08	0.115717	0.214993	0.538234	0.590416	1
Tbc1d8	1.31384	-2.44046	2.37906	-1.02581	0.304982	1
Cnot11	138.616	-0.0610972	0.403894	-0.15127	0.879762	1
Rnf149	1038.29	-0.103112	0.208982	-0.4934	0.62173	1
Map4k4	975.854	0.340568	0.26393	1.29037	0.196922	1
Il1r2	14.93	0.446496	0.851056	0.524638	0.599835	1
Il1r1	174.142	-0.395707	0.280438	-1.41103	0.158236	1
Il1rl2	98.2616	-0.261631	0.351073	-0.745233	0.456131	1
Il1rl1	976.939	-0.382687	0.284486	-1.34519	0.178565	1
Il18rap	10.8689	-0.451281	0.884952	-0.509949	0.610087	1
Mfsd9	18.3877	0.0210178	0.709557	0.029621	0.976369	1
Mrps9	57.2537	0.493322	0.466328	1.05789	0.290108	1
Tgfbrap1	76.9105	-0.0379753	0.421982	-0.0899926	0.928293	1
AI597479	56.83	0.0169167	0.393815	0.042956	0.965737	1
Fhl2	327.604	-0.0753994	0.225717	-0.334043	0.738347	1
Nck2	27.871	-0.25442	0.539885	-0.471248	0.637464	1
1500015O10Rik	198.35	-0.0913597	0.290423	-0.314575	0.753085	1
Uxs1	232.156	0.0323092	0.280633	0.11513	0.908342	1
Tpp2	182.919	-0.236381	0.311266	-0.759416	0.447604	1
Tex30	52.2164	-0.504545	0.441402	-1.14305	0.253018	1
Kdelc1	116.23	0.0548861	0.321548	0.170693	0.864465	1
Bivm	46.7162	-0.0114315	0.432182	-0.0264506	0.978898	1
Ercc5	49.0498	-0.321859	0.46673	-0.689603	0.490444	1
Gulp1	155.687	0.271284	0.373817	0.725713	0.468015	1
Col3a1	10334.8	0.0799619	0.227824	0.350982	0.725602	1
Col5a2	5849.35	0.156699	0.222249	0.70506	0.480773	1
Wdr75	227.15	-0.346053	0.333631	-1.03723	0.299627	1
Dnah7b	1.42391	-0.84429	2.2421	-0.376562	0.706499	1
Slc39a10	54.0088	0.111967	0.451169	0.248171	0.804002	1
Tmeff2	16.5416	0.0390399	0.828881	0.0470996	0.962434	1
Nabp1	226.658	0.135161	0.300441	0.449874	0.652801	1
Myo1b	157.235	-0.115961	0.287849	-0.402852	0.687057	1
Stat1	69.0218	0.256411	0.374108	0.685395	0.493095	1
Gls	602.062	-0.275105	0.241334	-1.13994	0.254312	1
Nab1	156.015	0.213671	0.286683	0.74532	0.456078	1
Nemp2	7.43871	1.55525	1.08437	1.43424	0.151502	1
Mfsd6	13.9854	-0.130658	0.707471	-0.184684	0.853477	1
Inpp1	21.9404	0.409276	0.59897	0.683299	0.494418	1
Hibch	52.2959	0.427351	0.405844	1.05299	0.292344	1
Pms1	16.6459	0.288759	0.695341	0.415277	0.677939	1
Ormdl1	28.3558	-0.147741	0.641555	-0.230285	0.81787	1
Osgepl1	17.0486	-0.00521015	0.606595	-0.00858918	0.993147	1
Gm28551	1.25219	-1.55108	2.49313	-0.62214	0.53385	1
Asnsd1	141.441	0.155844	0.279302	0.557975	0.576861	1
Stk17b	201.016	-0.287496	0.253554	-1.13387	0.256851	1
Hecw2	7.27106	0.502588	1.11338	0.451407	0.651696	1
Gtf3c3	44.7783	0.524816	0.448298	1.17068	0.241726	1
Ankrd44	71.8681	-0.436861	0.36674	-1.1912	0.233575	1
Sf3b1	481.73	-0.13019	0.259265	-0.502149	0.615563	1
Coq10b	199.303	0.205249	0.291935	0.703066	0.482015	1
Hspd1	708.158	0.0302409	0.254786	0.118691	0.90552	1
Hspe1	1490.22	-0.249686	0.305003	-0.818635	0.412995	1
Mob4	1622.43	-0.289316	0.2387	-1.21205	0.225495	1
Rftn2	49.6729	-0.138131	0.407586	-0.338901	0.734684	1
Mars2	27.6459	0.109746	0.527428	0.208078	0.835168	1
Plcl1	20.9203	-0.740262	0.644929	-1.14782	0.251044	1
Satb2	12.7203	0.665603	0.744039	0.894581	0.371011	1
1700066M21Rik	21.9049	-0.46967	0.601408	-0.78095	0.434832	1
Tyw5	37.21	0.0351744	0.567176	0.0620167	0.950549	1
Maip1	97.5791	-0.0280899	0.310717	-0.0904036	0.927967	1
Spats2l	60.1609	0.362208	0.379397	0.954695	0.339732	1
Kctd18	26.1081	0.143592	0.554087	0.259151	0.795519	1
Sgol2a	344.045	-0.366392	0.283886	-1.29063	0.196833	1
Aox1	5.00673	-0.23979	1.21184	-0.197873	0.843144	1
Bzw1	1075.83	-0.364383	0.204459	-1.78218	0.0747206	1
Clk1	157.369	0.0740164	0.299759	0.24692	0.80497	1
Ppil3	37.7185	0.190512	0.494855	0.384986	0.700248	1
Nif3l1	74.8671	-0.231755	0.35661	-0.649884	0.515767	1
Orc2	91.2711	-0.223051	0.316057	-0.705729	0.480357	1
Fam126b	35.5457	-0.382727	0.453931	-0.84314	0.39915	1
Cflar	114.959	0.00952228	0.347077	0.0274356	0.978112	1
Trak2	111.766	0.056074	0.411013	0.136429	0.891482	1
Stradb	31.9304	-0.157435	0.523771	-0.30058	0.763735	1
Tmem237	113.837	-0.141251	0.311823	-0.452985	0.65056	1
Mpp4	2.10402	-4.91541	4.35085	-1.12976	0.258578	1
Als2	49.9464	-0.291618	0.500564	-0.582579	0.560176	1
Cdk15	4.61091	1.32149	1.26232	1.04687	0.295158	1
Fzd7	100.309	0.264072	0.360002	0.73353	0.463235	1
Sumo1	198.708	0.158028	0.24136	0.654737	0.512637	1
Nop58	266.438	0.350021	0.278988	1.25461	0.209622	1
Bmpr2	332.545	-0.02227	0.245421	-0.0907417	0.927698	1
Fam117b	99.1903	-0.340135	0.355016	-0.958084	0.33802	1
Wdr12	78.3251	-0.3026	0.34262	-0.883195	0.377131	1
Carf	89.98	-0.244247	0.358328	-0.681631	0.495472	1
Nbeal1	64.6165	-0.00347336	0.385253	-0.0090158	0.992807	1
Abi2	48.7807	-0.686275	0.455473	-1.50673	0.13188	1
Raph1	143.99	-0.0951907	0.345754	-0.275313	0.783076	1
Pard3b	3.92026	1.15578	1.41035	0.819497	0.412503	1
Ino80d	83.6529	-0.0670514	0.369432	-0.181499	0.855976	1
Ndufs1	196.059	-0.20085	0.254858	-0.788085	0.430647	1
Eef1b2	5849.22	-0.268478	0.231846	-1.158	0.246864	1
Adam23	123.915	-0.312727	0.440918	-0.709264	0.478161	1
Fastkd2	40.4845	-0.220368	0.4822	-0.457005	0.647667	1
Klf7	297.397	-0.0716634	0.232037	-0.308845	0.75744	1
Creb1	183.416	0.130117	0.275867	0.471667	0.637165	1
Mettl21a	127.978	-0.0577276	0.284721	-0.202752	0.839329	1
Ccnyl1	97.0876	0.119143	0.322681	0.369228	0.711958	1
Fzd5	246.799	0.0808737	0.29361	0.275446	0.782973	1
Plekhm3	49.2074	0.307113	0.41157	0.746197	0.455548	1
Idh1	311.673	0.00420446	0.253926	0.0165578	0.986789	1
Pikfyve	74.661	-0.36319	0.333016	-1.09061	0.275445	1
Map2	25.8517	0.252467	0.531105	0.475363	0.634529	1
Rpe	203.137	-0.168115	0.254265	-0.661182	0.508496	1
Kansl1l	12.0546	0.164109	0.745452	0.220147	0.825756	1
Acadl	303.528	-0.491177	0.298151	-1.64741	0.0994735	1
Lancl1	89.8981	0.109766	0.320744	0.342222	0.732184	1
Ikzf2	33.8937	0.070923	0.513364	0.138153	0.890119	1
Bard1	30.8516	0.0748478	0.545008	0.137334	0.890767	1
Atic	739.636	-0.324359	0.212378	-1.52727	0.126694	1
Fn1	11476.6	0.151554	0.22912	0.661463	0.508315	1
Mreg	6.02067	-1.77093	1.13225	-1.56408	0.117799	1
Pecr	241.944	-0.593583	0.35328	-1.6802	0.0929177	1
Tmem169	1.73948	0.986701	2.04847	0.481677	0.630035	1
Xrcc5	100.864	-0.0111918	0.344333	-0.0325028	0.974071	1
Smarcal1	14.2866	-0.651754	0.783197	-0.832171	0.405312	1
Rpl37a	905.76	-0.289246	0.197326	-1.46583	0.142696	1
Igfbp2	983.24	0.375065	0.277272	1.3527	0.176153	1
Tns1	68.7233	0.45397	0.485726	0.934623	0.349983	1
Rufy4	1.65191	0	2.78664	0	1	1
Arpc2	1368.92	0.306168	0.232221	1.31844	0.187357	1
Gpbar1	0.927709	2.07751	3.35611	0.619025	0.5359	1
Aamp	2533.35	-0.343641	0.21542	-1.59521	0.110665	1
Pnkd	48.9304	0.220393	0.439699	0.501235	0.616205	1
Tmbim1	266.138	-0.0829458	0.268934	-0.308425	0.757759	1
Catip	6.37356	-1.06523	1.07016	-0.995396	0.319544	1
Ctdsp1	109.449	0.516248	0.343203	1.50421	0.132528	1
Usp37	43.3972	-0.325493	0.434892	-0.748446	0.454191	1
Cnot9	123.906	-0.138703	0.287899	-0.481777	0.629964	1
Zfp142	30.7851	0.34834	0.492282	0.707603	0.479192	1
Bcs1l	20.7736	-0.0731539	0.579018	-0.126341	0.899462	1
Rnf25	10.8651	-0.650373	0.846596	-0.768221	0.442356	1
Stk36	9.61845	-0.0180953	0.978351	-0.0184958	0.985243	1
Cyp27a1	2.25488	3.55889	2.0919	1.70127	0.0888918	1
Prkag3	0.949358	1.92966	2.73238	0.706218	0.480052	1
Nhej1	9.77234	0.198536	0.831727	0.238703	0.811336	1
Slc23a3	1.03584	2.67319	2.94505	0.907689	0.364043	1
Cnppd1	210.591	0.097108	0.283631	0.342375	0.732069	1
Retreg2	173.498	0.0439566	0.273474	0.160734	0.872303	1
Zfand2b	73.3626	-0.43893	0.365323	-1.20149	0.229563	1
Abcb6	41.2302	-0.0125592	0.499833	-0.0251269	0.979954	1
Atg9a	55.4019	0.688321	0.424934	1.61983	0.105269	1
Ankzf1	35.8375	0.0482449	0.500051	0.09648	0.923139	1
Glb1l	41.8715	-0.0745844	0.459935	-0.162163	0.871178	1
Stk16	177.231	-0.209742	0.310584	-0.675315	0.499476	1
Dnajb2	126.051	-0.0540293	0.344129	-0.157003	0.875243	1
Dnpep	307.233	0.204303	0.265366	0.76989	0.441365	1
Des	1.30427	2.4095	2.86966	0.839644	0.401108	1
Speg	82.9087	-0.113948	0.358788	-0.317592	0.750794	1
Gmppa	124.929	0.250351	0.327926	0.763435	0.445204	1
Chpf	787.356	-0.165548	0.27723	-0.59715	0.550407	1
Obsl1	49.7875	0.618202	0.453436	1.36337	0.172765	1
Tmem198	7.78938	0.654503	1.0351	0.63231	0.527184	1
Inha	11.2211	0.491854	0.962588	0.510971	0.609371	1
Stk11ip	12.9064	-0.564451	0.806912	-0.69952	0.484227	1
Slc4a3	24.7847	0.782975	0.594058	1.31801	0.1875	1
Farsb	487.179	-0.0601897	0.215899	-0.278786	0.780409	1
Acsl3	182.483	-0.116106	0.286987	-0.40457	0.685793	1
Utp14b	53.1806	-0.696728	0.562552	-1.23851	0.215526	1
Kcne4	107.259	-0.0131826	0.422005	-0.0312379	0.97508	1
Ap1s3	12.1427	0.727391	0.758859	0.958532	0.337794	1
Wdfy1	216.882	-0.411544	0.353696	-1.16355	0.244605	1
Mrpl44	63.6824	0.421953	0.377921	1.11651	0.264204	1
Serpine2	3715.42	0.199101	0.243087	0.819051	0.412757	1
Cul3	212.995	-0.07519	0.249865	-0.300923	0.763473	1
Irs1	245.337	0.188691	0.270132	0.698513	0.484857	1
Rhbdd1	107.271	-0.193378	0.334001	-0.578972	0.562608	1
Mff	152.684	-0.134463	0.276417	-0.486448	0.62665	1
Agfg1	483.519	-0.302202	0.209413	-1.44309	0.148995	1
A030005L19Rik	3.73448	-0.759951	1.73291	-0.438539	0.660996	1
Slc19a3	1.46628	-0.365716	1.99578	-0.183244	0.854606	1
Ccl20	996.266	-0.702697	0.421923	-1.66546	0.0958206	1
Daw1	1.34872	2.86331	2.69382	1.06292	0.287819	1
Sphkap	9.10708	-1.44648	0.951669	-1.51994	0.128526	1
Dner	1.78176	-0.382556	2.34518	-0.163124	0.870421	1
Trip12	867.687	0.131193	0.191268	0.685909	0.49277	1
Sp110	52.9485	-1.57705	1.13926	-1.38428	0.166274	1
Sp140	6.62829	0.0372405	1.00491	0.0370586	0.970438	1
Sp100	7.82665	1.62955	1.47434	1.10527	0.269042	1
A630001G21Rik	10.7435	0.996539	0.885431	1.12549	0.260383	1
Cab39	202.272	-0.258081	0.276273	-0.934152	0.350225	1
Itm2c	2048.53	0.283439	0.232938	1.2168	0.223681	1
Psmd1	270.826	0.260905	0.265809	0.981551	0.326321	1
Armc9	12.4875	-0.44398	0.882811	-0.502916	0.615023	1
Ncl	3375.33	-0.134384	0.228998	-0.586834	0.557315	1
Ptma	928.109	0.182402	0.263781	0.691491	0.489257	1
Pde6d	171.382	0.219366	0.325568	0.673796	0.500441	1
Cops7b	47.9796	-0.160273	0.412415	-0.38862	0.697557	1
Dis3l2	7.71836	-0.6686	0.889433	-0.751715	0.452223	1
Eif4e2	231.316	-0.0616513	0.23659	-0.260583	0.794414	1
Efhd1	2.16285	-0.776432	2.01754	-0.384841	0.700355	1
Gigyf2	34.8993	-0.197981	0.478812	-0.413484	0.679252	1
Ngef	4.14699	1.37775	1.47207	0.935932	0.349308	1
Atg16l1	122.351	0.178538	0.317003	0.563205	0.573296	1
Dgkd	47.3357	-0.233753	0.415576	-0.56248	0.573789	1
Usp40	154.82	-0.128219	0.319274	-0.401594	0.687983	1
Ugt1a7c	422.105	0.138686	0.336265	0.412432	0.680023	1
Dnajb3	31.1126	0.041334	0.579109	0.0713752	0.943099	1
Hjurp	325.01	-0.222069	0.314264	-0.706633	0.479795	1
Trpm8	1.79355	2.42351	4.29493	0.564272	0.572569	1
Sh3bp4	87.2214	0.0120833	0.398519	0.0303206	0.975811	1
Agap1	112.751	0.330185	0.385734	0.855992	0.392002	1
Ackr3	162.902	-0.491886	0.32622	-1.50783	0.131597	1
Cops8	375.946	0.00159831	0.21541	0.00741983	0.99408	1
Col6a3	2299.51	-0.165648	0.234058	-0.707724	0.479117	1
Mlph	1.62996	1.76097	2.10262	0.837514	0.402304	1
Lrrfip1	151.331	-0.0760047	0.282623	-0.268926	0.787987	1
Ramp1	7.76129	1.53601	1.16813	1.31493	0.188534	1
Ube2f	164.592	0.180763	0.311551	0.580203	0.561778	1
Scly	18.4813	0.171401	0.733404	0.233706	0.815214	1
Klhl30	5.60447	-0.458744	1.12796	-0.406704	0.684225	1
Ilkap	413.658	0.247487	0.251291	0.984862	0.324692	1
Hes6	94.7952	0.0151953	0.341689	0.0444711	0.964529	1
Per2	27.6112	0.136873	0.55044	0.248661	0.803623	1
Traf3ip1	12.8975	0.140191	0.765182	0.183213	0.854631	1
Asb1	134.405	-0.349226	0.306801	-1.13828	0.255003	1
Twist2	125.748	0.208731	0.312676	0.667563	0.504413	1
Hdac4	315.95	-0.0265057	0.332391	-0.0797424	0.936442	1
Ndufa10	246.09	-0.106462	0.279168	-0.381355	0.70294	1
Cops9	1665.02	-0.0238644	0.237514	-0.100476	0.919967	1
Gpc1	3123.53	-0.0624899	0.20263	-0.308394	0.757783	1
Dusp28	23.0458	0.47388	0.620402	0.763827	0.44497	1
Rnpepl1	32.473	0.304815	0.460619	0.661751	0.508131	1
Capn10	100.574	0.356502	0.336166	1.06049	0.288921	1
Gpr35	5.44839	-0.912748	1.48106	-0.616278	0.537711	1
Kif1a	9.6829	-0.213472	0.849043	-0.251427	0.801484	1
Crocc2	9.8785	-1.07831	0.890294	-1.21118	0.225827	1
Sned1	879.028	0.0757727	0.276599	0.273944	0.784128	1
Mterf4	33.7762	0.413153	0.519158	0.795813	0.426141	1
Pask	37.7125	0.434931	0.496673	0.87569	0.381199	1
Ppp1r7	291.634	0.233703	0.281612	0.829876	0.406609	1
Ano7	2.58239	2.1572	1.89467	1.13856	0.254886	1
Hdlbp	984.043	0.13104	0.185011	0.708279	0.478772	1
Sept2	1290.19	0.184488	0.21127	0.873236	0.382534	1
Farp2	29.2948	0.456081	0.494703	0.92193	0.356565	1
Stk25	31.4576	0.154712	0.500378	0.309191	0.757177	1
Bok	173.841	-0.317553	0.313639	-1.01248	0.311308	1
Thap4	85.236	0.149759	0.33207	0.450986	0.651999	1
Atg4b	243.429	-0.162272	0.226091	-0.717729	0.472924	1
Dtymk	198.033	0.0429701	0.290634	0.14785	0.882461	1
Ing5	36.9319	-0.321594	0.46707	-0.688534	0.491117	1
Fam174a	167.907	-0.0691215	0.30929	-0.223484	0.823159	1
St8sia4	17.348	-0.672577	0.767739	-0.876049	0.381003	1
D1Ertd622e	20.7815	-1.03975	0.612828	-1.69663	0.0897657	1
Ppip5k2	137.754	-0.178425	0.329166	-0.542051	0.587783	1
Gin1	9.3958	0.381891	0.839654	0.454819	0.64924	1
Pam	674.077	0.213097	0.238921	0.891914	0.372439	1
Pign	114.065	0.0254471	0.32965	0.0771943	0.938469	1
2310035C23Rik	63.8294	0.508844	0.395462	1.28671	0.198197	1
Zcchc2	55.715	0.0650222	0.412673	0.157564	0.874801	1
Phlpp1	33.3783	0.17395	0.565558	0.307573	0.758407	1
Bcl2	28.2552	-0.0175442	0.563532	-0.0311326	0.975164	1
Kdsr	85.0509	0.363957	0.362063	1.00523	0.314786	1
Vps4b	333.421	-0.00828515	0.267515	-0.0309708	0.975293	1
Serpinb8	8.0211	-0.109742	0.917101	-0.119662	0.904751	1
Cdh19	13.9266	-0.351227	0.863044	-0.406963	0.684035	1
Dsel	191.884	-0.455846	0.26818	-1.69978	0.0891726	1
Tsn	1173.14	0.00900693	0.179923	0.05006	0.960075	1
Nifk	150.518	-0.0152858	0.299229	-0.0510839	0.959259	1
Clasp1	121.193	-0.0116015	0.35058	-0.0330923	0.973601	1
Tfcp2l1	3.55889	0.497598	1.63263	0.304783	0.760531	1
Gli2	14.2674	0.0846405	0.680655	0.124352	0.901037	1
Inhbb	19.4693	-0.0662644	0.605404	-0.109455	0.912842	1
Ralb	78.1146	0.264844	0.366093	0.723433	0.469414	1
Tmem185b	157.036	0.0704884	0.266172	0.264823	0.791146	1
Epb41l5	10.3184	-0.239861	0.943458	-0.254236	0.799314	1
Ptpn4	12.0016	-0.0785862	0.762258	-0.103097	0.917886	1
Tmem177	32.2876	-0.529865	0.54819	-0.966572	0.333758	1
Tmem37	11.7718	-0.897363	0.917363	-0.978199	0.327976	1
Dbi	1502.13	-0.227632	0.241951	-0.940822	0.346796	1
3110009E18Rik	8.06935	0.755742	0.947777	0.797384	0.425228	1
Steap3	113.459	0.422723	0.339331	1.24575	0.212855	1
En1	35.2652	0.224067	0.46812	0.478653	0.632185	1
Ccdc93	77.8689	-0.226476	0.388597	-0.582803	0.560026	1
Ddx18	117.843	-0.437423	0.284952	-1.53508	0.124764	1
Actr3	1755.63	-0.0653435	0.23613	-0.276726	0.78199	1
Slc35f5	276.841	0.0903038	0.285639	0.316147	0.751891	1
Gpr39	19.2715	-0.959961	0.613641	-1.56437	0.117731	1
Lypd1	4.68149	-1.38819	1.16468	-1.19191	0.233297	1
Nckap5	15.7631	-0.299711	0.73415	-0.408242	0.683096	1
Mgat5	42.1345	-0.761476	0.536033	-1.42058	0.15544	1
Ccnt2	230.467	-0.299422	0.242648	-1.23398	0.217211	1
Rab3gap1	253.698	0.0317057	0.259432	0.122212	0.902731	1
Zranb3	30.9066	0.168732	0.515473	0.327334	0.743415	1
R3hdm1	59.7097	0.251464	0.379496	0.662627	0.50757	1
Ubxn4	139.853	-0.00566687	0.264282	-0.0214425	0.982893	1
Mcm6	777.598	-0.178607	0.258282	-0.691518	0.48924	1
Dars	106.791	-0.219665	0.309636	-0.709429	0.478059	1
Cxcr4	3.29125	-0.867724	1.49206	-0.581562	0.560862	1
Cd55	11.1685	0.0978803	0.872564	0.112175	0.910684	1
Pfkfb2	11.0342	-0.605452	0.796805	-0.75985	0.447344	1
Yod1	96.7277	-0.135396	0.345967	-0.391355	0.695535	1
AA986860	8.8345	0.496912	0.933553	0.53228	0.594532	1
Fcamr	1.01958	-0.803898	2.94793	-0.272699	0.785084	1
Il10	16.1596	-0.34573	0.700444	-0.493587	0.621598	1
Mapkapk2	747.202	-0.0884586	0.271542	-0.325765	0.744603	1
Dyrk3	1.41243	-0.110414	2.47786	-0.0445601	0.964458	1
Eif2d	43.7529	-0.117091	0.475692	-0.246149	0.805567	1
Rassf5	101.515	-0.534153	0.382882	-1.39509	0.162989	1
Ikbke	80.6868	-0.50092	0.459875	-1.08925	0.276043	1
Srgap2	157.271	0.242925	0.285469	0.85097	0.394786	1
Fam72a	9.4949	-0.0415329	0.868242	-0.0478356	0.961847	1
Rab7b	105.857	-0.0354715	0.318796	-0.111267	0.911405	1
Slc41a1	117.926	0.35217	0.299554	1.17564	0.239737	1
Rab29	156.216	0.0997679	0.263898	0.378055	0.70539	1
Nucks1	301.289	-0.208147	0.242524	-0.858254	0.390752	1
Slc45a3	7.83778	-0.0638828	0.883442	-0.0723112	0.942354	1
Cdk18	11.0676	1.37242	1.03094	1.33123	0.183113	1
Lemd1	1.95753	1.38023	1.99988	0.690158	0.490095	1
Klhdc8a	67.6593	-0.0239365	0.386353	-0.0619551	0.950599	1
Nuak2	58.0507	0.724626	0.441395	1.64167	0.100658	1
Tmcc2	92.379	0.564311	0.353961	1.59428	0.110874	1
Dstyk	81.8408	-0.0518929	0.375385	-0.138239	0.890051	1
Tmem81	1.93891	-0.46718	1.84517	-0.25319	0.800121	1
Cntn2	14.0828	0.20699	0.809393	0.255735	0.798155	1
Mdm4	285.386	0.126427	0.233737	0.540895	0.58858	1
Pik3c2b	1.41808	2.62847	2.34082	1.12289	0.261486	1
Ppp1r15b	316.811	-0.0552769	0.238243	-0.232019	0.816523	1
Plekha6	2.01929	2.97336	2.17195	1.36898	0.171005	1
Sox13	4.82901	-0.0626279	1.25484	-0.0499092	0.960195	1
Snrpe	781.072	-0.274141	0.189591	-1.44596	0.148188	1
Zc3h11a	221.312	0.205812	0.269303	0.764237	0.444726	1
Gm38394	360.752	-0.33939	0.305531	-1.11082	0.266645	1
Optc	5.71534	-1.41347	1.12043	-1.26155	0.207111	1
Prelp	637.56	0.00349095	0.293288	0.0119028	0.990503	1
Fmod	5538.56	-0.246837	0.209082	-1.18057	0.237772	1
Btg2	80.0444	0.243751	0.422569	0.57683	0.564054	1
Ppfia4	3.27583	0.459685	1.53833	0.298821	0.765077	1
Tmem183a	192.122	-0.354539	0.271832	-1.30426	0.192146	1
Adipor1	125.514	0.314144	0.325791	0.964251	0.33492	1
Klhl12	66.3736	0.476255	0.411015	1.15873	0.246566	1
Rabif	65.7571	-0.0866125	0.369785	-0.234224	0.814811	1
Ppp1r12b	58.8084	-0.211167	0.399812	-0.528167	0.597384	1
Ube2t	66.9057	0.0558534	0.401592	0.13908	0.889387	1
Lgr6	16.4176	-0.967485	0.806708	-1.1993	0.230411	1
Ptpn7	1.73215	-2.13678	2.50349	-0.85352	0.393371	1
Rnpep	152.405	0.120851	0.339103	0.356384	0.721553	1
Timm17a	212.341	-0.0397705	0.242107	-0.164268	0.86952	1
Lmod1	87.352	-0.219158	0.324712	-0.674932	0.499719	1
Shisa4	233.004	-0.0973775	0.281202	-0.34629	0.729124	1
Ipo9	138.569	-0.19334	0.290007	-0.666675	0.50498	1
Nav1	79.1278	0.317716	0.381979	0.831763	0.405543	1
Csrp1	607.441	-0.121434	0.301249	-0.403101	0.686874	1
Phlda3	1136.27	-0.191617	0.324289	-0.590883	0.554599	1
Tnni1	1.27666	-0.925629	2.4045	-0.384956	0.70027	1
Pkp1	17.373	-1.06369	0.663512	-1.60311	0.108909	1
Tmem9	121.506	-0.307898	0.318972	-0.965281	0.334404	1
Kif21b	19.4989	0.608148	0.6936	0.8768	0.380595	1
5730559C18Rik	5.38044	2.37708	1.86427	1.27508	0.202283	1
Camsap2	147.437	0.100295	0.277989	0.360789	0.718257	1
Ddx59	37.3151	0.493814	0.484846	1.0185	0.308442	1
Kif14	74.1233	-0.193742	0.423744	-0.457216	0.647516	1
Zfp281	196.856	-0.0470345	0.268803	-0.174977	0.861097	1
Nr5a2	1.76503	1.54139	2.11056	0.730324	0.465192	1
Ptprc	2.78693	-2.46729	2.2564	-1.09347	0.274189	1
Lhx9	2.73259	0.471598	1.6417	0.287261	0.773912	1
2310009B15Rik	71.971	0.33167	0.362301	0.915454	0.359953	1
Dennd1b	16.5428	-0.476921	0.630274	-0.756687	0.449237	1
Zbtb41	149.884	-0.169331	0.276235	-0.612997	0.539878	1
Aspm	29.6199	0.3824	0.588789	0.649468	0.516036	1
Cfh	4.93615	-1.43482	1.24008	-1.15704	0.247256	1
Kcnt2	6.92199	-0.301154	1.0252	-0.293751	0.768948	1
Cdc73	432.03	-0.346027	0.209079	-1.65501	0.0979235	1
Glrx2	210.914	-0.212986	0.294594	-0.722982	0.469691	1
Trove2	156.901	-0.0235152	0.280753	-0.0837576	0.933249	1
Uchl5	129.518	-0.166419	0.324188	-0.51334	0.607713	1
Rgs2	109.639	0.231527	0.462674	0.500411	0.616786	1
Brinp3	6.40849	-2.32635	1.96786	-1.18217	0.237136	1
Pla2g4a	102.744	-0.268966	0.323059	-0.832557	0.405094	1
BC003331	92.8442	0.0863568	0.364492	0.236924	0.812716	1
Tpr	329.44	-0.152478	0.273853	-0.556786	0.577674	1
Hmcn1	5.25662	0.780791	1.49396	0.522632	0.60123	1
Ivns1abp	469.144	-0.408573	0.229661	-1.77903	0.0752348	1
Swt1	44.9832	-0.025874	0.452967	-0.0571211	0.954449	1
Trmt1l	334.154	0.0533543	0.275216	0.193864	0.846283	1
Rnf2	382.449	-0.200017	0.260807	-0.766913	0.443133	1
Fam129a	379.494	0.393593	0.238583	1.64971	0.0990022	1
1700025G04Rik	63.5816	-0.126296	0.398149	-0.317207	0.751086	1
Tsen15	113.776	-0.170233	0.378056	-0.450285	0.652505	1
Rgl1	224.379	-0.464853	0.302703	-1.53568	0.124618	1
Arpc5	517.681	0.140234	0.24241	0.578502	0.562926	1
Ncf2	9.11812	-1.23875	0.955593	-1.29631	0.194868	1
Smg7	328.536	-0.210291	0.25294	-0.831388	0.405754	1
Nmnat2	41.0308	0.823497	0.538948	1.52797	0.12652	1
Lamc2	9.10297	1.65243	1.19983	1.37722	0.168445	1
Lamc1	86.2478	0.456435	0.410242	1.1126	0.26588	1
Dhx9	222.311	0.197076	0.303835	0.648629	0.516578	1
Npl	1.32104	-2.0356	2.49875	-0.814648	0.415274	1
Rgs8	5.81953	-1.66885	1.08849	-1.53317	0.125234	1
Rgs16	42.693	-0.26458	0.498258	-0.53101	0.595412	1
Rnasel	2.93254	-0.598888	1.66972	-0.358675	0.719838	1
Glul	384.43	0.311954	0.280042	1.11395	0.265299	1
Ier5	665.492	-0.277255	0.22751	-1.21865	0.222976	1
Mr1	42.8526	0.569272	0.436529	1.30409	0.192204	1
Stx6	189.018	-0.218022	0.27388	-0.79605	0.426003	1
BC034090	28.841	-0.00212341	0.504134	-0.00421198	0.996639	1
Xpr1	109.657	0.29764	0.306958	0.969644	0.332224	1
Acbd6	120.357	-0.0881304	0.317724	-0.27738	0.781488	1
Qsox1	7677.12	-0.0535526	0.21247	-0.252048	0.801004	1
Cep350	69.2052	-0.29892	0.416645	-0.717445	0.473099	1
Tor1aip1	235.425	0.118971	0.285969	0.416027	0.67739	1
Tor1aip2	596.456	-0.0982134	0.187205	-0.524631	0.59984	1
Gm2000	2418.13	-0.321889	0.221932	-1.4504	0.146947	1
Soat1	325.196	-0.34604	0.272735	-1.26878	0.204521	1
Gm10031	79.8719	0.536914	0.348664	1.53992	0.123581	1
Abl2	93.2573	-0.307801	0.372811	-0.825623	0.409018	1
Tor3a	109.165	-0.31534	0.420991	-0.749042	0.453832	1
Fam20b	442.377	-0.391032	0.239734	-1.63111	0.102867	1
Ralgps2	3.5317	-0.680161	1.45357	-0.467926	0.639838	1
Rasal2	55.9963	0.318439	0.415043	0.767243	0.442937	1
Cryzl2	21.2864	0.532724	0.604508	0.881252	0.378181	1
Sec16b	88.0695	0.0871954	0.327849	0.265962	0.790268	1
Pappa2	125.604	-0.416678	0.784467	-0.531161	0.595307	1
Cop1	131.119	-0.0539197	0.305032	-0.176767	0.859691	1
Tnn	504.844	-0.465682	0.282818	-1.64658	0.0996449	1
Mrps14	220.439	0.240545	0.235787	1.02018	0.307645	1
Cacybp	214.116	-0.395451	0.263621	-1.50007	0.133596	1
Rabgap1l	114.302	-0.601305	0.345289	-1.74146	0.0816035	1
Rc3h1	125.14	-0.507355	0.303234	-1.67314	0.0942989	1
Zbtb37	41.9153	-0.633452	0.448454	-1.41252	0.157796	1
Cenpl	121.859	-0.283879	0.38299	-0.741218	0.458561	1
Klhl20	45.2237	0.263156	0.462088	0.569493	0.569022	1
Prdx6	470.447	0.311598	0.241905	1.2881	0.197712	1
Suco	206.289	-0.388747	0.286925	-1.35488	0.175457	1
Pigc	332.994	0.0338932	0.264954	0.127921	0.898212	1
Dnm3	14.7894	0.875713	0.733029	1.19465	0.232224	1
Mettl13	43.9371	-0.253073	0.507054	-0.499105	0.617706	1
Vamp4	71.6461	0.268201	0.417029	0.643124	0.520143	1
Myoc	4.34026	0.854812	1.2185	0.701531	0.482972	1
Prrc2c	108.004	-0.0334735	0.315426	-0.106122	0.915486	1
Fmo1	3.06008	-0.710892	1.5384	-0.462099	0.64401	1
Prrx1	742.286	-0.242062	0.229892	-1.05294	0.29237	1
Gorab	34.6651	-0.0574107	0.479104	-0.119829	0.904618	1
Kifap3	77.3624	0.276574	0.35045	0.789197	0.429997	1
Scyl3	25.0651	-0.934309	0.566333	-1.64975	0.0989936	1
BC055324	46.1329	-0.0824204	0.467162	-0.176428	0.859958	1
Mettl18	19.9682	-0.724347	0.572744	-1.2647	0.20598	1
Selp	2.48463	-0.0580681	1.61712	-0.0359083	0.971355	1
F5	14.2469	-1.11278	0.736814	-1.51025	0.130979	1
Slc19a2	88.5511	0.188194	0.382268	0.492308	0.622502	1
Ccdc181	16.1188	0.0159872	0.735766	0.0217286	0.982664	1
Blzf1	71.9942	-0.0390481	0.369246	-0.105751	0.91578	1
Nme7	20.5087	-0.191587	0.612459	-0.312817	0.75442	1
Atp1b1	31.2103	0.149842	0.538943	0.27803	0.78099	1
Dpt	67.2151	-0.305822	0.442175	-0.69163	0.489169	1
Tiprl	625.761	-0.417447	0.299124	-1.39557	0.162845	1
Gpr161	15.6434	-0.0652831	0.659713	-0.0989568	0.921173	1
Dcaf6	185.874	0.00916738	0.299811	0.0305772	0.975607	1
Mpc2	209.958	-0.266694	0.262814	-1.01476	0.31022	1
Mpzl1	147.449	0.0645464	0.308483	0.209238	0.834262	1
Rcsd1	2.92306	-1.34235	1.45427	-0.923044	0.355984	1
Creg1	360.387	0.179733	0.250115	0.7186	0.472387	1
Pou2f1	75.5108	-0.148831	0.372686	-0.399346	0.689638	1
Dusp27	1.17935	3.69447	3.05686	1.20858	0.226823	1
Ildr2	25.1686	-0.339424	0.614177	-0.552649	0.580504	1
Tada1	260.466	-0.408484	0.259501	-1.57411	0.115462	1
Pogk	44.5751	0.22318	0.418145	0.533738	0.593523	1
Fam78b	9.89409	-0.916082	0.895469	-1.02302	0.306299	1
Uck2	442.571	-0.0616579	0.221063	-0.278916	0.780309	1
Tmco1	192.169	-0.0822225	0.322899	-0.254638	0.799002	1
Aldh9a1	30.9052	0.223081	0.516832	0.431631	0.66601	1
Mgst3	6.18376	-0.526984	1.03867	-0.507365	0.611899	1
Lmx1a	4.7275	-0.148292	1.07967	-0.137349	0.890755	1
Nuf2	116.904	-0.283683	0.344617	-0.823185	0.410403	1
Rgs5	27.0193	-0.665607	0.643625	-1.03415	0.301064	1
Rgs4	136.626	0.148325	0.376408	0.394052	0.693542	1
Hsd17b7	150.805	-0.102589	0.335098	-0.306145	0.759494	1
Ddr2	871.763	0.080651	0.191927	0.420217	0.674327	1
Uap1	290.426	-0.215629	0.271271	-0.794885	0.42668	1
Uhmk1	298.335	-0.284014	0.285165	-0.995965	0.319267	1
Sh2d1b1	1.65694	-1.01126	2.16459	-0.467184	0.640368	1
Gm7694	2.94231	0.117034	1.50383	0.0778236	0.937968	1
Olfml2b	279.287	-0.162221	0.297212	-0.54581	0.585196	1
Atf6	195.212	-0.127454	0.274039	-0.465094	0.641864	1
Dusp12	112.407	-0.437948	0.303022	-1.44527	0.148383	1
Gm26620	1.7349	-0.522507	1.80947	-0.288762	0.772763	1
Fcgr3	3.08585	-2.41255	1.67377	-1.44139	0.149475	1
Cfap126	4.04012	0.441173	1.42087	0.310496	0.756184	1
Sdhc	745.766	-0.127967	0.226164	-0.565813	0.571521	1
Mpz	3.96897	1.0137	1.78793	0.566965	0.570738	1
Tomm40l	60.799	-0.103567	0.411093	-0.251931	0.801095	1
Apoa2	2.96713	0.82858	1.78141	0.465127	0.64184	1
Ndufs2	605.525	0.204737	0.219752	0.931673	0.351506	1
B4galt3	63.1753	0.130163	0.413111	0.31508	0.752701	1
Usp21	43.1968	0.0878454	0.442036	0.198729	0.842475	1
Ufc1	332.742	-0.202333	0.228	-0.887427	0.374849	1
Dedd	106.486	-0.196734	0.335143	-0.587016	0.557193	1
Nit1	37.4889	0.314233	0.471245	0.666814	0.504891	1
Pfdn2	180.919	-0.296006	0.297083	-0.996376	0.319067	1
Klhdc9	4.66027	1.05269	1.33104	0.79088	0.429014	1
Nectin4	0.945472	1.27526	2.76973	0.460427	0.64521	1
Arhgap30	1.14401	-3.6574	2.66891	-1.37038	0.17057	1
Usf1	14.8164	0.457224	0.727926	0.628118	0.529926	1
Tstd1	2.22505	1.46415	1.97277	0.742181	0.457977	1
F11r	9.70954	0.649021	0.866576	0.748949	0.453888	1
Alyref2	39.1163	0.00368063	0.444384	0.00828255	0.993392	1
Cd244	4.57836	-1.82889	1.34054	-1.36429	0.172477	1
Vangl2	30.708	0.519334	0.597373	0.869363	0.384649	1
Pex19	156.743	-0.0358575	0.283855	-0.126324	0.899476	1
Dcaf8	381.081	0.0545418	0.233262	0.233822	0.815123	1
Pea15a	236.077	-0.0178253	0.276162	-0.0645464	0.948535	1
Igsf8	459.473	0.12308	0.260941	0.471679	0.637156	1
Pigm	128.598	-0.163223	0.318124	-0.51308	0.607895	1
Slamf9	1.5403	2.24505	2.35105	0.954915	0.339621	1
Igsf9	12.8565	-1.03907	0.730091	-1.4232	0.154677	1
Tagln2	3892.95	-0.0634494	0.204081	-0.310903	0.755874	1
Cfap45	3.53547	-1.3863	1.64037	-0.845113	0.398048	1
Slamf8	12.3781	-3.01168	1.70606	-1.76529	0.0775156	1
Ackr1	0.893921	0.11649	3.01259	0.0386679	0.969155	1
Cadm3	2.99534	-1.26195	1.71804	-0.734529	0.462626	1
Aim2	2.39275	-0.456041	1.92398	-0.23703	0.812634	1
Ifi207	4.76569	-0.60715	1.32388	-0.458613	0.646512	1
Ifi204	54.8686	-0.163993	0.486864	-0.336837	0.73624	1
Mndal	5.25619	1.70832	1.73396	0.985213	0.32452	1
Mnda	20.5565	-0.285534	0.749484	-0.380974	0.703223	1
Ifi203	2.19922	0.116495	2.36825	0.0491901	0.960768	1
Ifi202b	68.5619	-1.29104	1.85366	-0.696482	0.486127	1
Ifi205	20.6002	-0.554431	0.855246	-0.64827	0.51681	1
Spta1	2.57297	-0.121579	1.793	-0.0678077	0.945939	1
Fmn2	3.01589	1.80906	1.81642	0.995948	0.319275	1
Grem2	171.809	0.462627	0.296827	1.55857	0.119098	1
Fh1	171.313	-0.273857	0.273984	-0.999537	0.317535	1
Opn3	7.22218	-0.937927	0.894401	-1.04867	0.294332	1
Chml	22.4459	0.0160852	0.610351	0.026354	0.978975	1
Exo1	25.464	-0.129229	0.577143	-0.223911	0.822827	1
Rbm8a2	56.6602	0.344711	0.390871	0.881905	0.377828	1
Cep170	119.032	0.359789	0.321696	1.11841	0.263391	1
Sdccag8	65.233	-0.147913	0.37207	-0.39754	0.69097	1
Akt3	46.706	0.712329	0.439656	1.6202	0.10519	1
Zbtb18	38.1978	-0.248847	0.438793	-0.567118	0.570634	1
Adss	234.306	-0.279027	0.238161	-1.17159	0.241363	1
Desi2	107.67	-0.136759	0.338894	-0.403545	0.686547	1
Cox20	59.0872	0.167058	0.432874	0.385929	0.69955	1
Hnrnpu	1703.92	-0.191677	0.228559	-0.838631	0.401676	1
Efcab2	16.196	-0.16906	0.90443	-0.186924	0.85172	1
Kif26b	246.243	-0.0816504	0.306716	-0.266208	0.790079	1
Smyd3	55.5486	-0.0222418	0.387266	-0.0574329	0.9542	1
Tfb2m	41.7504	0.686583	0.464476	1.47819	0.139357	1
Cnst	22.6358	-0.867626	0.630923	-1.37517	0.169079	1
Sccpdh	121.151	0.434223	0.31011	1.40022	0.161447	1
Ahctf1	147.162	-0.229963	0.28531	-0.806011	0.420236	1
Cdc42bpa	557.999	-0.00902649	0.19938	-0.0452729	0.96389	1
Coq8a	8.16628	0.109126	0.979081	0.111458	0.911254	1
Psen2	104.983	0.377641	0.34544	1.09322	0.274298	1
Parp1	240.796	-0.0715028	0.236209	-0.30271	0.762111	1
Lin9	55.9259	-0.262528	0.378427	-0.693735	0.487848	1
Acbd3	213.365	-0.196362	0.259726	-0.756036	0.449628	1
H3f3a	453.482	0.0263528	0.27797	0.0948043	0.92447	1
Sde2	141.755	-0.0139604	0.299936	-0.0465448	0.962876	1
Pycr2	343.452	-0.0464915	0.269491	-0.172516	0.863032	1
Lefty1	12.466	0.628213	0.874025	0.718758	0.47229	1
Tmem63a	370.987	-0.136811	0.293027	-0.466888	0.64058	1
Ephx1	203.336	0.536351	0.31674	1.69335	0.0903891	1
Nvl	56.5162	0.22497	0.396041	0.568047	0.570003	1
Cnih4	183.152	-0.5154	0.290132	-1.77643	0.0756616	1
Wdr26	606.035	0.0194441	0.211306	0.0920189	0.926683	1
Lbr	294.074	0.00397907	0.240175	0.0165674	0.986782	1
Enah	612.062	-0.108455	0.217993	-0.497515	0.618826	1
Srp9	263.52	0.00083843	0.333618	0.00251314	0.997995	1
Degs1	1291.55	0.162597	0.198932	0.817351	0.413728	1
Fbxo28	137.305	-0.0861689	0.308365	-0.279438	0.779909	1
Trp53bp2	29.285	0.261123	0.552616	0.472522	0.636554	1
Capn2	260.988	-0.400009	0.271204	-1.47494	0.140229	1
Susd4	1.43261	-1.54256	2.58187	-0.597459	0.550201	1
Tlr5	4.22183	0.299612	1.37567	0.217794	0.827589	1
Disp1	31.3413	-0.151385	0.646699	-0.234089	0.814916	1
Brox	273.784	-0.262092	0.274746	-0.953942	0.340113	1
Aida	121.426	-0.0540384	0.313838	-0.172186	0.863291	1
Mia3	442.992	0.0261062	0.201228	0.129734	0.896777	1
Taf1a	34.9339	-0.107228	0.463552	-0.231318	0.817068	1
Hhipl2	1.01292	-2.14959	2.60662	-0.824668	0.40956	1
Dusp10	19.6675	0.0752262	0.602545	0.124848	0.900644	1
1700056E22Rik	8.82902	-0.299447	0.866276	-0.345671	0.72959	1
Hlx	32.143	0.35641	0.554125	0.643193	0.520099	1
Marc1	4.81448	-0.669593	1.21772	-0.549875	0.582405	1
Marc2	825.815	-0.194036	0.213155	-0.910302	0.362663	1
C130074G19Rik	17.4923	-0.834636	0.926534	-0.900815	0.367687	1
Mark1	100.642	-0.106396	0.33238	-0.320104	0.748889	1
Rab3gap2	61.121	-0.0262469	0.427992	-0.0613257	0.9511	1
Iars2	248.78	-0.448676	0.356352	-1.25908	0.208001	1
Bpnt1	70.4784	-0.0132785	0.392967	-0.0337904	0.973044	1
Eprs	463.511	0.317819	0.229536	1.38462	0.16617	1
Tgfb2	198.662	0.0579342	0.294539	0.196694	0.844067	1
Rrp15	75.6245	0.529956	0.385012	1.37647	0.168677	1
Gpatch2	26.7715	0.439063	0.525572	0.8354	0.403493	1
Kctd3	51.2287	0.0859275	0.405053	0.212139	0.831999	1
Kcnk2	34.4204	0.831992	0.482719	1.72355	0.084789	1
Cenpf	262.926	-0.249722	0.323025	-0.773074	0.439479	1
Ptpn14	210.797	0.239915	0.245044	0.97907	0.327546	1
Smyd2	134.019	-0.0937086	0.323977	-0.289245	0.772394	1
Prox1	4.29591	-1.18205	1.40402	-0.841908	0.39984	1
Rps6kc1	64.3796	0.210189	0.37555	0.559683	0.575696	1
Angel2	156.676	0.163875	0.32773	0.500031	0.617053	1
Vash2	45.9018	0.0648003	0.469184	0.138113	0.890151	1
Flvcr1	77.427	-0.304635	0.381925	-0.79763	0.425086	1
Tatdn3	16.7377	0.27683	0.637319	0.434365	0.664023	1
Nsl1	58.1177	-0.3073	0.458907	-0.669635	0.50309	1
Batf3	1.77532	0.384168	2.22058	0.173004	0.862649	1
Nenf	579.476	0.0507917	0.270194	0.187983	0.85089	1
Tmem206	13.4532	0.793939	0.93587	0.848344	0.396247	1
Ppp2r5a	93.0105	-0.106426	0.400384	-0.265811	0.790385	1
Dtl	56.7407	-0.291244	0.404774	-0.719522	0.471819	1
Ints7	166.635	0.080987	0.328716	0.246374	0.805393	1
Lpgat1	183.35	0.0121413	0.279197	0.0434864	0.965314	1
Nek2	66.5373	-0.12854	0.429978	-0.298945	0.764982	1
Slc30a1	124.404	-0.0652746	0.299434	-0.217994	0.827434	1
Traf5	32.16	-0.20256	0.521036	-0.388764	0.697451	1
Rcor3	156.311	-0.0754222	0.268783	-0.280606	0.779013	1
Kcnh1	1.9702	1.20356	2.15169	0.559359	0.575917	1
Hhat	44.8032	0.199475	0.552185	0.361247	0.717915	1
Sertad4	251.182	-0.0315608	0.254395	-0.124062	0.901266	1
Diexf	72.7604	0.099899	0.401743	0.248664	0.803621	1
A130010J15Rik	58.8597	-0.0406042	0.402706	-0.100828	0.919687	1
Traf3ip3	2.00383	1.98351	2.25889	0.878091	0.379894	1
Hsd11b1	11.371	0.540831	0.878507	0.615625	0.538142	1
G0s2	46.4922	0.710858	0.628704	1.13067	0.258193	1
Camk1g	1.21177	0.914487	2.61502	0.349706	0.72656	1
Plxna2	103.342	0.338808	0.345121	0.98171	0.326243	1
Cd34	56.8223	0.161983	0.442033	0.366451	0.714029	1
Cd46	6.68582	1.64023	1.4477	1.13299	0.257219	1
Cr1l	107.808	0.0640016	0.327066	0.195684	0.844857	1
Fam171a1	89.43	0.411864	0.332424	1.23897	0.215356	1
Nmt2	46.7776	0.245286	0.461734	0.531228	0.595261	1
Rpp38	21.3715	0.467861	0.593599	0.788177	0.430593	1
Dclre1c	8.38707	0.671091	1.0268	0.653577	0.513384	1
Suv39h2	22.4939	-0.343036	0.680705	-0.503943	0.614302	1
Hspa14	166.745	0.389267	0.284338	1.36903	0.170989	1
Gm45902	10.324	-0.358251	0.920459	-0.389209	0.697121	1
Cdnf	42.8974	-0.25286	0.446414	-0.566424	0.571106	1
Fam107b	28.1313	0.431131	0.58357	0.738782	0.460039	1
Frmd4a	322.179	-0.367509	0.296073	-1.24128	0.214503	1
Prpf18	102.876	-0.315761	0.320225	-0.98606	0.324104	1
Sephs1	166.046	-0.0750866	0.264877	-0.283477	0.776811	1
Phyh	143.24	0.0662832	0.369595	0.17934	0.85767	1
Ucma	1.27293	3.42948	2.5393	1.35056	0.176837	1
Mcm10	33.2598	-0.880987	0.638783	-1.37916	0.167844	1
Camk1d	4.62274	0.705993	1.30735	0.540018	0.589185	1
Cdc123	273.282	-0.51734	0.294804	-1.75486	0.0792832	1
Nudt5	40.0585	-0.181563	0.473053	-0.383811	0.701118	1
Sec61a2	67.9638	-0.110721	0.393785	-0.281171	0.778579	1
Dhtkd1	4.53942	-1.96465	1.28324	-1.53101	0.125767	1
Upf2	34.2015	-0.323299	0.544972	-0.59324	0.553021	1
Proser2	2.05526	-3.34965	2.26558	-1.47849	0.139276	1
Echdc3	10.5667	1.04619	0.840904	1.24413	0.213452	1
Usp6nl	49.5004	-0.0692491	0.44696	-0.154934	0.876874	1
Celf2	392.484	0.291633	0.223892	1.30256	0.192725	1
Gata3	2.81937	-1.60942	1.68994	-0.952353	0.340918	1
Taf3	30.9064	-0.174592	0.569359	-0.306647	0.759112	1
Atp5c1	288.697	-0.117018	0.250481	-0.46717	0.640378	1
Kin	31.7965	-0.0361784	0.57403	-0.0630254	0.949746	1
Itih2	134.921	0.28515	0.315773	0.903022	0.366514	1
Itih5	9.20029	1.55979	0.996874	1.56468	0.117659	1
Sfmbt2	33.1546	-0.209506	0.4715	-0.444339	0.656797	1
Pfkfb3	566.854	-0.046852	0.228673	-0.204887	0.837661	1
Rbm17	911.267	-0.122937	0.272003	-0.451968	0.651292	1
Il15ra	73.364	-0.32818	0.441772	-0.742871	0.45756	1
Ankrd16	48.5833	0.0994093	0.450184	0.220819	0.825233	1
Itga8	3.01181	-1.24982	1.47753	-0.845884	0.397617	1
Mindy3	150.965	-0.150553	0.280866	-0.536032	0.591936	1
Pter	27.5893	0.0849236	0.543952	0.156123	0.875936	1
C1ql3	1.10247	1.98064	2.67157	0.741375	0.458466	1
Rsu1	257.595	0.142952	0.295677	0.483474	0.62876	1
Trdmt1	32.9324	0.541465	0.508301	1.06524	0.286765	1
Vim	10603.2	0.0322614	0.224074	0.143977	0.885519	1
St8sia6	1.48865	-0.379945	2.47365	-0.153597	0.877928	1
Hacd1	245.552	-0.155992	0.237999	-0.655429	0.512192	1
Stam	102.247	0.128117	0.36039	0.355496	0.722218	1
Mrc1	7.52093	-2.20139	1.2363	-1.78063	0.0749734	1
Cacnb2	8.60769	-0.728486	1.04431	-0.697575	0.485443	1
Nsun6	15.4757	0.702105	0.784593	0.894865	0.370859	1
Arl5b	33.6458	0.00744307	0.478678	0.0155492	0.987594	1
Malrd1	1.97641	0.25432	1.7303	0.14698	0.883148	1
Plxdc2	434.968	-0.252465	0.579463	-0.435687	0.663064	1
A930004D18Rik	7.57035	-0.0970642	1.10124	-0.0881409	0.929765	1
Skida1	2.50503	0.597813	1.98536	0.301111	0.76333	1
Mllt10	21.1346	-0.35098	0.662705	-0.529618	0.596377	1
Dnajc1	150.728	-0.138499	0.295334	-0.468957	0.6391	1
Commd3	266.641	0.424436	0.260494	1.62935	0.103238	1
Bmi1	163.541	0.150332	0.281901	0.533281	0.593839	1
Pip4k2a	96.526	0.0748081	0.320821	0.233177	0.815624	1
4930426L09Rik	1.61769	2.56837	2.27929	1.12683	0.259813	1
Msrb2	21.766	-0.148195	0.575312	-0.257591	0.796722	1
Otud1	6.25008	0.693531	1.16774	0.593908	0.552574	1
Arhgap21	64.9029	-0.281576	0.367764	-0.765644	0.443888	1
Enkur	1.55138	2.19012	2.59754	0.843152	0.399143	1
Thnsl1	17.083	0.109921	0.698076	0.157462	0.874881	1
Apbb1ip	180.722	-0.499847	0.299191	-1.67066	0.0947884	1
Pdss1	11.4996	-0.183585	0.794774	-0.23099	0.817322	1
Abi1	333.551	0.307331	0.250649	1.22615	0.220144	1
Acbd5	40.8157	0.109359	0.483276	0.226286	0.820979	1
Spopl	69.5345	0.172415	0.42324	0.407369	0.683737	1
Hnmt	4.10424	-1.38268	1.32964	-1.03989	0.29839	1
Il1rn	13836.3	-0.155476	0.255231	-0.609157	0.54242	1
Psd4	80.4751	0.173915	0.331536	0.524574	0.599879	1
Pax8	1.16733	1.07289	2.30141	0.466187	0.641081	1
Cacna1b	9.99105	0.747252	0.892026	0.837701	0.402198	1
Arrdc1	44.4306	0.767807	0.467133	1.64366	0.100247	1
Dph7	18.1835	0.32572	0.720276	0.452216	0.651114	1
Mrpl41	64.4945	-0.0116175	0.38521	-0.0301589	0.97594	1
Pnpla7	28.23	-0.342176	0.508957	-0.672309	0.501387	1
Nsmf	166.201	0.240092	0.257616	0.931974	0.35135	1
Nrarp	2.15102	-1.03436	1.85739	-0.556889	0.577603	1
Nelfb	100.041	0.148059	0.339995	0.435476	0.663217	1
Rnf208	1.4727	-1.85492	2.3672	-0.783592	0.433279	1
AL732309.1	18.3522	0.0366045	0.689178	0.0531133	0.957642	1
Ndor1	2.6292	-0.593839	1.65957	-0.357827	0.720473	1
Tmem203	114.999	0.297443	0.332139	0.895539	0.370499	1
Tprn	12.5083	-0.0420211	0.720909	-0.0582891	0.953518	1
Ssna1	109.076	0.339319	0.361939	0.937503	0.3485	1
Anapc2	94.9615	-0.10133	0.318108	-0.318541	0.750075	1
Grin1	0.927434	-0.90532	2.55322	-0.35458	0.722904	1
Man1b1	216.765	0.121526	0.300628	0.404241	0.686035	1
Dpp7	38.9897	0.0284827	0.503751	0.0565412	0.954911	1
Uap1l1	87.2041	0.190655	0.395195	0.482433	0.629499	1
Sapcd2	10.0814	0.82732	1.03973	0.79571	0.4262	1
Entpd2	13.9044	0.474714	0.727495	0.652532	0.514058	1
Fut7	0.965591	-2.82607	2.77979	-1.01665	0.30932	1
Abca2	19.7772	-0.3722	0.670095	-0.555443	0.578592	1
Paxx	25.7028	-0.161667	0.535129	-0.302108	0.762569	1
C8g	1.22293	0.803267	2.63798	0.304501	0.760746	1
Fbxw5	54.8855	0.115606	0.414931	0.278614	0.780541	1
Traf2	36.2157	0.0964851	0.515247	0.18726	0.851457	1
Edf1	603.839	0.0143592	0.192279	0.0746792	0.94047	1
Phpt1	184.228	0.0683435	0.308609	0.221456	0.824737	1
Rabl6	68.9487	0.597573	0.454406	1.31506	0.188488	1
Tmem141	44.6767	0.133114	0.446356	0.298225	0.765532	1
Fcna	1.09462	-4.08006	2.58792	-1.57658	0.114892	1
Bmyc	47.8542	0.444536	0.441252	1.00744	0.313722	1
Camsap1	136.331	0.339878	0.317505	1.07046	0.28441	1
Ubac1	218.193	0.009374	0.249086	0.0376336	0.96998	1
Nacc2	79.1948	0.444148	0.390361	1.13779	0.255209	1
Qsox2	115.34	0.550334	0.341109	1.61337	0.106665	1
Gpsm1	47.2765	0.263836	0.452019	0.583685	0.559433	1
Dnlz	148.876	0.102011	0.356486	0.286156	0.774759	1
Snapc4	35.7289	-0.0885159	0.522552	-0.169392	0.865489	1
Sdccag3	128.824	0.114325	0.355418	0.321664	0.747707	1
Pmpca	214.891	-0.147004	0.244456	-0.601353	0.547605	1
Inpp5e	25.6655	0.389616	0.530602	0.734291	0.462771	1
Sec16a	128.679	0.263677	0.296893	0.888121	0.374476	1
Notch1	31.8217	-0.247745	0.533734	-0.464173	0.642524	1
Egfl7	64.7321	0.285987	0.345766	0.827111	0.408174	1
Agpat2	56.5768	0.020555	0.386839	0.0531359	0.957624	1
Surf6	56.5623	0.14278	0.416515	0.342795	0.731752	1
Med22	77.3045	0.0936814	0.356584	0.262719	0.792767	1
Rpl7a	2159.38	0.0725179	0.310196	0.233781	0.815155	1
Surf1	68.0033	0.0188689	0.383294	0.0492281	0.960737	1
Surf2	34.7559	-0.378721	0.492875	-0.768392	0.442254	1
Surf4	2291.75	0.0566586	0.189318	0.299278	0.764728	1
Rexo4	30.7726	-0.00202533	0.488337	-0.00414741	0.996691	1
Cacfd1	386.873	0.119669	0.21936	0.545538	0.585384	1
Slc2a6	9.82015	0	2.00328	0	1	1
Sardh	124.999	-0.0466665	0.327114	-0.142662	0.886558	1
Vav2	39.8762	-0.145106	0.568665	-0.255169	0.798593	1
Brd3os	31.4028	0.212489	0.51284	0.414337	0.678627	1
Brd3	147.373	-0.152204	0.291315	-0.522471	0.601343	1
Wdr5	482.394	0.120748	0.291691	0.41396	0.678904	1
Rxra	145.976	0.152182	0.27934	0.54479	0.585898	1
Col5a1	4873.06	0.151373	0.200968	0.75322	0.451318	1
Olfm1	330.579	0.303326	0.240122	1.26322	0.206511	1
Ppp1r26	27.4409	0.895558	0.656164	1.36484	0.172304	1
Mrps2	143.477	-0.161542	0.30421	-0.531021	0.595404	1
Ralgds	154.792	0.308812	0.351334	0.878969	0.379418	1
Gtf3c5	28.9733	0.27047	0.558893	0.483939	0.628429	1
Tsc1	41.508	0.522518	0.429562	1.2164	0.223834	1
Gtf3c4	142.496	0.0534447	0.315449	0.169424	0.865463	1
Ddx31	41.3483	-0.445224	0.483725	-0.920407	0.35736	1
Cfap77	1.30174	-1.16352	2.92723	-0.397482	0.691012	1
Ttf1	83.1129	0.33178	0.376933	0.880209	0.378746	1
Setx	64.1742	0.184396	0.37982	0.485481	0.627335	1
Ntng2	13.7019	-0.6875	0.709666	-0.968765	0.332662	1
Med27	119.682	-0.0778487	0.299597	-0.259845	0.794983	1
Rapgef1	69.8587	0.0143544	0.362398	0.0396094	0.968405	1
Coq4	27.1542	0.399351	0.600051	0.665529	0.505712	1
Slc27a4	132.682	-0.148689	0.339175	-0.438384	0.661108	1
Urm1	500.157	-0.30478	0.299262	-1.01844	0.308468	1
Cercam	114.976	0.421957	0.303724	1.38928	0.164748	1
Odf2	240.198	0.404265	0.294529	1.37258	0.169883	1
Gle1	497.59	-0.288865	0.204055	-1.41562	0.156886	1
Sptan1	206.138	-0.178115	0.302595	-0.588624	0.556113	1
Wdr34	46.9857	-0.447951	0.405265	-1.10533	0.269016	1
Set	867.489	0.13394	0.211084	0.634533	0.525733	1
Pkn3	48.5567	-0.615691	0.468943	-1.31294	0.189205	1
Zdhhc12	43.7628	-0.35706	0.437878	-0.815434	0.414824	1
Zer1	47.9077	0.551341	0.493608	1.11696	0.264011	1
Tbc1d13	122.468	0.15009	0.330954	0.453508	0.650183	1
Endog	35.3015	0.30892	0.537232	0.575021	0.565277	1
Spout1	53.0373	0.385037	0.393621	0.978193	0.327979	1
Lrrc8a	208.028	0.00145452	0.241856	0.006014	0.995202	1
Gm28035	4.74182	-0.461588	1.36807	-0.3374	0.735816	1
Dolk	30.1539	0.278765	0.507341	0.549463	0.582688	1
Nup188	152.035	-0.412794	0.280251	-1.47294	0.140766	1
Sh3glb2	151.045	-0.0249432	0.261853	-0.0952565	0.924111	1
Miga2	33.2121	0.85179	0.553218	1.5397	0.123633	1
Dolpp1	67.6667	-0.151546	0.368056	-0.411746	0.680525	1
Crat	23.9571	0.57493	0.543899	1.05705	0.290488	1
Ptpa	332.118	0.0961024	0.252082	0.381235	0.703029	1
Ier5l	238.792	0.42282	0.309207	1.36743	0.17149	1
Cstad	11.9811	0.0332352	0.820204	0.0405207	0.967678	1
Ntmt1	69.3135	0.456356	0.403882	1.12993	0.258508	1
Asb6	127.719	-0.0398563	0.305776	-0.130345	0.896294	1
Prrx2	1821.47	-0.165487	0.207847	-0.796194	0.425919	1
Ptges	392.491	0.0907459	0.268925	0.337439	0.735786	1
Tor1b	272.847	0.42474	0.244187	1.73941	0.0819633	1
Tor1a	86.8687	-0.0716926	0.313185	-0.228914	0.818935	1
Usp20	39.3013	0.186177	0.47767	0.38976	0.696714	1
Gpr107	275.057	0.150831	0.264009	0.571308	0.567791	1
Ncs1	171.636	0.304035	0.334889	0.907868	0.363948	1
Hmcn2	2.13229	-2.14527	2.29271	-0.935691	0.349432	1
Fubp3	183.65	0.103716	0.27991	0.370535	0.710984	1
Exosc2	107.786	-0.233591	0.366083	-0.638081	0.523421	1
Abl1	138.98	0.126684	0.33018	0.383683	0.701213	1
Fibcd1	1.25029	0.116489	2.82743	0.0411997	0.967137	1
Lamc3	1.03898	-2.63626	2.71585	-0.970692	0.331702	1
Aif1l	32.8968	-0.107734	0.552776	-0.194896	0.845474	1
Nup214	60.5595	0.134085	0.41856	0.320347	0.748705	1
Plpp7	16.7543	-0.152516	0.749307	-0.203543	0.83871	1
Prrc2b	328.233	0.408898	0.259339	1.57669	0.114866	1
Pomt1	114.211	0.140471	0.347705	0.403995	0.686216	1
Uck1	125.04	-0.0371082	0.290647	-0.127675	0.898406	1
Swi5	1843.43	-0.143397	0.252963	-0.566871	0.570802	1
Golga2	1034.04	-0.352708	0.222268	-1.58686	0.112544	1
Dnm1	28.0224	0.617978	0.495409	1.24741	0.212248	1
Ciz1	52.5607	0.427585	0.453717	0.942404	0.345986	1
1110008P14Rik	77.4521	0.073074	0.411691	0.177497	0.859118	1
Lcn2	8.33623	-0.605791	0.976517	-0.620359	0.535021	1
Ptges2	27.8083	-0.0666617	0.567987	-0.117365	0.906571	1
Slc25a25	14.4361	-0.926079	0.760957	-1.21699	0.223607	1
Naif1	44.1276	0.328735	0.471177	0.697688	0.485372	1
Fam102a	74.9465	0.0622905	0.429764	0.144941	0.884757	1
Dpm2	75.6483	0.060918	0.336311	0.181136	0.856261	1
St6galnac4	118.261	-0.117565	0.329263	-0.357056	0.72105	1
St6galnac6	81.7157	-0.0388737	0.331743	-0.11718	0.906717	1
Ak1	451.421	0.0116569	0.259879	0.0448553	0.964223	1
Eng	50.5342	-0.332427	0.525039	-0.633146	0.526638	1
Fpgs	108.929	-0.247161	0.318825	-0.775224	0.438207	1
Cdk9	176.587	-0.159568	0.286901	-0.556176	0.57809	1
Sh2d3c	2.41178	1.09573	2.01938	0.542608	0.5874	1
Tor2a	62.3879	-0.0848975	0.373266	-0.227445	0.820078	1
Stxbp1	164.707	-0.0400778	0.273534	-0.146518	0.883512	1
Fam129b	605.297	0.198385	0.290298	0.683384	0.494364	1
Lrsam1	12.6262	1.107	0.876937	1.26235	0.206824	1
Rpl12	2098.37	-0.0197328	0.241825	-0.0815994	0.934965	1
Slc2a8	28.1525	0.589429	0.593055	0.993886	0.320278	1
Ralgps1	6.2156	-0.248088	1.18014	-0.210218	0.833497	1
Zbtb34	26.3069	-0.0602149	0.533207	-0.11293	0.910086	1
Zbtb43	38.1295	0.0415753	0.467808	0.0888724	0.929183	1
Mvb12b	75.2666	-0.275225	0.395129	-0.696545	0.486088	1
Mapkap1	263.181	0.0648697	0.303591	0.213674	0.830801	1
Gapvd1	143.31	-0.286242	0.272117	-1.05191	0.292841	1
Hspa5	11551.9	-0.115094	0.209578	-0.549167	0.582891	1
Rabepk	166.869	-0.432414	0.318504	-1.35764	0.174578	1
Fbxw2	233.749	-0.124217	0.266417	-0.466251	0.641036	1
Psmd5	182.687	0.0248002	0.270354	0.0917325	0.926911	1
Phf19	10.2239	-0.815574	0.808986	-1.00814	0.313385	1
AI182371	1.56342	-1.59545	2.05396	-0.776766	0.437297	1
Cntrl	29.054	0.565888	0.542478	1.04315	0.296877	1
Rab14	567.943	0.158477	0.246354	0.643288	0.520037	1
Gsn	1450.5	0.160777	0.230689	0.696944	0.485838	1
Stom	27.0698	-1.01693	0.592367	-1.71673	0.0860292	1
Ggta1	170.368	-0.246942	0.271209	-0.91052	0.362548	1
Dab2ip	111.46	-0.0787414	0.311887	-0.252468	0.800679	1
Ttll11	11.4779	0.352933	0.829236	0.425612	0.670391	1
Ndufa8	282.633	0.0559654	0.253444	0.22082	0.825233	1
Rbm18	228.625	0.137166	0.2472	0.55488	0.578977	1
Mrrf	46.5836	0.169977	0.41364	0.410931	0.681123	1
Ptgs1	25.6333	0.970788	0.623788	1.55628	0.119642	1
Pdcl	61.1843	-0.0851421	0.380942	-0.223504	0.823143	1
Zbtb6	36.9579	-0.329233	0.476259	-0.69129	0.489384	1
Zbtb26	8.56714	0.0901047	0.884364	0.101886	0.918847	1
Rabgap1	222.932	-0.0501688	0.242991	-0.206464	0.836429	1
Strbp	19.2398	0.421794	0.605794	0.696266	0.486262	1
Crb2	1.64059	0.116495	2.90578	0.0400906	0.968021	1
Dennd1a	62.4255	-0.149511	0.414955	-0.360306	0.718618	1
Lhx2	4.43248	1.55654	1.32254	1.17693	0.239224	1
Nek6	388.475	-0.260664	0.284248	-0.917033	0.359126	1
Psmb7	276.073	-0.53999	0.305042	-1.77022	0.0766911	1
Nr6a1	6.54338	1.07966	1.11436	0.968863	0.332614	1
Olfml2a	14.1406	-1.21826	0.835547	-1.45804	0.14483	1
Wdr38	1.91025	0.121799	2.15421	0.05654	0.954912	1
Rpl35	335.503	-0.294131	0.354438	-0.829851	0.406623	1
Arpc5l	676.999	-0.151826	0.203368	-0.74656	0.455329	1
Golga1	73.1836	0.0504445	0.410106	0.123003	0.902104	1
Scai	31.2325	0.0122212	0.532041	0.0229703	0.981674	1
Ppp6c	152.728	-0.191222	0.283308	-0.674963	0.499699	1
Gtdc1	12.6144	0.657367	0.835978	0.786345	0.431665	1
Zeb2	81.0623	-0.457493	0.374334	-1.22215	0.221651	1
Acvr2a	80.4578	0.415005	0.433083	0.958257	0.337933	1
Orc4	74.3105	-0.0531891	0.413026	-0.128779	0.897532	1
Mbd5	37.3764	0.123515	0.484312	0.255033	0.798698	1
Epc2	186.25	0.137113	0.279962	0.489754	0.624308	1
Kif5c	62.1724	0.31475	0.427128	0.736899	0.461184	1
Mmadhc	520.508	-0.0754945	0.223987	-0.337048	0.736081	1
Rnd3	145.024	-0.420445	0.301976	-1.39231	0.163828	1
Rbm43	29.1576	0.166046	0.594064	0.279509	0.779854	1
Nmi	42.8802	-0.262492	0.455577	-0.576175	0.564497	1
Tnfaip6	111.403	-0.116628	0.350371	-0.332869	0.739233	1
Rif1	30.5289	0.0511832	0.530511	0.096479	0.92314	1
Arl5a	877.712	0.119597	0.223926	0.534092	0.593278	1
Cacnb4	2.55926	3.08726	1.87786	1.64403	0.10017	1
Fmnl2	60.1832	0.0474158	0.423559	0.111946	0.910866	1
Prpf40a	191.507	-0.112679	0.276463	-0.407572	0.683588	1
Arl6ip6	76.0875	-0.21649	0.391894	-0.552419	0.580662	1
Rprm	16.7081	-0.255319	0.667329	-0.382598	0.702018	1
Galnt13	47.358	-0.147786	0.47058	-0.314051	0.753483	1
Nr4a2	65.0135	0.462852	0.544927	0.849384	0.395668	1
Gpd2	165.061	0.0430682	0.298835	0.144121	0.885405	1
Galnt5	2.33699	-0.682782	1.74038	-0.392318	0.694823	1
Acvr1	290.403	0.442491	0.304567	1.45285	0.146264	1
Ccdc148	1.24408	-2.99917	2.65398	-1.13007	0.258449	1
Pkp4	67.9203	0.414424	0.456861	0.90711	0.364348	1
Tanc1	133.063	0.35061	0.32891	1.06597	0.286435	1
Wdsub1	17.9338	0.77573	0.6344	1.22278	0.221413	1
Baz2b	23.4313	-0.0919878	0.607252	-0.151482	0.879595	1
March7	221.854	0.132859	0.251947	0.527327	0.597967	1
Cd302	39.133	-0.123772	0.497095	-0.248991	0.803368	1
Ly75	26.3411	-0.142148	0.614078	-0.231482	0.816941	1
Pla2r1	5.90919	-0.291063	1.33171	-0.218564	0.82699	1
Rbms1	802.289	0.24928	0.225271	1.10658	0.268476	1
Tank	144.643	0.0230941	0.333647	0.0692172	0.944817	1
Psmd14	496.86	-0.28312	0.258595	-1.09484	0.273587	1
Fap	34.0529	-0.654432	0.543783	-1.20348	0.228791	1
Gca	6.68134	-0.500546	0.903172	-0.554209	0.579436	1
Fign	9.52602	0.306651	0.838561	0.365687	0.714599	1
Grb14	226.637	-0.247946	0.287576	-0.862194	0.388581	1
Cobll1	15.5789	-0.548565	0.618564	-0.886836	0.375167	1
Scn3a	8.17169	0.822144	1.06542	0.771663	0.440314	1
Scn2a	7.13167	0.298949	0.946611	0.31581	0.752147	1
Csrnp3	1.58676	3.8774	2.58455	1.50023	0.133556	1
Galnt3	3.41744	-1.72466	1.55627	-1.1082	0.267776	1
Ttc21b	84.125	-0.202497	0.342299	-0.591581	0.554131	1
Scn9a	0.914745	0.766738	2.70548	0.283402	0.776869	1
Scn7a	43.34	-0.0450709	0.458637	-0.0982713	0.921717	1
B3galt1	3.06506	-0.556916	1.68806	-0.329915	0.741464	1
Cers6	228.452	-0.0922953	0.277128	-0.333043	0.739102	1
[truncated: 19,034 more rows]

## Sheet: DESeq2-huTNFtg_vs_WT
	baseMean	log2FoldChange	lfcSE	stat	pvalue	padj
Ccl2	7001.64	3.74434	0.197904	18.92	7.80546e-80	8.90759e-76
Ccl20	996.266	6.3291	0.380228	16.6456	3.25955e-62	1.8599e-58
Nfkbia	995.404	2.91498	0.206142	14.1407	2.13243e-45	8.11177e-42
Mmp3	1004.6	3.91151	0.343132	11.3994	4.20802e-30	1.20055e-26
Sod2	967.494	2.10338	0.206098	10.2057	1.86937e-24	4.26664e-21
Ccl7	2719.74	1.88873	0.192615	9.80571	1.06393e-22	2.0236e-19
Tmem26	213.731	-2.77084	0.293707	-9.43401	3.94695e-21	6.43465e-18
Fxyd6	74.0478	-4.14002	0.458818	-9.02322	1.82644e-19	2.60542e-16
Mest	359.511	-3.19353	0.372822	-8.56583	1.07301e-17	1.36057e-14
Slc7a2	812.197	2.5223	0.295979	8.52187	1.56998e-17	1.79167e-14
Saa3	984.763	8.93454	1.05933	8.43411	3.33742e-17	3.46242e-14
Ecscr	123.108	3.78198	0.461586	8.19345	2.53841e-16	2.41403e-13
Ass1	102.291	3.64692	0.447474	8.15001	3.63892e-16	3.19441e-13
Cfb	501.192	2.53782	0.313263	8.10124	5.44031e-16	4.43463e-13
Ptges	392.491	2.07956	0.262888	7.91046	2.56436e-15	1.95097e-12
Steap3	113.459	-2.85009	0.367346	-7.75861	8.58684e-15	6.12457e-12
Aspg	93.1756	-3.39312	0.44309	-7.65785	1.89065e-14	1.26918e-11
Slco2a1	122.262	3.26651	0.429515	7.60512	2.84647e-14	1.80466e-11
Scg2	79.0989	-3.71324	0.500317	-7.42177	1.15561e-13	6.94097e-11
H2-K1	628.675	2.07314	0.281563	7.36297	1.79866e-13	1.02632e-10
Sox9	795.641	-1.96523	0.26872	-7.31333	2.60607e-13	1.41621e-10
Eln	426.921	-2.71086	0.377823	-7.17495	7.23346e-13	3.75219e-10
Fbln7	100.489	-2.91524	0.414054	-7.04073	1.9123e-12	9.48833e-10
Tapbp	483.223	1.96476	0.280135	7.01361	2.32246e-12	1.06016e-09
Arsi	115.511	-2.49897	0.356271	-7.01423	2.31224e-12	1.06016e-09
Nrxn2	46.4929	-4.15283	0.598671	-6.93674	4.01252e-12	1.76119e-09
Il1rn	13836.3	-1.74666	0.255326	-6.8409	7.86948e-12	3.30361e-09
Cxcl3	170.122	2.85072	0.416975	6.83667	8.10561e-12	3.30361e-09
Enpp2	273.883	2.74644	0.40266	6.82074	9.05744e-12	3.56426e-09
Ch25h	378.447	5.56651	0.823407	6.76033	1.37677e-11	5.23722e-09
Mt2	4313.23	1.98235	0.296311	6.69009	2.23029e-11	8.21034e-09
Crispld2	1095.19	-1.6163	0.242766	-6.65788	2.77812e-11	9.90749e-09
Dram1	402.336	1.91875	0.292792	6.55328	5.62875e-11	1.94652e-08
Cxcl16	75.6001	3.02459	0.466202	6.48771	8.71502e-11	2.92517e-08
Rnd1	175.151	2.27045	0.354393	6.4066	1.48804e-10	4.85186e-08
Timp3	3733.77	1.3801	0.215591	6.40148	1.5388e-10	4.87799e-08
Cyp26b1	3620.25	-1.72141	0.270235	-6.37007	1.88946e-10	5.8277e-08
Ppp1r3c	344.22	-1.90928	0.299952	-6.36527	1.94947e-10	5.85458e-08
Ak4	530.48	1.4294	0.228042	6.26814	3.65394e-10	1.0692e-07
Nfkbie	52.5842	4.01266	0.641376	6.25632	3.94155e-10	1.12452e-07
Scn7a	43.34	-3.17069	0.509062	-6.22848	4.70972e-10	1.31091e-07
Dnmt1	559.839	-1.53158	0.246066	-6.22427	4.838e-10	1.31455e-07
Grem2	171.809	1.8029	0.290055	6.21573	5.10853e-10	1.35578e-07
Lbp	326.215	2.00287	0.324852	6.16548	7.02688e-10	1.82252e-07
Irf1	319.493	1.71027	0.27983	6.11181	9.85055e-10	2.4981e-07
Icam1	85.5823	3.33667	0.548653	6.08156	1.19017e-09	2.95266e-07
Fabp7	89.4888	2.96745	0.489083	6.06737	1.30026e-09	3.15713e-07
Col5a3	1321.33	1.46906	0.247894	5.92614	3.10138e-09	7.37352e-07
Tmem176b	294.861	1.65136	0.279488	5.90851	3.45207e-09	8.03979e-07
Acan	35.1968	-3.62582	0.615068	-5.895	3.74691e-09	8.55194e-07
Egln3	51.7846	3.41792	0.582572	5.86695	4.43874e-09	9.93233e-07
Ccl5	43.3672	3.55045	0.606147	5.8574	4.70181e-09	1.03187e-06
Vcam1	1495.36	1.18818	0.203242	5.84616	5.03036e-09	1.08314e-06
Igfbp4	26994.9	-1.25083	0.214343	-5.83565	5.3582e-09	1.13237e-06
Tnip1	406.382	1.50809	0.26009	5.79836	6.69655e-09	1.38947e-06
Ibsp	54.5311	-3.35122	0.578278	-5.79518	6.8248e-09	1.3908e-06
Ripk2	233.169	1.69299	0.294748	5.74386	9.25433e-09	1.85281e-06
Inhba	1520.09	1.44402	0.251836	5.73397	9.81068e-09	1.93034e-06
Id3	4714.85	-1.44945	0.257316	-5.63297	1.77135e-08	3.4262e-06
Kcne4	107.259	-2.46152	0.439263	-5.60375	2.09764e-08	3.81024e-06
Bid	124.975	2.04606	0.365152	5.60329	2.10317e-08	3.81024e-06
Car12	26.1902	-3.271	0.583766	-5.60327	2.10344e-08	3.81024e-06
Ahrr	139.246	-1.56319	0.278799	-5.60689	2.05994e-08	3.81024e-06
Lbh	391.974	1.68059	0.30069	5.58912	2.28229e-08	4.0696e-06
C3	332.703	3.77129	0.677508	5.56641	2.60038e-08	4.56547e-06
Ifngr2	150.555	1.72242	0.309847	5.55895	2.71399e-08	4.69274e-06
Galnt18	86.5314	2.4507	0.441626	5.54927	2.86873e-08	4.88626e-06
Rai14	103.762	1.88905	0.342432	5.51655	3.45716e-08	5.80192e-06
Gpx3	915.181	-1.82182	0.334736	-5.44256	5.25197e-08	8.68631e-06
Igfbp7	1384.69	1.25484	0.23306	5.38421	7.27648e-08	1.18627e-05
Tsc22d1	1392.94	-1.18646	0.222304	-5.33711	9.44383e-08	1.50132e-05
Slc16a3	946.401	1.52585	0.285923	5.33657	9.47205e-08	1.50132e-05
Birc3	78.5721	2.63094	0.493488	5.33132	9.75026e-08	1.52425e-05
Itga1	353.112	-1.23941	0.235237	-5.26878	1.37331e-07	2.11787e-05
Sned1	879.028	-1.46125	0.277737	-5.26127	1.43065e-07	2.17687e-05
Gas1	1114.91	-1.1893	0.226868	-5.24227	1.58612e-07	2.38168e-05
Cebpa	90.6824	-1.87838	0.35871	-5.23648	1.6367e-07	2.42572e-05
Hp	311.076	3.4088	0.652037	5.22793	1.7142e-07	2.50801e-05
Rftn1	139.039	1.577	0.302319	5.21636	1.82476e-07	2.63597e-05
Cxcl5	3716.53	1.32276	0.253748	5.2129	1.85906e-07	2.65195e-05
Foxs1	61.8232	2.77125	0.532499	5.20424	1.94794e-07	2.74443e-05
Sema3c	95.4839	2.03466	0.392722	5.18092	2.20793e-07	3.07279e-05
Jak2	239.072	1.50447	0.291778	5.1562	2.52008e-07	3.46495e-05
Aqp2	31.2116	-3.05967	0.59822	-5.11461	3.14383e-07	4.27112e-05
Psmb8	63.3785	2.6694	0.523922	5.09502	3.487e-07	4.68161e-05
Ccl8	26.5147	4.90658	0.978222	5.01582	5.2809e-07	7.00763e-05
Mt1	1320.33	1.35427	0.271039	4.99658	5.83552e-07	7.65459e-05
Cilp	954.657	-1.32387	0.265845	-4.97984	6.36355e-07	8.25237e-05
Stc1	389.71	-1.30759	0.263173	-4.96854	6.74583e-07	8.64982e-05
Slc30a3	27.1942	-3.78869	0.765925	-4.94655	7.5541e-07	9.5786e-05
Flnb	661.645	1.2698	0.258561	4.91103	9.05991e-07	0.000113617
Pgam2	43.6068	-2.28196	0.468368	-4.87214	1.10394e-06	0.000136936
Tmem176a	385.157	1.28732	0.265188	4.85435	1.20781e-06	0.00014821
Palmd	34.6271	-2.52173	0.520074	-4.84878	1.24221e-06	0.00015081
Gnptab	198.431	1.46335	0.302228	4.84186	1.28627e-06	0.000152905
Slc1a3	376.454	-1.41701	0.292538	-4.84385	1.27349e-06	0.000152905
Ugt1a7c	422.105	1.60923	0.333699	4.82241	1.41835e-06	0.000166679
Serpina3g	37.7542	3.27576	0.679535	4.82059	1.43134e-06	0.000166679
Ccnd1	456.302	1.41887	0.294563	4.81687	1.45827e-06	0.000168099
St5	316.553	-1.20743	0.252092	-4.78965	1.67075e-06	0.000190666
Comp	3801.58	-3.30844	0.692115	-4.78018	1.75135e-06	0.000197885
B3gnt8	21.6197	-2.77829	0.581551	-4.77737	1.776e-06	0.000198703
Ppm1h	42.0218	2.49027	0.523382	4.75803	1.9549e-06	0.000216595
Plk2	96.0058	1.75644	0.369896	4.74846	2.04967e-06	0.000224912
Gbp2	59.7381	2.46197	0.519205	4.74181	2.11821e-06	0.000228047
Cks1brt	44.4941	-2.9015	0.611886	-4.74189	2.11738e-06	0.000228047
Spp1	1336.8	1.51562	0.320307	4.73177	2.22567e-06	0.000237378
CT025619.2	425.838	1.16149	0.245831	4.72476	2.30392e-06	0.000243447
Ube2l6	80.9022	2.1296	0.451467	4.71706	2.39281e-06	0.000248243
Ext1	434.487	1.02158	0.216567	4.71713	2.39191e-06	0.000248243
Apoe	79.0255	-4.40464	0.935095	-4.71037	2.47269e-06	0.00025195
Gys1	642.695	1.22757	0.260566	4.71117	2.46299e-06	0.00025195
Cgnl1	358.517	1.26429	0.268618	4.70664	2.5183e-06	0.000254326
Gas6	9310.07	-0.893588	0.190003	-4.70302	2.5634e-06	0.000256609
Tnfaip3	26.2124	3.66113	0.780617	4.69005	2.73137e-06	0.000271047
Plekhg4	96.6375	-1.58361	0.339868	-4.65948	3.17005e-06	0.000311867
Ptx3	10362.6	0.930171	0.199892	4.65337	3.2656e-06	0.000318522
Flot1	159.963	-1.25531	0.271856	-4.61755	3.88299e-06	0.000375531
Psmb10	133.093	1.6314	0.353987	4.60864	4.05315e-06	0.000388694
Tnfaip2	2236.01	1.23697	0.269028	4.59791	4.26742e-06	0.000405831
Gprin3	122.462	-1.5645	0.340672	-4.59239	4.38188e-06	0.000413273
Pparg	21.0404	-3.35333	0.734996	-4.56238	5.05779e-06	0.00047311
Gldn	154.745	-1.64747	0.361318	-4.55961	5.12495e-06	0.000475495
H2afv	1383.47	-0.834747	0.183802	-4.54156	5.58383e-06	0.000513892
Relb	116.818	1.65967	0.365754	4.53767	5.68786e-06	0.000519279
Susd6	429.428	1.05796	0.234566	4.51028	6.47413e-06	0.000586371
Ildr2	25.1686	-3.02239	0.670933	-4.50475	6.64499e-06	0.000597108
Ephb3	1494.34	-1.1542	0.256364	-4.50217	6.72619e-06	0.000599682
Grem1	56.6737	2.23569	0.502845	4.44609	8.74463e-06	0.000769863
Ier3	2452.53	1.11091	0.249897	4.44547	8.76991e-06	0.000769863
Arpc3	310.433	1.1675	0.263394	4.43251	9.31403e-06	0.000811387
Pdlim4	373.513	1.19525	0.270206	4.42348	9.71254e-06	0.000839693
Dpt	67.2151	-2.00498	0.454297	-4.41337	1.01775e-05	0.000873274
Gpm6b	648.157	1.20899	0.274344	4.40682	1.04901e-05	0.000886764
Ank3	170.841	-1.20855	0.274204	-4.40748	1.04581e-05	0.000886764
Gm765	16.659	-2.91283	0.661977	-4.4002	1.08152e-05	0.000907519
Fgf7	206.108	1.16856	0.267623	4.36645	1.26281e-05	0.00104429
Depdc1a	26.1243	-2.56328	0.586881	-4.36763	1.25604e-05	0.00104429
Dlk1	46.0843	-1.98287	0.454305	-4.36463	1.27341e-05	0.00104548
Bmp5	60.6009	-2.09196	0.480871	-4.35035	1.35922e-05	0.00110796
Tank	144.643	1.41653	0.326339	4.34068	1.42041e-05	0.00114962
Pcolce2	186.632	-1.25533	0.289349	-4.33847	1.43475e-05	0.00115306
Itga9	101.24	-1.30958	0.303269	-4.31822	1.57295e-05	0.00124656
Hivep1	84.2793	1.60044	0.370565	4.31891	1.56799e-05	0.00124656
Pdpn	1637.23	0.871323	0.202386	4.30525	1.668e-05	0.00131277
Dcbld2	506.544	1.21572	0.283067	4.29482	1.74833e-05	0.00136657
Dusp1	180.642	1.55961	0.364134	4.28308	1.84327e-05	0.00143098
Stmn1	1040.64	-1.09431	0.256836	-4.26075	2.03745e-05	0.00157104
Bmper	153.652	1.34899	0.316776	4.25849	2.05816e-05	0.00157217
Rcl1	1260.87	0.816208	0.191707	4.25759	2.06646e-05	0.00157217
Isg15	48.2452	2.14181	0.503524	4.25364	2.10327e-05	0.00157911
Prdx3	206.344	1.48368	0.348734	4.25446	2.09558e-05	0.00157911
Lif	33.4687	3.50655	0.825185	4.24941	2.14337e-05	0.0015987
Ero1l	544.763	1.05375	0.248118	4.24696	2.16689e-05	0.00160575
Id2	420.07	-1.0933	0.257923	-4.23886	2.24662e-05	0.00165409
Cdsn	460.393	-1.57034	0.370746	-4.23563	2.2791e-05	0.00166725
Jup	139.673	1.65347	0.390685	4.23223	2.31386e-05	0.00168189
Tagln	1385.05	0.946953	0.223893	4.22949	2.3422e-05	0.00169172
Fbrsl1	129.311	1.28388	0.304048	4.2226	2.41499e-05	0.00173332
Vegfa	618.587	0.903683	0.21462	4.21062	2.54673e-05	0.00181645
B2m	1179.66	0.88773	0.211086	4.20554	2.60458e-05	0.00184618
Ereg	43.6	2.28651	0.546205	4.18617	2.83705e-05	0.00196931
Auts2	250.883	-0.972289	0.232261	-4.18619	2.83674e-05	0.00196931
Cacna1a	135.585	-1.61903	0.386722	-4.18654	2.83234e-05	0.00196931
Aldh1a2	180.252	1.51958	0.363071	4.18535	2.84731e-05	0.00196931
Tjp2	66.0538	1.94058	0.464338	4.17924	2.9249e-05	0.00201078
Rai2	45.1066	-1.76034	0.423386	-4.15776	3.21387e-05	0.00219621
Id1	523.558	-1.18988	0.287615	-4.13706	3.5178e-05	0.00238959
Dusp6	140.897	1.7006	0.41291	4.11858	3.81222e-05	0.00257426
Ednrb	14.2446	-3.16978	0.771103	-4.11071	3.94452e-05	0.00264793
Fgfr3	34.8677	-2.38943	0.58197	-4.10575	4.02999e-05	0.00267385
Tes	167.979	1.14342	0.278463	4.10616	4.02283e-05	0.00267385
Cd44	921.743	0.85746	0.209206	4.09864	4.15578e-05	0.00274137
Gatb	76.0929	-1.60917	0.393682	-4.08748	4.36076e-05	0.00286006
Nsg1	728.308	-0.950246	0.232625	-4.08488	4.40998e-05	0.00287581
Npy1r	21.2272	3.92829	0.963001	4.07922	4.51876e-05	0.00293001
Cdk6	244.345	0.969439	0.23926	4.05183	5.08195e-05	0.00324678
Ggt5	94.5655	-1.71856	0.42394	-4.05379	5.03953e-05	0.00324678
Crabp1	31.8002	3.54844	0.876086	4.05033	5.11455e-05	0.00324678
Scx	79.4498	1.4586	0.360146	4.05003	5.12111e-05	0.00324678
Galnt9	14.8915	-3.84628	0.95619	-4.02251	5.75817e-05	0.00363051
Erap1	92.4486	2.01009	0.501094	4.01141	6.03583e-05	0.00378466
Tcf7l1	168.037	-1.26939	0.316979	-4.00466	6.21068e-05	0.00387302
Cxcl1	1967.44	1.32488	0.331407	3.99776	6.39441e-05	0.00396593
Adtrp	12.7344	6.46053	1.6186	3.99143	6.56762e-05	0.00405134
Bmp2	21.7182	3.33389	0.836764	3.98427	6.76893e-05	0.00415306
Frmd6	375.11	1.00727	0.253586	3.97211	7.12383e-05	0.00434744
Slc26a2	595.465	-0.890393	0.224937	-3.9584	7.54527e-05	0.00458014
Tm4sf1	155.362	1.38415	0.349795	3.95704	7.58849e-05	0.004582
AA467197	41.3452	2.94834	0.746011	3.95215	7.7453e-05	0.00465207
Slc29a1	550.772	0.883325	0.224162	3.94056	8.12913e-05	0.00485705
Id4	169.864	-1.27415	0.323756	-3.93553	8.3013e-05	0.00493408
Ddit4l	321.627	-1.38512	0.352186	-3.93292	8.39187e-05	0.00496208
Fzd4	57.4131	-1.50961	0.384436	-3.92683	8.60743e-05	0.0050633
Tmem158	65.3988	-1.93349	0.493368	-3.91896	8.89315e-05	0.00520455
Deptor	33.0214	-2.11311	0.539929	-3.91368	9.09004e-05	0.00529263
Plxna4	20.268	-2.52691	0.645932	-3.91204	9.15202e-05	0.00530167
Nov	132.379	-1.26963	0.32509	-3.90548	9.40371e-05	0.00541996
Rbp1	153.135	1.64611	0.421759	3.90297	9.50195e-05	0.00544906
Lrig1	34.6003	2.18493	0.559999	3.90167	9.55332e-05	0.00545113
Serpina3f	21.1339	4.70841	1.20745	3.89945	9.64106e-05	0.00547382
Kitl	106.633	-1.1428	0.293319	-3.89611	9.77497e-05	0.00552237
Nxn	504.384	0.895885	0.230768	3.88218	0.000103524	0.0058198
Samd5	93.8141	-1.53442	0.395506	-3.87963	0.000104615	0.0058523
Gm9780	52.9472	-1.775	0.457878	-3.87659	0.000105931	0.00589702
Efs	24.7172	-2.16356	0.558602	-3.87317	0.000107429	0.00595138
Gpc1	3123.53	-0.785027	0.202789	-3.87115	0.000108321	0.00597181
Ptk2b	186.751	1.25758	0.325175	3.86738	0.000110012	0.00603583
B4galnt1	45.6149	1.85186	0.480373	3.85503	0.000115713	0.00627389
Ccno	22.1745	-2.40187	0.622945	-3.85567	0.000115412	0.00627389
Acta2	7709.21	0.741995	0.192505	3.85443	0.000116	0.00627389
Tpm1	3986.14	0.770882	0.200134	3.85183	0.000117239	0.00631102
Atp8b4	27.7133	4.28103	1.1142	3.84223	0.000121919	0.00650029
Matn4	23.5387	-2.96475	0.771841	-3.84114	0.000122464	0.00650029
Rnf19b	358.255	1.10926	0.288781	3.84117	0.000122449	0.00650029
Bnip3	947.137	0.955237	0.250002	3.82091	0.000132959	0.00702465
Slpi	403.262	1.38868	0.363712	3.81808	0.000134492	0.00704047
Npy	38.4426	-1.81229	0.474595	-3.81862	0.000134202	0.00704047
Il15ra	73.364	1.60115	0.419495	3.81685	0.000135167	0.00704348
Slamf8	12.3781	4.70741	1.24007	3.79607	0.000147007	0.00762564
Gpn2	62.2381	1.74854	0.462017	3.78459	0.000153964	0.00795038
Slc2a6	9.82015	6.15146	1.62783	3.77893	0.000157502	0.00809647
Maf	147.48	-1.12554	0.298045	-3.7764	0.000159114	0.00814264
Slc2a1	302.649	0.923449	0.244759	3.7729	0.000161361	0.00821233
St6galnac2	21.5776	-2.27941	0.60429	-3.77205	0.000161915	0.00821233
Gramd1b	79.8239	1.75275	0.464901	3.77016	0.000163146	0.00823813
Mgarp	144.783	1.18686	0.31521	3.76529	0.000166353	0.00836057
Flrt2	532.086	0.837314	0.222437	3.76427	0.000167036	0.00836057
Oxtr	18.1905	-3.07866	0.818789	-3.76001	0.000169905	0.00846705
Ackr4	17.6292	-2.76927	0.737142	-3.75677	0.000172124	0.00854032
Cdkn2a	290.401	1.32154	0.352711	3.7468	0.000179105	0.00884823
Cp	18.5815	3.88711	1.0383	3.74371	0.000181324	0.00891925
Ly6a	2039.89	-1.11656	0.300109	-3.72052	0.000198812	0.00973752
Egfl6	29.9601	-2.67586	0.719742	-3.71781	0.000200959	0.00978018
Ebf2	53.5196	-1.90128	0.511474	-3.71726	0.000201397	0.00978018
Abcc9	12.4594	-3.27259	0.881487	-3.71258	0.000205159	0.00992066
Tspan11	41.2457	2.02957	0.547681	3.70575	0.000210766	0.0101488
Nkd1	81.1004	-1.89799	0.512963	-3.70005	0.000215558	0.0103359
Tmem64	256.883	-0.835546	0.226065	-3.69604	0.000218993	0.0104567
C1qtnf3	122.419	-1.30846	0.354547	-3.69052	0.000223796	0.0106415
Ppp2r2b	20.4989	-2.71133	0.735494	-3.68641	0.000227442	0.01077
Cyp7b1	159.017	1.27068	0.347024	3.66166	0.000250589	0.011817
Hmgcll1	21.9766	-2.19578	0.600284	-3.6579	0.000254291	0.0119384
Tgfbi	322.897	-0.991949	0.271252	-3.65693	0.000255256	0.0119384
Bcr	67.1113	1.58468	0.434088	3.65059	0.000261637	0.012187
Lhfpl2	237.271	0.9772	0.269121	3.63108	0.000282241	0.0130932
Antxr1	441.307	0.843412	0.232739	3.62385	0.000290251	0.0134103
Olfml3	402.639	-1.24385	0.343589	-3.62017	0.000294407	0.0135324
Lgr5	57.0992	-1.60836	0.444368	-3.61942	0.000295266	0.0135324
Asic3	49.2102	-1.59507	0.440897	-3.61778	0.000297137	0.0135637
Tbc1d13	122.468	1.16881	0.324861	3.59787	0.000320828	0.0145868
Picalm	2162.31	0.708047	0.196936	3.59532	0.000323992	0.0146722
Igf2	30.6535	-1.72363	0.482497	-3.57232	0.000353828	0.01596
Tmem63b	103.168	1.25391	0.351297	3.56939	0.000357816	0.0160763
Axl	534.88	1.15627	0.324066	3.56802	0.000359691	0.0160972
Hspg2	628.106	0.773765	0.217263	3.56141	0.000368865	0.0163793
Matn2	228.931	-1.02701	0.288326	-3.56197	0.000368087	0.0163793
Rab8b	195.217	0.963686	0.270679	3.56025	0.000370498	0.0163881
Pgk1	330.513	1.39299	0.391434	3.55868	0.000372729	0.0164231
Chrdl1	62.4755	-1.62173	0.456721	-3.5508	0.000384055	0.0167284
Col1a1	34531.5	-0.69115	0.194631	-3.55108	0.000383659	0.0167284
Ly6c1	309.847	-1.35799	0.38231	-3.55206	0.000382231	0.0167284
Cdc25b	281.694	-1.27906	0.360331	-3.54968	0.000385698	0.0167361
Ifi47	8.6125	5.85827	1.65161	3.547	0.000389646	0.0167409
Adamts1	707.227	0.871613	0.245647	3.54823	0.000387835	0.0167409
Gldc	5.94647	-5.44709	1.53585	-3.54662	0.000390211	0.0167409
Megf6	95.5231	-1.29209	0.365007	-3.5399	0.000400277	0.017077
Gch1	35.9661	2.04199	0.576931	3.5394	0.000401036	0.017077
Scube2	6.23173	-5.80291	1.64189	-3.53429	0.000408868	0.0172177
Slc6a2	13.7833	-2.72212	0.770059	-3.53495	0.000407851	0.0172177
Traf3	171.837	0.999359	0.28264	3.5358	0.000406544	0.0172177
Il1r1	174.142	-0.995154	0.281818	-3.5312	0.00041368	0.0173563
Pla2g12a	168.561	0.939524	0.266422	3.52645	0.000421165	0.0175414
Prickle1	55.7687	-1.64937	0.467618	-3.52718	0.000420007	0.0175414
Cdca3	276.875	-0.919146	0.261127	-3.51992	0.000431681	0.017914
Dpy19l1	319.723	0.851876	0.242103	3.51865	0.00043375	0.0179329
Ncam1	354.524	1.02408	0.291121	3.51771	0.00043528	0.0179329
Htr2a	19.8391	3.42512	0.976262	3.5084	0.000450816	0.0185062
P2rx7	37.0162	1.84976	0.527727	3.50515	0.000456348	0.0186661
Sfrp1	1664.53	-0.75722	0.216231	-3.50191	0.000461937	0.0188104
Ell2	320.183	0.920021	0.262773	3.5012	0.000463173	0.0188104
Gbp6	9.2145	5.89562	1.68766	3.49336	0.000476982	0.0193025
Bcl3	142.002	0.965695	0.277304	3.48244	0.00049686	0.0200132
Anpep	46.9264	-1.86596	0.535919	-3.4818	0.00049805	0.0200132
Ninj1	65.0205	1.53074	0.43987	3.47998	0.000501452	0.0200792
Susd2	41.1953	-1.62364	0.46701	-3.47667	0.000507676	0.0202574
Camp	26.8509	2.40294	0.692838	3.46826	0.000523841	0.0208295
Dcaf12l1	21.6324	-2.01685	0.582276	-3.46374	0.000532719	0.021109
Ganc	36.8588	-1.93269	0.55821	-3.46229	0.000535594	0.0211495
Gjb2	18.0905	5.45985	1.57929	3.45716	0.000545896	0.0214819
Btg2	80.0444	1.42562	0.413408	3.44845	0.000563805	0.0221104
Fas	202.44	1.11763	0.324205	3.4473	0.00056621	0.0221287
Gbp5	12.7423	4.4111	1.28085	3.44387	0.000573444	0.0223349
Lpl	207.66	-1.08477	0.315793	-3.43508	0.000592376	0.0229939
Errfi1	107.417	1.3523	0.393948	3.43269	0.000597632	0.0231193
Vegfd	368.477	-1.10656	0.32264	-3.42972	0.000604205	0.0232946
Ltbp2	1412.54	0.893049	0.26054	3.42769	0.000608744	0.0233905
Mfap1a	250.867	-1.13207	0.331231	-3.41776	0.000631377	0.0241788
Rffl	40.0639	1.99223	0.583893	3.41198	0.000644939	0.0246155
Rbpj	198.621	0.895037	0.262431	3.41056	0.000648302	0.0246614
F3	346.395	0.835231	0.245365	3.40403	0.000663993	0.0251744
Otor	43.224	-1.76924	0.520144	-3.40145	0.000670291	0.0253016
Brca2	66.771	-1.30846	0.384745	-3.40084	0.000671782	0.0253016
Hs6st1	97.012	1.31277	0.386231	3.39894	0.000676483	0.0253877
Kng1	32.4716	-1.84358	0.54253	-3.39811	0.000678519	0.0253877
Il2rg	9.71453	4.36304	1.28643	3.39158	0.000694913	0.0259162
Gsap	18.5115	3.11283	0.918851	3.38774	0.000704709	0.0261959
Aspn	413.633	-1.00446	0.296825	-3.38401	0.000714364	0.0264686
Slc38a1	107.2	1.18783	0.351914	3.37535	0.000737227	0.0272273
Mastl	81.0015	-1.33023	0.394676	-3.37045	0.000750468	0.0276269
Ccng1	341.49	0.831956	0.247127	3.36651	0.000761267	0.0279343
Dbf4	344.693	-1.04955	0.312302	-3.3607	0.000777459	0.0283537
Loxl2	714.442	0.74811	0.22261	3.36062	0.000777665	0.0283537
S1pr1	82.3391	-1.27033	0.379459	-3.34775	0.000814711	0.0296098
Nnmt	211.438	-1.0351	0.309396	-3.34556	0.000821156	0.0297493
Hivep2	53.7241	1.57463	0.472185	3.33477	0.000853701	0.0308305
Ifngr1	132.99	0.982029	0.294627	3.33312	0.000858767	0.0309156
Fbxo5	232.022	-1.11075	0.333416	-3.33144	0.00086398	0.0310055
Kif2c	90.1081	-1.28837	0.387588	-3.32408	0.000887116	0.0317359
1500015O10Rik	198.35	-0.969493	0.292548	-3.31396	0.000919836	0.0326643
C1qtnf7	11.7973	4.05309	1.22321	3.31348	0.00092143	0.0326643
Cdk19	58.5604	-1.46694	0.442727	-3.31341	0.000921654	0.0326643
Psmd10	235.904	0.854477	0.258194	3.30944	0.000934834	0.03295
Nupr1	546.4	0.877193	0.265074	3.30924	0.000935488	0.03295
Hspa9	2204.37	0.586502	0.177525	3.30378	0.000953904	0.0334952
Myzap	42.7302	-1.4575	0.44187	-3.29849	0.000972047	0.0340276
Igf1	178.21	-1.02401	0.31078	-3.29499	0.000984264	0.0343499
Sertad4	251.182	0.825501	0.250811	3.29133	0.00099716	0.0346939
Extl3	198	0.969485	0.294855	3.28801	0.00100899	0.0349988
Cdkn2d	323.657	-1.00831	0.307528	-3.27877	0.00104262	0.0360558
Lrp6	209.607	-0.932027	0.284519	-3.2758	0.00105364	0.0363268
Plxna2	103.342	-1.15107	0.352292	-3.26738	0.00108549	0.0373121
Ctsc	39.6562	1.77559	0.546502	3.24901	0.00115809	0.0395147
Peli2	150.818	-1.01821	0.313437	-3.24855	0.00115996	0.0395147
Atp12a	102.675	-2.84762	0.876284	-3.24965	0.00115545	0.0395147
Trib2	195.017	0.908309	0.279844	3.24577	0.00117132	0.039783
Eef1a1	5425.2	0.734049	0.226577	3.23973	0.00119641	0.0405147
Gdf10	8.53969	-3.09757	0.95825	-3.23253	0.00122701	0.041428
Hspa8	1711.4	-0.947544	0.293503	-3.2284	0.00124485	0.0419062
Ticrr	23.073	-1.9175	0.595091	-3.2222	0.00127209	0.0426974
Nab1	156.015	0.907712	0.281962	3.21927	0.00128516	0.0428837
Serpine2	3715.42	0.781947	0.242878	3.2195	0.00128412	0.0428837
Il6	37.1355	1.80716	0.562078	3.21515	0.00130378	0.0433782
Kazald1	63.94	-1.55115	0.482786	-3.21291	0.00131398	0.0435905
Clspn	226.896	-1.1745	0.366038	-3.20869	0.0013334	0.0441064
Tnc	608.141	0.837224	0.261135	3.2061	0.00134549	0.0442499
Klhl5	950.463	-0.597851	0.186454	-3.20643	0.00134395	0.0442499
Irs1	245.337	-0.873453	0.272648	-3.2036	0.00135722	0.0444269
Clec11a	602.029	-1.08166	0.33767	-3.20329	0.00135866	0.0444269
P2rx4	186.257	0.977335	0.30541	3.20007	0.00137394	0.0447718
Psme2	188.692	0.890274	0.278261	3.19942	0.00137705	0.0447718
Rpl3	1329.2	0.775815	0.242908	3.19387	0.00140381	0.0455122
H2afz	2570.13	-0.744079	0.233569	-3.18569	0.00144408	0.0466851
Sh2d4a	30.8417	1.93827	0.608664	3.18447	0.00145018	0.0467499
Mrgprf	62.1802	-1.26518	0.398339	-3.17613	0.00149254	0.047896
Phlda1	46.3233	1.53773	0.4842	3.17582	0.00149413	0.047896
Setd3	193.642	-1.07211	0.338321	-3.1689	0.00153016	0.0489138
Il1rl1	976.939	0.895724	0.282864	3.16662	0.00154222	0.049052
Spsb1	95.4917	1.14845	0.362693	3.16646	0.00154308	0.049052
Msn	2497.45	0.740399	0.234166	3.16185	0.00156768	0.0496954
Cd24a	60.9186	-1.37903	0.436389	-3.16009	0.00157718	0.0497205
H1f0	753.217	-0.622867	0.197089	-3.16033	0.0015759	0.0497205
Tmem70	376.549	0.784725	0.248393	3.15921	0.00158196	0.0497337
Cdc42ep3	145.585	1.05354	0.334488	3.14971	0.00163432	0.0512386
Ccnd2	2744.89	0.748252	0.237981	3.14416	0.00166563	0.0519706
Rbfox1	38.9199	1.85457	0.589883	3.14396	0.00166678	0.0519706
Csf1	2390.44	0.806692	0.256783	3.14153	0.0016807	0.0522618
Arxes1	44.2723	-1.40968	0.448876	-3.14046	0.00168683	0.05231
Il34	91.4894	1.32371	0.421777	3.13841	0.0016987	0.0524493
Smoc1	172.504	-1.14466	0.364763	-3.13809	0.00170051	0.0524493
Rassf6	7.54982	5.25272	1.6764	3.13333	0.00172836	0.0528938
Pde3b	84.7454	-1.21075	0.38653	-3.13237	0.00173402	0.0528938
Ctcf	435.113	-0.829294	0.264785	-3.13195	0.00173649	0.0528938
Dock5	51.8307	1.37414	0.438788	3.13168	0.0017381	0.0528938
Npr3	185.71	-0.974821	0.311269	-3.13176	0.0017376	0.0528938
Trim47	94.1744	1.09872	0.351109	3.12929	0.00175232	0.0530978
Exoc3l4	145.474	1.0284	0.328669	3.12899	0.00175411	0.0530978
Cx3cl1	196.357	0.875447	0.280016	3.12642	0.00176948	0.0534214
Psme2b	220.673	0.758495	0.242783	3.12416	0.00178312	0.0536912
Foxf1	16.8073	2.55161	0.81716	3.12254	0.00179299	0.0538464
Trim59	427.182	-0.702615	0.225404	-3.11714	0.00182616	0.054654
H2-D1	451.835	0.7927	0.254347	3.11661	0.00182946	0.054654
Sgol2a	344.045	-0.885662	0.284458	-3.11351	0.00184875	0.0550859
Slc25a36	272.582	0.847204	0.27267	3.10707	0.00188951	0.0561537
Actg1	2334.75	0.989422	0.318884	3.10277	0.00191722	0.0566821
Pgam1	592.22	0.927876	0.299007	3.10319	0.00191446	0.0566821
Kcnf1	8.14476	5.34977	1.72604	3.09945	0.00193881	0.0571722
Nrip2	11.3834	5.26353	1.6997	3.09673	0.00195665	0.0575496
Cxcl10	9.59565	3.89211	1.2573	3.09561	0.0019641	0.0576204
Rnf14	735.415	0.634091	0.205006	3.09303	0.00198122	0.0579736
Cxcl12	4401.64	1.00607	0.325893	3.08712	0.00202108	0.0588515
Adamts7	23.5455	2.6677	0.864158	3.08705	0.00202154	0.0588515
Glrx	278.142	0.739753	0.239773	3.08522	0.00203401	0.059064
Pgm2	601.325	0.762688	0.247403	3.08277	0.00205083	0.0594013
Kctd12	173.592	-0.915768	0.297394	-3.07931	0.00207479	0.0597916
Hpcal1	77.2165	1.12157	0.364154	3.07993	0.00207051	0.0597916
Agbl3	44.9332	1.44718	0.470714	3.07444	0.00210896	0.0606234
Mthfr	119.784	1.09712	0.35775	3.06672	0.00216421	0.0618996
Thg1l	29.1429	2.27021	0.740228	3.06691	0.00216283	0.0618996
Arhgef2	278.28	0.95985	0.313302	3.06366	0.00218649	0.0620703
Ngf	22.9277	1.93736	0.632255	3.06421	0.00218245	0.0620703
Mb21d1	267.053	-4.07046	1.32828	-3.06446	0.00218063	0.0620703
Tcea2	13.4685	3.29147	1.07669	3.05703	0.00223543	0.0628343
Prkab2	215.904	-0.855051	0.279677	-3.05728	0.00223358	0.0628343
Fbxl5	174.18	0.878185	0.287259	3.05712	0.00223477	0.0628343
C2cd2	78.1144	-1.02056	0.333764	-3.05772	0.00223024	0.0628343
Tlr2	38.15	1.56825	0.513278	3.05537	0.00224785	0.063028
S100b	32.6995	-1.57759	0.516621	-3.05366	0.00226066	0.063232
Trabd2b	123.583	-1.07422	0.351991	-3.05183	0.00227455	0.0634648
Sec14l2	10.44	-2.51844	0.826345	-3.04769	0.00230608	0.0641878
Tmtc1	21.1328	-2.333	0.766086	-3.04534	0.00232414	0.0645329
Plekhg5	126.285	-0.87815	0.288904	-3.03959	0.002369	0.06546
Adra1b	113.512	-1.07524	0.353664	-3.04027	0.00236363	0.06546
Tsfm	107.147	1.36969	0.452636	3.02602	0.00247794	0.068305
Ifit3	24.2722	2.37515	0.786107	3.02141	0.00251603	0.0691879
Fbxo2	44.8277	-1.68816	0.559232	-3.01872	0.00253848	0.0695815
Slit2	341.859	0.915637	0.303369	3.01823	0.00254254	0.0695815
Pth1r	292.963	-0.990813	0.32912	-3.01049	0.00260825	0.071209
Glul	384.43	0.837443	0.278685	3.00498	0.00265596	0.0714005
Zmynd8	260.915	-0.711146	0.236467	-3.00738	0.00263506	0.0714005
Col27a1	295.179	-0.946807	0.31508	-3.00497	0.00265607	0.0714005
Fgfrl1	115.411	-0.910856	0.303186	-3.00428	0.00266211	0.0714005
Rab10	477.851	-0.879144	0.292666	-3.00391	0.00266532	0.0714005
Maff	23.9091	2.02386	0.673411	3.00538	0.00265246	0.0714005
Snai2	504.473	-0.789507	0.262779	-3.00446	0.00266055	0.0714005
Rnaseh2c	166.653	-0.857029	0.284839	-3.00882	0.00262263	0.0714005
Camkk2	824.718	-0.707495	0.236368	-2.9932	0.00276073	0.073724
Ccdc122	40.3151	1.44621	0.48324	2.99273	0.00276497	0.073724
Tnfrsf1a	917.829	-0.584709	0.195506	-2.99075	0.00278289	0.0740288
Map4k4	975.854	0.786958	0.263367	2.98806	0.00280751	0.0743371
Bad	331.678	-0.624671	0.209015	-2.98864	0.00280219	0.0743371
Ets2	70.0474	1.22727	0.411067	2.98558	0.00283045	0.0747711
Tmem185b	157.036	0.779835	0.261417	2.98311	0.00285332	0.0751249
Senp6	177.169	-0.858426	0.2878	-2.98272	0.00285701	0.0751249
Gpr27	82.634	-1.14069	0.382615	-2.98131	0.00287016	0.0752828
Fam111a	148.202	-0.955125	0.32044	-2.98067	0.00287621	0.0752828
Ablim1	84.0701	1.08183	0.363546	2.97576	0.00292259	0.0763218
Creb5	47.7515	-1.60023	0.538414	-2.97212	0.00295755	0.0765348
Anxa8	311.406	0.756109	0.254347	2.97275	0.00295145	0.0765348
Parp9	34.6544	1.4646	0.492781	2.97211	0.00295758	0.0765348
Mkx	53.8899	-1.26176	0.424392	-2.9731	0.00294804	0.0765348
Fosl2	3258.32	-0.623024	0.209792	-2.96972	0.00298073	0.0769594
Slc39a14	242.456	0.780225	0.262988	2.96677	0.00300944	0.0775253
Kdm5b	128.309	0.997762	0.336954	2.96112	0.00306524	0.0787849
Igsf3	139.73	-0.921247	0.311448	-2.95795	0.00309693	0.0794206
Nrm	49.4199	-1.3762	0.465889	-2.95392	0.00313768	0.0802852
Adarb1	32.3557	1.5855	0.537434	2.95012	0.00317651	0.0810971
Hip1	133.564	-1.08284	0.367252	-2.9485	0.00319321	0.0813413
Vldlr	82.7936	1.24079	0.420942	2.94766	0.00320189	0.0813809
Plac8	19.5023	3.27718	1.11209	2.94688	0.00321	0.0814055
Gadd45a	79.2509	1.28832	0.437723	2.94324	0.00324799	0.0821864
Ube2f	164.592	0.903908	0.307615	2.93844	0.00329864	0.0822928
Sema6d	35.659	-1.53135	0.521295	-2.9376	0.00330769	0.0822928
Bcat1	284.922	0.767141	0.260884	2.94054	0.00327637	0.0822928
Akt2	1042.63	-0.931935	0.317205	-2.93796	0.0033038	0.0822928
Plk1	1304.23	-0.91314	0.310585	-2.94007	0.00328143	0.0822928
Mycbp2	167.855	-0.870259	0.296338	-2.93671	0.0033171	0.0822928
Tk1	130.323	-1.20852	0.411058	-2.94002	0.00328194	0.0822928
Serpinb1a	50.8692	-1.38805	0.472551	-2.93736	0.0033102	0.0822928
Foxn3	1588.33	-0.815507	0.277683	-2.93683	0.00331585	0.0822928
Nars	797.031	0.622374	0.212624	2.92711	0.00342127	0.0846931
Phldb1	116.46	0.870374	0.29776	2.92307	0.00346601	0.0856149
Mcm3	228.178	-0.733027	0.251206	-2.91803	0.00352253	0.086823
Nid2	130.743	-0.865896	0.297064	-2.91485	0.00355864	0.0875242
Ciart	18.5845	2.32804	0.799608	2.91147	0.00359731	0.088285
Cth	185.886	0.754437	0.259222	2.91039	0.00360976	0.0884004
Plekhb2	146.111	0.965649	0.332307	2.90589	0.00366208	0.0891754
Azin2	32.9094	1.47053	0.506093	2.90566	0.00366485	0.0891754
Masp1	414.281	0.857691	0.295104	2.9064	0.00365616	0.0891754
Chil1	53.8711	-1.74427	0.600973	-2.90241	0.00370299	0.0899117
Scyl2	114.454	-0.806913	0.278123	-2.90128	0.00371645	0.0900469
Klhl13	90.7316	-0.96329	0.332214	-2.89961	0.00373627	0.0903354
Tcfl5	65.6878	1.34821	0.465482	2.89637	0.00377502	0.0907514
Hk1	310.899	0.75892	0.261999	2.89666	0.0037716	0.0907514
Nfix	1288.31	-0.897648	0.309942	-2.89618	0.00377733	0.0907514
Scaf11	228.204	-0.701838	0.242396	-2.89542	0.00378653	0.0907813
Anxa3	604.542	0.725426	0.250688	2.89373	0.00380689	0.0910781
Mcm6	777.598	-0.746661	0.258638	-2.88689	0.00389065	0.0928871
Gdpd1	13.1859	4.40474	1.52745	2.88372	0.00393011	0.0936334
St3gal5	1415.19	-0.839141	0.291152	-2.88214	0.00394988	0.0937514
H2-T10	14.6399	2.35242	0.816244	2.88201	0.00395149	0.0937514
Cacna1c	48.7838	1.272	0.441551	2.88076	0.00396719	0.0939286
Sox6	24.0638	-1.62335	0.563792	-2.87935	0.00398501	0.0941551
Ifih1	6.28833	4.90143	1.7059	2.87323	0.00406295	0.0954042
Ogt	219.185	0.770003	0.26798	2.87336	0.00406127	0.0954042
Cdkn1c	5.69265	-4.37049	1.52059	-2.87421	0.00405038	0.0954042
Pacsin3	749.854	-0.575062	0.200237	-2.87191	0.00408004	0.0956087
Etv4	21.4903	2.24746	0.782902	2.87068	0.00409592	0.095784
Borcs6	220.225	0.769231	0.268146	2.86871	0.00412153	0.0959895
Parp8	30.0841	1.55922	0.543509	2.8688	0.00412031	0.0959895
Tns2	156.482	-0.879803	0.306887	-2.86686	0.00414567	0.0963552
H2-T23	57.0395	1.38205	0.482573	2.86392	0.00418432	0.0970558
Gm20075	194.645	-0.81397	0.284408	-2.86197	0.0042101	0.0974558
Synj2	52.3882	1.22177	0.427512	2.85787	0.00426492	0.0985248
Lix1l	903.225	0.893734	0.3131	2.85447	0.0043109	0.0991854
Katna1	266.966	0.989326	0.346567	2.85464	0.00430853	0.0991854
3110043O21Rik	85.0508	1.03009	0.361143	2.8523	0.00434034	0.099662
Rc3h1	125.14	-0.865464	0.303671	-2.85	0.00437188	0.0997917
Fam126a	253.271	-0.695994	0.244261	-2.84939	0.0043803	0.0997917
Dph3	126.996	-0.837305	0.293724	-2.85066	0.00436291	0.0997917
Oxct1	482.395	-0.610265	0.214185	-2.84924	0.00438234	0.0997917
Cenpm	45.5252	-1.509	0.529712	-2.84871	0.00438971	0.0997917
Tesk2	99.515	-0.97144	0.341272	-2.84653	0.00441987	0.100207
Col8a2	134.132	-1.04481	0.3671	-2.84612	0.00442556	0.100207
Crocc2	9.8785	-2.6601	0.93564	-2.84308	0.00446794	0.100767
Tlr3	100.55	0.994147	0.349628	2.84344	0.00446289	0.100767
Zbtb46	26.3105	1.77684	0.625588	2.84027	0.00450751	0.101459
Neurl1b	68.3284	-1.01847	0.358724	-2.83914	0.00452352	0.101619
Rps26	2704.96	0.789701	0.278294	2.83765	0.00454464	0.101893
Fars2	37.3144	-1.36496	0.481241	-2.83633	0.00456356	0.102116
Gdpd2	15.2638	-1.96146	0.691807	-2.83527	0.00457876	0.10223
Scarf2	226.646	-1.00979	0.356223	-2.83472	0.00458653	0.10223
Pdk1	264.659	0.799331	0.282205	2.83245	0.00461932	0.10276
Pxylp1	235.55	-0.720649	0.254554	-2.83102	0.00463996	0.103018
Pde7a	373.709	-0.844521	0.298441	-2.82978	0.00465805	0.103019
Cxcl2	15.7076	2.94036	1.03889	2.83028	0.00465077	0.103019
Clu	44.3705	-1.34168	0.474893	-2.82522	0.00472476	0.104276
Ift46	64.2018	1.10142	0.38993	2.82465	0.00473316	0.104276
Cyb5b	786.432	0.738501	0.261637	2.82262	0.00476335	0.104739
Gjb3	46.1602	1.30171	0.461554	2.82027	0.00479831	0.104901
Prr14	127.972	0.839879	0.29779	2.82037	0.00479686	0.104901
Atf4	3051.22	0.711569	0.252292	2.82042	0.00479612	0.104901
Zmat3	205.665	0.934563	0.331679	2.81767	0.00483734	0.105552
Ccdc34	134.138	-0.861584	0.306097	-2.81474	0.00488165	0.106316
Smoc2	2848.64	0.712511	0.253198	2.81404	0.00489226	0.106344
Mlf1	15.5652	-2.12538	0.755678	-2.81254	0.00491518	0.106639
Cenpf	262.926	-0.910031	0.324065	-2.80818	0.00498227	0.106675
Tmem35a	27.9874	1.67236	0.595396	2.80883	0.00497227	0.106675
Naaa	146.49	1.06982	0.38057	2.81111	0.0049371	0.106675
Wnt16	60.4521	-1.39771	0.497249	-2.81088	0.00494055	0.106675
Gdf9	6.56327	4.92624	1.75291	2.81033	0.00494914	0.106675
Cbr2	181.59	0.838399	0.29848	2.8089	0.00497116	0.106675
Abcc1	183.333	0.733118	0.261036	2.80849	0.00497746	0.106675
Ttc3	175.856	-0.891474	0.317541	-2.80743	0.00499383	0.106722
Il17ra	690.224	-0.700404	0.249831	-2.80351	0.00505494	0.107826
Pradc1	18.8407	-1.65774	0.591979	-2.80034	0.00510494	0.108689
Ecm2	18.9949	-1.70917	0.611783	-2.79375	0.00521015	0.110723
Alg2	50.5949	1.35061	0.483808	2.79162	0.00524442	0.111244
Dlx2	35.384	-1.37367	0.492296	-2.79034	0.00526523	0.111478
Tedc1	39.2986	-1.56022	0.559593	-2.78814	0.00530119	0.111825
Adamts5	1107.53	0.680758	0.244123	2.78859	0.00529384	0.111825
Mad2l1	90.259	-0.994575	0.356993	-2.78598	0.00533662	0.112364
Tnfrsf21	68.7903	-1.28529	0.462028	-2.78184	0.0054052	0.113599
Cubn	6.26805	-3.00994	1.0829	-2.77952	0.00544395	0.114203
Thbs4	3632.37	-0.586867	0.211458	-2.77534	0.00551444	0.115469
Cpe	742.247	0.803785	0.289763	2.77394	0.00553826	0.115756
Aebp1	1017.97	-0.683906	0.246801	-2.77108	0.00558712	0.116563
Rnf213	26.1505	1.98378	0.716241	2.76971	0.00561062	0.11684
Ezh2	97.3576	-1.12985	0.408115	-2.76847	0.00563206	0.117073
Dhx40	171.291	0.733883	0.265241	2.76685	0.00566008	0.117441
Egln1	384.12	0.753931	0.272777	2.76391	0.00571126	0.117861
Aoc3	80.7084	-1.05359	0.381186	-2.76398	0.00571019	0.117861
Parp10	17.9178	2.06884	0.748227	2.76499	0.00569245	0.117861
Gbp3	14.3766	2.30279	0.833863	2.76159	0.00575208	0.118275
Kif23	66.0908	-1.10077	0.398585	-2.76169	0.00575035	0.118275
Slc5a3	119.085	-0.925587	0.335449	-2.75925	0.00579342	0.118515
Msrb1	365.749	0.789805	0.286248	2.75917	0.00579489	0.118515
Ifit1	15.4543	3.5458	1.28498	2.75942	0.00579033	0.118515
Acvrl1	55.2743	1.17927	0.428372	2.75292	0.00590668	0.120585
Prdm1	16.6901	2.22386	0.808119	2.7519	0.0059251	0.120745
Cd63	23710.1	-0.514421	0.187135	-2.74893	0.00597908	0.121412
Dek	166.457	-0.730676	0.265789	-2.74908	0.00597628	0.121412
Dmpk	71.3644	1.1666	0.424663	2.74711	0.0060123	0.121795
Lrmda	15.6755	2.40343	0.875016	2.74673	0.00601932	0.121795
Xpo6	256.024	0.702409	0.255935	2.74449	0.00606055	0.122412
Gopc	304.019	0.78229	0.285113	2.74379	0.00607353	0.122416
Runx2	246.587	-0.76396	0.278481	-2.74332	0.00608219	0.122416
Bbc3	42.4336	1.31348	0.479636	2.7385	0.00617201	0.124005
Kif26b	246.243	0.829258	0.303189	2.73512	0.00623572	0.125065
Spg11	32.8456	1.72602	0.632133	2.73047	0.00632442	0.126622
Slc20a1	849.948	0.678907	0.248844	2.72824	0.00636726	0.127256
Nkd2	176.257	-0.902017	0.330986	-2.72525	0.00642538	0.128193
Rbm46	39.4295	-1.4099	0.517471	-2.72459	0.00643812	0.128223
Col15a1	15.8154	2.56804	0.944224	2.71974	0.00653338	0.129443
Rictor	118.448	0.994715	0.365726	2.71984	0.00653138	0.129443
Tap2	383.074	0.906849	0.33337	2.72024	0.00652339	0.129443
Incenp	552.818	-0.829796	0.305448	-2.71665	0.00659459	0.130429
Dhx29	139.041	-0.731668	0.269414	-2.71578	0.00661207	0.130548
U90926	33.0966	1.66355	0.613024	2.71368	0.00665398	0.131149
Rnf125	22.7728	-1.74487	0.64313	-2.71309	0.00666599	0.131159
Lin54	90.0579	-1.00925	0.372519	-2.70925	0.00674352	0.132456
Bicc1	2670.19	-0.528087	0.19513	-2.70634	0.00680293	0.133189
Emc6	464.561	0.65663	0.242646	2.70613	0.0068073	0.133189
Arid4b	54.4592	-1.13399	0.41911	-2.70571	0.00681585	0.133189
Rmnd5a	264.492	-0.763564	0.28233	-2.70451	0.00684058	0.133444
Arfip2	111.947	0.894011	0.330705	2.70335	0.0068645	0.133454
Mns1	20.8045	-1.62069	0.599471	-2.70353	0.00686078	0.133454
Msi2	123.937	0.92019	0.340597	2.70169	0.00689871	0.133664
Dact1	132.157	-0.928202	0.34352	-2.70203	0.00689173	0.133664
Ccl11	11.0254	3.50667	1.29838	2.70081	0.00691708	0.133793
Lamc1	86.2478	1.09442	0.405466	2.69916	0.00695137	0.134228
Sesn1	46.9574	-1.33165	0.493525	-2.69825	0.00697057	0.134372
Aqp5	9.98664	-2.54671	0.945061	-2.69476	0.007044	0.135558
Amer1	27.6115	-1.35518	0.503014	-2.69412	0.00705737	0.135587
Pla2g5	15.4129	-1.95298	0.725193	-2.69304	0.00708028	0.135799
Slc25a37	347.883	0.747624	0.277806	2.69118	0.00712006	0.136104
Mapk6	133.875	0.912242	0.338942	2.69144	0.00711452	0.136104
Evx2	21.7705	-1.41014	0.524347	-2.68933	0.00715946	0.136628
Lgals1	4650.87	0.487859	0.181491	2.68807	0.00718673	0.136692
Psat1	851.589	0.591407	0.220005	2.68815	0.0071848	0.136692
Bub1b	152.673	-0.860967	0.320517	-2.68618	0.00722734	0.137007
Trim8	73.1707	0.941735	0.350558	2.68639	0.00722281	0.137007
Ptpn9	226.336	0.774779	0.288613	2.6845	0.00726391	0.137472
Tle2	62.0518	-0.970793	0.361778	-2.68339	0.00728794	0.137699
Tubb4b	2334.06	-0.714874	0.266474	-2.68272	0.00730259	0.137747
Tmem131l	33.8232	1.49667	0.559798	2.67359	0.00750437	0.14132
Cpeb3	27.9106	-1.42408	0.534599	-2.66383	0.00772572	0.145249
E2f7	46.4192	-1.29364	0.486086	-2.66134	0.00778315	0.146088
Raph1	143.99	0.904036	0.340046	2.65857	0.00784736	0.14657
Gstt1	85.6081	0.96818	0.36416	2.65867	0.00784506	0.14657
Col6a2	1999.8	-0.678675	0.255179	-2.6596	0.00782334	0.14657
Hspa1b	73.4998	1.07459	0.405057	2.65293	0.00797953	0.148795
Ptpn1	412.598	-0.639866	0.241429	-2.65033	0.00804125	0.14908
Dgat2	51.9859	1.32998	0.501864	2.65009	0.0080471	0.14908
Scara3	102.308	-0.997428	0.376187	-2.65141	0.00801561	0.14908
Slc11a2	260.658	0.623737	0.235336	2.65042	0.00803928	0.14908
Trp53inp2	554.047	0.75758	0.286002	2.64886	0.00807631	0.149379
Dbndd2	57.3997	-1.13069	0.427306	-2.64609	0.00814287	0.149851
Lysmd3	47.7161	-1.2257	0.463296	-2.64561	0.00815436	0.149851
Fst	205.639	-0.784688	0.296543	-2.64612	0.00814206	0.149851
H2-T22	137.348	0.933997	0.352994	2.64593	0.00814662	0.149851
Pitpna	328.174	0.623921	0.236	2.64374	0.00819968	0.149959
Fstl1	9167.29	0.567478	0.214607	2.64427	0.00818684	0.149959
Mcc	96.1215	0.940857	0.355877	2.64377	0.00819889	0.149959
Itsn1	387.694	-0.664794	0.252042	-2.63763	0.00834883	0.152443
Racgap1	216.061	-0.763886	0.289717	-2.63666	0.00837265	0.152634
Denr	492.139	0.649891	0.246563	2.6358	0.00839393	0.152777
Hivep3	54.0381	-1.12129	0.426004	-2.63212	0.00848544	0.154197
Lgi2	24.0512	1.73745	0.660439	2.63076	0.00851949	0.15457
Tagln2	3892.95	0.535989	0.203829	2.62959	0.00854867	0.154608
Adam19	58.7566	1.0512	0.39975	2.62964	0.00854748	0.154608
Epb41l4b	13.6848	-1.99915	0.760505	-2.62871	0.00857096	0.154765
Rapgef3	76.1611	1.03314	0.393491	2.62558	0.00865006	0.155947
Zfp317	182.01	1.05745	0.402871	2.62479	0.00867021	0.156064
Ndrg4	410.52	0.980295	0.373815	2.62241	0.00873107	0.156879
Gtf2f1	82.2547	-0.963803	0.367591	-2.62194	0.008743	0.156879
Smad6	116.219	-0.779728	0.297583	-2.6202	0.00878778	0.157188
Kif11	66.8794	-1.10077	0.420059	-2.62051	0.00877987	0.157188
Rae1	307.744	0.628885	0.240155	2.61866	0.0088276	0.157653
Zfp365	58.1071	1.0481	0.400567	2.61653	0.00888282	0.158145
Trps1	273.276	-0.77575	0.296476	-2.61657	0.00888179	0.158145
Jak1	768.254	-0.703862	0.269077	-2.61584	0.0089007	0.158216
Lig1	669.944	-0.765226	0.2927	-2.61438	0.00893908	0.158255
Tenm4	41.231	-1.59034	0.608329	-2.61428	0.00894164	0.158255
Apobr	40.0926	1.35741	0.51925	2.61417	0.00894448	0.158255
Pbx3	186.269	-0.695605	0.266554	-2.60962	0.00906425	0.159878
Rsl1	28.9446	1.82598	0.699697	2.60967	0.00906307	0.159878
Arl6ip5	293.804	-0.76662	0.294196	-2.60581	0.00916571	0.161418
Ptgs2	262.405	0.735048	0.282377	2.60308	0.00923909	0.161758
Gm14326	18.9941	1.86686	0.71719	2.60301	0.00924085	0.161758
Rad54l	76.4078	-1.06665	0.409725	-2.60332	0.00923245	0.161758
Cenpn	26.1133	-1.46957	0.564572	-2.60298	0.00924167	0.161758
Tspan6	159.881	0.783807	0.301681	2.59813	0.00937317	0.163558
Crlf1	3207.47	-0.547794	0.2108	-2.59864	0.00935929	0.163558
Epb41l2	4283.33	0.641428	0.246947	2.59743	0.00939247	0.163644
Mertk	16.6253	-1.9083	0.735097	-2.59599	0.00943194	0.163686
2510039O18Rik	310.809	0.580564	0.223756	2.59463	0.00946916	0.163686
Rccd1	14.6512	2.12764	0.819329	2.59681	0.00940927	0.163686
Cxcl14	2277.87	0.705968	0.272126	2.59427	0.0094792	0.163686
Rhebl1	121.353	-0.911562	0.351384	-2.59421	0.00948094	0.163686
Kif20b	59.3974	-1.25879	0.48509	-2.59497	0.00945994	0.163686
Cnn1	276.124	0.671512	0.259123	2.59148	0.00955632	0.164738
Foxp2	38.8834	-1.22336	0.472299	-2.59023	0.00959112	0.165089
Fn1	11476.6	0.591292	0.22907	2.58127	0.00984367	0.169181
Gm4737	250.936	-0.687444	0.266569	-2.57886	0.00991262	0.17011
9430015G10Rik	351.369	-0.756855	0.293573	-2.57808	0.00993509	0.170239
Cd34	56.8223	1.11402	0.432217	2.57746	0.00995283	0.170287
Srsf9	853.97	0.541428	0.210396	2.57337	0.0100713	0.171799
Got1	162.068	0.782931	0.304238	2.57342	0.0100699	0.171799
Bcl2l2	76.6388	0.952358	0.370169	2.57277	0.0100889	0.171843
Nlrc3	10.0894	2.75359	1.07097	2.57112	0.0101371	0.172406
Cstb	751.62	0.518479	0.20196	2.56724	0.0102512	0.174054
Slc43a2	118.756	0.988207	0.384997	2.56679	0.0102645	0.174054
Sncaip	12.2982	-1.99598	0.777811	-2.56615	0.0102834	0.174116
Ccnb1	217.318	-0.884024	0.344622	-2.5652	0.0103118	0.174338
Shc2	125.267	-0.946908	0.369511	-2.5626	0.0103891	0.175127
Mfap3l	16.451	2.52602	0.985717	2.56262	0.0103884	0.175127
Zfhx4	60.4645	-1.12604	0.439719	-2.56082	0.0104424	0.175765
Frmd8	152.982	0.770155	0.301144	2.55743	0.0105448	0.177228
Apol6	113.293	-0.833874	0.326142	-2.55678	0.0105647	0.1773
Amot	434.876	-0.772235	0.302224	-2.55518	0.0106134	0.177855
Sp7	63.5313	-1.1816	0.462575	-2.5544	0.0106372	0.177993
Zfp697	24.8388	1.71088	0.670821	2.55043	0.010759	0.179769
Cobll1	15.5789	-1.62853	0.639209	-2.54772	0.0108429	0.180537
Zfp639	187.059	0.6716	0.263563	2.54816	0.0108292	0.180537
Necap2	136.666	0.799063	0.313676	2.54741	0.0108525	0.180537
Noc4l	137.657	-0.817546	0.321566	-2.54239	0.0110097	0.182887
Ttc30a1	30.7169	1.44974	0.570376	2.54173	0.0110306	0.182966
Gas7	24.0067	1.52309	0.599391	2.54107	0.0110514	0.183046
Crabp2	52.3219	1.07806	0.424359	2.54044	0.0110713	0.183109
Tshz1	93.3144	-1.01607	0.400143	-2.53925	0.0111089	0.183466
Rrm2b	23.7827	1.57373	0.619958	2.53845	0.0111345	0.183622
D8Ertd738e	290.425	-0.898219	0.354302	-2.53518	0.011239	0.185078
Knstrn	150.331	-0.815136	0.322079	-2.53086	0.0113785	0.185237
Selenof	1790.77	0.723342	0.285592	2.53278	0.0113163	0.185237
Cited2	371.985	0.761121	0.300694	2.53122	0.0113668	0.185237
Cbfb	468.784	-0.642385	0.253703	-2.53203	0.0113404	0.185237
Myo6	251.056	0.68528	0.270615	2.53231	0.0113314	0.185237
Tbc1d10a	91.3896	0.871368	0.344083	2.53243	0.0113274	0.185237
Rbm14	125.144	-0.728506	0.287769	-2.53157	0.0113554	0.185237
Pcsk5	108.199	-1.21495	0.480047	-2.53089	0.0113775	0.185237
Slc48a1	472.673	0.701155	0.277166	2.52973	0.0114151	0.185568
Rnf149	1038.29	0.525821	0.207968	2.52838	0.0114591	0.186019
Bcl9l	329.944	-0.778427	0.308153	-2.5261	0.0115336	0.186963
Mrps6	641.235	-0.544672	0.215791	-2.52407	0.0116004	0.187778
Fbxo34	41.5892	1.20501	0.477804	2.52198	0.0116697	0.188632
Car2	6.57204	4.30699	1.70882	2.52044	0.0117208	0.18919
Slc38a2	581.03	-0.604355	0.240126	-2.51683	0.0118417	0.190872
Ptgir	10.0854	2.44134	0.972104	2.5114	0.0120253	0.193285
Trmt1	166.427	0.665462	0.264938	2.51177	0.0120128	0.193285
Tnfsf9	32.5139	1.57502	0.6276	2.50959	0.0120872	0.194007
Ndufb6	269.474	0.777975	0.310225	2.50778	0.0121493	0.194461
Mki67	158.859	-0.88399	0.3525	-2.50777	0.0121496	0.194461
Sept7	711.303	0.499373	0.199375	2.5047	0.0122557	0.195611
Cygb	35.8608	-1.29808	0.518214	-2.5049	0.0122485	0.195611
Sfrp2	1933.17	-1.46681	0.586081	-2.50273	0.0123239	0.195877
Elfn1	18.056	-1.93502	0.773118	-2.50287	0.0123189	0.195877
Ddit3	237.969	0.840684	0.335826	2.50333	0.012303	0.195877
Exoc5	249.615	-0.625907	0.250329	-2.50034	0.0124076	0.196933
Lamtor1	412.016	-0.650166	0.260205	-2.49867	0.012466	0.197586
Dtl	56.7407	-1.02424	0.410024	-2.49799	0.0124899	0.197691
Uck2	442.571	0.545901	0.219054	2.49209	0.0126994	0.199539
Gpr88	55.3241	-2.598	1.04252	-2.49204	0.0127011	0.199539
Zyg11b	148.633	0.785265	0.314882	2.49384	0.0126368	0.199539
Agrn	57.0407	1.1306	0.453679	2.49206	0.0127004	0.199539
Cfap69	19.1101	1.67107	0.670641	2.49175	0.0127116	0.199539
Pdlim1	319.283	0.669701	0.268669	2.49266	0.0126792	0.199539
Gm38394	360.752	-0.761645	0.305824	-2.49047	0.0127574	0.199823
P4ha2	1027.1	0.537793	0.215962	2.49022	0.0127663	0.199823
Acaca	51.8289	-0.998278	0.40095	-2.48978	0.0127822	0.199823
Ncstn	57.3819	1.1678	0.469574	2.48693	0.012885	0.201154
Serping1	935.923	0.590671	0.23784	2.48348	0.0130104	0.202835
Gpsm2	86.6567	-0.898595	0.361968	-2.48253	0.0130455	0.203104
Zdhhc2	99.7557	-0.872025	0.351473	-2.48106	0.0130993	0.203664
Spc24	366.799	-0.649439	0.261824	-2.48044	0.0131219	0.203738
Bahcc1	52.332	1.00514	0.40572	2.47742	0.0132336	0.205192
Abca7	12.1358	-1.9089	0.773681	-2.4673	0.0136138	0.210801
Rgs16	42.693	1.17913	0.478161	2.46596	0.0136645	0.210925
P4ha1	720.305	0.555685	0.225324	2.46617	0.0136568	0.210925
Plin4	10.4331	-2.43595	0.987964	-2.46563	0.0136772	0.210925
Adam15	295.351	0.752516	0.305358	2.46437	0.0137253	0.211381
Snapc5	20.226	-1.52416	0.618648	-2.46369	0.0137514	0.211434
Smg6	75.6943	0.973054	0.395018	2.46332	0.0137658	0.211434
St8sia2	36.0689	-1.15181	0.467703	-2.4627	0.0137896	0.211515
Gramd3	134.758	-0.762363	0.309671	-2.46185	0.0138223	0.211732
Fam83d	234.783	-0.790928	0.321564	-2.45963	0.0139081	0.21276
Abcb1a	18.7152	1.71291	0.697084	2.45725	0.0140004	0.213697
Hif1an	488.978	-0.543754	0.2213	-2.45709	0.0140068	0.213697
Stk39	84.6589	-0.810108	0.330171	-2.45361	0.0141432	0.214584
Rab13	205.565	-0.874911	0.3566	-2.45348	0.0141481	0.214584
Ftl1	809.201	-0.777329	0.316766	-2.45395	0.0141296	0.214584
Frg1	52.7539	1.40957	0.574582	2.45321	0.0141589	0.214584
Galnt16	18.6393	-1.68388	0.686096	-2.45429	0.0141162	0.214584
Ninl	42.7899	1.25726	0.512647	2.45249	0.0141872	0.214727
Acot1	41.3054	-1.42817	0.582507	-2.45177	0.0142155	0.21487
Fam162a	949.286	0.559304	0.22828	2.45008	0.0142825	0.215597
Mis18bp1	60.9812	-1.11345	0.454615	-2.44921	0.0143172	0.215835
Rpl28	296.234	-0.830277	0.339134	-2.44823	0.014356	0.216135
Myl9	817.181	0.511267	0.208966	2.44665	0.0144192	0.216515
Rhob	97.8594	0.787067	0.32167	2.44682	0.0144123	0.216515
Akr1b8	51.8514	1.0454	0.427583	2.4449	0.0144894	0.217074
Efcab11	15.6257	-1.66712	0.681914	-2.44477	0.0144945	0.217074
Ppp3ca	1103.71	-0.460492	0.188561	-2.44213	0.0146008	0.218094
Nol10	171.673	0.647268	0.265036	2.44219	0.0145984	0.218094
Ptpn14	210.797	0.592444	0.242698	2.44108	0.0146434	0.218446
Eya2	152.921	-0.806742	0.330643	-2.43992	0.0146905	0.218862
Prdx6	470.447	0.587145	0.240933	2.43696	0.0148113	0.219791
Rbpms2	86.8405	0.807077	0.331308	2.43604	0.0148492	0.219791
Plscr1	22.2096	1.52632	0.626467	2.43639	0.0148348	0.219791
Tspo	291.067	0.761954	0.31267	2.43693	0.0148126	0.219791
Arf3	358.233	0.573631	0.235428	2.43654	0.0148285	0.219791
Cul1	156.798	0.819255	0.33639	2.43543	0.0148742	0.219876
Ttf2	54.1064	-1.03225	0.423964	-2.43477	0.0149013	0.219991
Wwc1	24.7603	-1.59211	0.654196	-2.43369	0.0149458	0.220364
Aldh1a3	103.635	-0.930505	0.382568	-2.43226	0.015005	0.220735
Gramd2	14.8318	-1.71042	0.703391	-2.43168	0.015029	0.220735
Dnph1	82.9019	-0.848463	0.348865	-2.43206	0.015013	0.220735
Spred2	24.4068	1.5093	0.620967	2.43056	0.0150754	0.221132
Drp2	15.2419	-1.91166	0.787454	-2.42765	0.0151969	0.222522
Ubn1	889.919	-0.565792	0.233089	-2.42736	0.0152092	0.222522
Fbxl20	211.357	0.691311	0.28494	2.42616	0.0152595	0.222973
Kdelr1	3162.91	-0.549659	0.22671	-2.4245	0.0153294	0.223707
Atp1b1	31.2103	-1.35537	0.55988	-2.42082	0.0154854	0.223728
Lgr4	191.508	-0.89092	0.368381	-2.41848	0.0155857	0.223728
Mid2	40.5614	-1.06147	0.43866	-2.4198	0.0155291	0.223728
Reps2	5.95544	-3.41877	1.41187	-2.42145	0.0154586	0.223728
Polr3gl	83.9029	0.872493	0.360308	2.42152	0.0154557	0.223728
Fam102b	173.632	-0.755659	0.312295	-2.4197	0.0155334	0.223728
Npr2	105.87	0.857314	0.353698	2.42386	0.0153564	0.223728
Med18	66.2235	-0.984818	0.407122	-2.41898	0.0155642	0.223728
Selenow	77.3602	0.90994	0.376077	2.41955	0.0155395	0.223728
Rnf170	84.0084	-0.834173	0.344771	-2.4195	0.0155419	0.223728
Acly	269.51	0.641684	0.264857	2.42276	0.015403	0.223728
Atxn7l1	59.7099	1.0533	0.435138	2.42062	0.0154941	0.223728
Flvcr2	11.1993	-2.09226	0.864972	-2.41888	0.0155685	0.223728
Lrrc8c	125.873	0.717028	0.296657	2.41703	0.0156479	0.224339
Emb	728.741	-0.595514	0.246465	-2.41622	0.0156824	0.224552
Fam198b	127.54	0.801228	0.331984	2.41346	0.0158019	0.225191
Draxin	44.7386	-1.2971	0.537204	-2.41454	0.0157549	0.225191
Arid5b	397.267	-0.606874	0.251464	-2.41336	0.015806	0.225191
Pbrm1	680.261	-0.652566	0.270334	-2.41393	0.0157817	0.225191
Kif21b	19.4989	1.62604	0.674176	2.4119	0.0158697	0.225356
Epb41l1	120.325	0.85585	0.354869	2.41174	0.0158768	0.225356
Akap12	256.706	0.768009	0.318372	2.4123	0.0158523	0.225356
Lmna	1765.32	-0.498539	0.206863	-2.41	0.0159524	0.225439
Stx11	53.5081	1.05319	0.436999	2.41005	0.0159505	0.225439
Spryd7	78.7226	0.865685	0.359188	2.41012	0.0159474	0.225439
Crem	34.846	1.35043	0.560391	2.40979	0.0159617	0.225439
Cdk1	761.064	-0.712745	0.296444	-2.40432	0.0162026	0.228558
Cdkl5	13.8705	-2.02052	0.841164	-2.40205	0.0163035	0.229698
Sgms2	66.9491	0.90621	0.377429	2.401	0.0163501	0.230071
Actg2	78.0385	1.06228	0.442535	2.40043	0.0163756	0.230146
Fjx1	11.7034	2.37485	0.990127	2.39853	0.016461	0.231061
Neurl1a	38.559	-1.22172	0.509551	-2.39763	0.0165014	0.231344
Nrn1	262.026	-0.863385	0.360248	-2.39664	0.0165461	0.231686
Luc7l2	649.875	-0.598159	0.249672	-2.39578	0.0165851	0.231948
Plk4	85.4799	-0.854776	0.357258	-2.3926	0.0167295	0.233681
Mpped2	17.9317	-1.72215	0.720125	-2.39145	0.0167818	0.234124
Kifc1	64.1172	-0.945529	0.395913	-2.38822	0.01693	0.235904
Cdkn3	28.1628	-1.29535	0.542695	-2.38688	0.0169921	0.235911
Itgb1bp1	106.358	-0.694354	0.290805	-2.3877	0.0169543	0.235911
Snapc1	546.186	-0.58671	0.245838	-2.38657	0.0170064	0.235911
Foxp4	36.7621	1.32411	0.554851	2.38642	0.0170132	0.235911
Atp6v0e2	14.2654	2.19984	0.922581	2.38444	0.0171051	0.236898
Pclaf	517.753	-0.88981	0.373287	-2.38371	0.0171389	0.237078
Eef2kmt	46.3552	-1.00306	0.421378	-2.38043	0.0172923	0.23891
Abhd17c	234.644	0.679193	0.28545	2.37938	0.0173419	0.239306
Zbed3	98.7735	-0.936754	0.393806	-2.37872	0.0173728	0.239443
S1pr3	38.5839	1.14975	0.483497	2.37799	0.0174072	0.239628
Pla2g16	361.678	0.776933	0.326958	2.37625	0.0174897	0.240473
Psme1	72.9749	0.862497	0.363104	2.37535	0.0175325	0.240771
Arrdc1	44.4306	1.09661	0.462147	2.37287	0.0176506	0.240943
Extl2	294.949	-0.57997	0.24434	-2.37362	0.0176149	0.240943
Arhgef39	62.3065	-0.98675	0.415672	-2.37386	0.017603	0.240943
Nectin2	300.27	0.663004	0.279223	2.37446	0.0175745	0.240943
Lmnb1	199.884	-0.847143	0.357009	-2.37289	0.0176494	0.240943
Fmr1	104.351	-0.806431	0.339925	-2.37238	0.017674	0.240974
Arl6	27.367	1.4199	0.598814	2.37119	0.0177307	0.241459
Pcolce	1073.78	-0.550728	0.232312	-2.37064	0.0177574	0.241535
Vmp1	999.083	0.495146	0.208974	2.36941	0.0178165	0.24205
Tpi1	1805.34	0.573581	0.242123	2.36896	0.0178381	0.242056
Gle1	497.59	-0.482678	0.203855	-2.36775	0.0178968	0.24224
Ckap2	390.609	-0.618504	0.261263	-2.36736	0.0179154	0.24224
Mfsd14b	460.476	-0.685696	0.289636	-2.36744	0.0179115	0.24224
Prkaca	381.205	0.600149	0.253665	2.36592	0.0179855	0.242642
Pcbd2	135.406	-0.71634	0.30278	-2.36587	0.0179876	0.242642
Hjurp	325.01	-0.744102	0.314751	-2.3641	0.0180741	0.242661
Cdca8	540.481	-0.825254	0.34889	-2.36537	0.0180121	0.242661
Clip1	194.479	0.639203	0.270331	2.36452	0.0180533	0.242661
Ttc13	190.807	0.647031	0.273631	2.36461	0.018049	0.242661
Mrps7	175.858	-0.632919	0.267958	-2.36201	0.0181762	0.243683
Xdh	94.906	-0.788407	0.333835	-2.36167	0.018193	0.243683
Hadh	344.976	0.583119	0.247079	2.36005	0.0182723	0.243887
Stx4a	249.636	0.577304	0.244571	2.36048	0.0182513	0.243887
Agpat1	187.607	0.693837	0.293967	2.36025	0.0182626	0.243887
Tgfb2	198.662	-0.698568	0.296092	-2.35929	0.0183099	0.244103
Sox4	670.113	-0.545867	0.231418	-2.3588	0.0183343	0.244144
Orai1	108.129	0.752363	0.319038	2.35822	0.0183627	0.244237
Alpl	389.179	-1.42817	0.606322	-2.35546	0.0184996	0.245357
Mvp	67.3231	0.960367	0.407802	2.35498	0.0185236	0.245357
Mdm2	806.639	0.601122	0.255276	2.35479	0.0185329	0.245357
Nmral1	34.9524	-1.21212	0.514607	-2.35542	0.0185018	0.245357
Ntn1	12.0194	2.1174	0.899587	2.35374	0.0185855	0.2454
Ccnf	52.1698	-1.0703	0.454782	-2.35344	0.0186007	0.2454
Rnf39	12.7065	-2.04057	0.866847	-2.35401	0.0185719	0.2454
Slc25a13	43.9559	1.31646	0.559573	2.35262	0.0186419	0.245579
Fkbp2	105.449	-0.8253	0.350847	-2.35231	0.0186573	0.245579
Vegfc	164.854	0.871568	0.371061	2.34886	0.0188312	0.247583
Ndc80	47.5762	-1.08779	0.463217	-2.34835	0.018857	0.247637
Rfc2	175.928	-0.692397	0.295177	-2.3457	0.0189913	0.249114
Fndc3a	62.7666	-0.943273	0.403139	-2.33982	0.019293	0.25278
Cd82	70.4749	1.23924	0.530305	2.33684	0.0194475	0.254513
Msi1	55.8531	1.0967	0.469569	2.33555	0.0195147	0.255099
Fxyd1	29.8967	-1.23592	0.5294	-2.33457	0.0195658	0.255475
Rps6ka6	9.92154	-1.83386	0.786109	-2.33284	0.0196567	0.256369
Car9	31.9978	1.79535	0.770392	2.33044	0.019783	0.257428
Agtr1a	28.74	1.35124	0.579753	2.33071	0.0197685	0.257428
Nabp1	226.658	0.693754	0.297917	2.32868	0.0198761	0.258343
Cpeb2	30.5533	1.31215	0.56368	2.32783	0.0199209	0.258393
BC048403	11.0229	2.11957	0.910566	2.32775	0.0199251	0.258393
Pcdh18	173.753	0.739568	0.317874	2.3266	0.0199864	0.25879
Tex10	106.311	0.734085	0.315555	2.32633	0.0200011	0.25879
Bmpr1b	40.6441	1.21666	0.523167	2.32557	0.0200414	0.259001
Fam192a	188.039	0.780526	0.335686	2.32517	0.0200628	0.259001
Mospd2	59.0599	-0.856138	0.368338	-2.32433	0.020108	0.259291
Nrg1	21.1721	1.95915	0.843468	2.32273	0.0201936	0.260083
Cdh5	6.08356	-3.7667	1.62195	-2.32233	0.020215	0.260083
Sema3e	14.8882	-2.01162	0.868291	-2.31676	0.0205169	0.263077
Bhlhe41	36.8687	1.22558	0.52891	2.31717	0.0204943	0.263077
Fam49b	430.036	0.58656	0.253133	2.3172	0.0204931	0.263077
Cnrip1	89.4859	0.845994	0.365619	2.31387	0.0206751	0.264808
Pcdh19	234.996	0.637887	0.275838	2.31255	0.0207476	0.265338
Mybbp1a	233.73	0.648552	0.280483	2.31227	0.020763	0.265338
Zkscan14	13.1962	2.00981	0.870158	2.30971	0.0209041	0.266843
Slc7a5	667.84	0.680994	0.295261	2.30642	0.0210874	0.268283
Mcur1	91.1449	0.742279	0.321787	2.30674	0.0210692	0.268283
Myc	35.1433	1.11006	0.48114	2.30715	0.0210464	0.268283
Tmcc2	92.379	0.807563	0.350598	2.30339	0.021257	0.269539
Lama5	20.5055	1.71418	0.744143	2.30357	0.021247	0.269539
Ctgf	17794.8	0.556088	0.241419	2.30341	0.0212557	0.269539
Rad51c	10.2611	-2.02551	0.879619	-2.30271	0.0212952	0.269723
Ptrh1	71.7764	0.884654	0.384314	2.3019	0.0213406	0.269848
Becn1	617.696	0.495196	0.215144	2.3017	0.0213523	0.269848
Nfe2l2	204.27	0.666254	0.289845	2.29866	0.0215244	0.271721
Prelid2	105.516	0.774182	0.336905	2.29792	0.0215663	0.271949
Dmxl2	18.8006	1.85814	0.808941	2.297	0.0216185	0.272308
Kntc1	28.7468	-1.36172	0.59318	-2.29562	0.0216977	0.272635
Tubb2b	1420.57	0.692887	0.301873	2.2953	0.0217162	0.272635
2510009E07Rik	236.064	-0.559258	0.243626	-2.29556	0.0217009	0.272635
Stk10	10.9981	2.36459	1.0309	2.2937	0.0218075	0.27348
Psd4	80.4751	-0.7733	0.337241	-2.29302	0.021847	0.273674
Stat1	69.0218	0.841849	0.367678	2.28964	0.0220424	0.273719
Tspan18	41.7858	1.16905	0.510376	2.29056	0.0219889	0.273719
Adgrl2	104.292	-0.694007	0.302843	-2.29164	0.0219264	0.273719
Cdkn2b	261.836	0.804627	0.351108	2.29168	0.0219241	0.273719
Stk38l	113.283	0.816501	0.356447	2.29066	0.0219829	0.273719
Asf1b	133.751	-0.727111	0.317482	-2.29025	0.022007	0.273719
Pbk	260.339	-0.755724	0.33001	-2.29	0.0220213	0.273719
H2-Ab1	15.916	2.46941	1.07801	2.29071	0.0219802	0.273719
Sestd1	92.7796	0.74279	0.324586	2.28842	0.0221129	0.274072
Tpx2	543.363	-0.666521	0.291271	-2.28832	0.0221189	0.274072
Gm10184	340.542	-0.69927	0.305698	-2.28745	0.0221695	0.274402
Slc16a9	13.5252	2.07359	0.907384	2.28524	0.022299	0.275408
Gse1	123.517	-0.699271	0.305954	-2.28555	0.0222807	0.275408
Dnajc9	284.967	-0.674619	0.295313	-2.28442	0.022347	0.275701
Hpse	10.6366	2.32608	1.01895	2.28283	0.0224407	0.276558
Mtus1	55.613	-1.18309	0.518396	-2.28221	0.0224767	0.276649
Angptl6	19.0476	1.87679	0.822477	2.28188	0.0224965	0.276649
Mnda	20.5565	1.63422	0.716383	2.28121	0.022536	0.276836
Alpk1	97.6308	1.02768	0.450743	2.27998	0.022609	0.277434
Cavin2	453.829	0.704744	0.309166	2.2795	0.0226375	0.277485
Phf2	181.04	-0.554565	0.243372	-2.27867	0.0226865	0.277787
Tmem200a	9.45807	2.82708	1.24192	2.27638	0.0228231	0.279161
Fam19a5	56.6466	-0.879551	0.386689	-2.27457	0.0229318	0.2799
Parp14	18.4985	1.69086	0.743379	2.27456	0.0229325	0.2799
Chst11	87.1479	0.975514	0.42902	2.27382	0.0229769	0.280141
Api5	503.449	0.57799	0.254301	2.27286	0.0230347	0.280248
Ncapd2	272.153	-0.778585	0.342532	-2.27303	0.0230246	0.280248
Ddx58	75.107	0.865395	0.380973	2.27154	0.0231144	0.280619
Clcn3	87.8165	0.773233	0.340378	2.27169	0.0231054	0.280619
Sh3bp4	87.2214	0.886978	0.390986	2.26857	0.0232947	0.280987
Frzb	98.087	-2.01782	0.889615	-2.2682	0.0233171	0.280987
Wnt4	5.58334	-3.63578	1.60282	-2.26837	0.0233068	0.280987
Casp4	26.3717	1.41056	0.621684	2.26893	0.0232724	0.280987
Tcf12	396.856	-0.646206	0.284595	-2.27062	0.0231703	0.280987
Gadd45g	1486.13	-0.68488	0.301788	-2.26941	0.0232437	0.280987
Fth1	7702.04	0.500342	0.220425	2.2699	0.0232137	0.280987
Stk26	11.8268	-1.82497	0.804994	-2.26706	0.0233866	0.28106
Stab1	8.29091	2.43623	1.07438	2.26756	0.0233561	0.28106
Gm10260	26.8334	-3.42968	1.51294	-2.26689	0.023397	0.28106
Ehbp1l1	558.638	0.495485	0.218668	2.26592	0.0234562	0.281475
Nop56	78.4356	2.11923	0.935432	2.26551	0.0234813	0.28148
Col9a2	13.5377	-1.87229	0.826871	-2.2643	0.0235554	0.282072
Tor1b	272.847	0.550027	0.243025	2.26325	0.0236201	0.282231
Bst2	54.3447	1.24177	0.548757	2.26288	0.0236429	0.282231
Pde8b	13.7474	-1.67821	0.74151	-2.26324	0.0236212	0.282231
Pcdhb17	63.0339	0.993909	0.43957	2.26109	0.0237534	0.283254
Ubr1	124.078	-0.965312	0.42748	-2.25815	0.0239366	0.28332
Flrt3	65.223	1.02671	0.454378	2.25958	0.0238472	0.28332
Tgm2	112.308	0.804549	0.356195	2.25873	0.0239002	0.28332
Ufl1	81.4864	0.823357	0.364722	2.25749	0.0239775	0.28332
Nrbp1	254.984	0.658111	0.291471	2.25789	0.0239524	0.28332
Gng12	876.716	0.43994	0.194635	2.26033	0.0238008	0.28332
Vhl	176.943	0.574582	0.254531	2.25741	0.0239824	0.28332
March3	88.4985	-0.998648	0.442292	-2.25789	0.0239524	0.28332
Gfra1	46.783	-1.29411	0.572913	-2.25883	0.0238938	0.28332
Vkorc1	745.29	-0.434174	0.192372	-2.25696	0.0240108	0.283363
Snx10	81.2073	0.804709	0.356764	2.25558	0.0240971	0.283502
Lrrc32	407.974	1.29708	0.574932	2.25607	0.0240663	0.283502
3632451O06Rik	92.6832	-0.850075	0.376844	-2.25577	0.0240849	0.283502
Otub2	24.2264	1.53763	0.681874	2.25501	0.0241328	0.283628
Dglucy	68.6689	0.937611	0.415884	2.2545	0.0241645	0.28371
Zbp1	7.9528	2.66421	1.1829	2.25227	0.0243052	0.284191
Micall2	29.7065	1.27289	0.564902	2.2533	0.0242402	0.284191
Esd	805.913	0.546061	0.242369	2.25302	0.0242582	0.284191
Tmod3	191.447	-0.614983	0.273026	-2.25247	0.0242926	0.284191
Pcdh7	55.9409	1.01889	0.452564	2.25138	0.0243612	0.284264
Psmd8	1593.96	0.455323	0.20222	2.25162	0.0243464	0.284264
Metap1	389.404	0.572839	0.254523	2.25064	0.0244085	0.284525
Calml4	15.3851	1.9933	0.886024	2.24971	0.0244671	0.284917
Ankrd44	71.8681	-0.826337	0.367547	-2.24825	0.0245605	0.285531
Hmga2	71.1414	0.871663	0.387734	2.2481	0.0245699	0.285531
Mut	230.793	-0.511309	0.227534	-2.24717	0.0246292	0.285929
Tmcc3	35.9331	-1.20375	0.535836	-2.24649	0.0246728	0.286144
Rpa3	53.0178	-0.96251	0.428628	-2.24556	0.0247323	0.286543
Igtp	6.75239	3.0071	1.33938	2.24515	0.0247583	0.286554
Filip1l	74.0837	0.991911	0.441893	2.24469	0.0247882	0.286609
Tmem170	27.2212	-1.36115	0.606962	-2.24256	0.0249253	0.287902
Kalrn	59.8658	0.919971	0.410533	2.24092	0.0250314	0.288835
Myef2	222.959	0.719631	0.321348	2.23942	0.0251289	0.289667
Tjp1	44.0773	1.07994	0.48237	2.23883	0.0251669	0.289798
Plpp1	1288.19	-0.465512	0.207961	-2.23846	0.025191	0.289798
Tacc1	426.17	-0.631503	0.282196	-2.23781	0.0252332	0.289991
Atf7	103.938	-0.800701	0.357892	-2.23727	0.0252685	0.290105
Nfkb2	82.582	0.947142	0.423899	2.23436	0.0254595	0.292004
Gm42641	54.9031	0.944815	0.423019	2.2335	0.0255157	0.292355
Mxd3	30.3695	-1.3011	0.582699	-2.23289	0.0255562	0.292418
Chtf18	65.6127	-0.938495	0.420352	-2.23264	0.0255725	0.292418
Insig1	34.7944	1.13299	0.507662	2.23178	0.0256295	0.292776
Ncapg	40.7554	-1.04225	0.46751	-2.22936	0.0257902	0.29418
Ces2g	23.4514	1.39493	0.625769	2.22915	0.0258039	0.29418
Ppox	18.8449	1.87545	0.842536	2.22596	0.026017	0.296018
Ing1	291.637	-0.66377	0.298165	-2.22619	0.0260016	0.296018
Pola1	66.4291	-0.854781	0.384246	-2.22457	0.0261102	0.296782
Slc1a5	211.441	0.534125	0.240168	2.22396	0.0261509	0.296934
Cd81	1032.62	0.514411	0.231342	2.2236	0.0261756	0.296934
Gtf2h3	32.8543	1.1788	0.530877	2.22047	0.0263868	0.299033
Tiprl	625.761	-0.663712	0.299073	-2.21923	0.026471	0.29969
Abr	81.7897	0.802866	0.362062	2.21748	0.02659	0.300739
Foxp1	990.439	-0.569341	0.256883	-2.21634	0.026668	0.301061
Peak1	237.666	0.581681	0.262488	2.21603	0.0266892	0.301061
Flt4	42.143	1.35485	0.611418	2.21591	0.0266976	0.301061
Abcb10	138.507	-0.696952	0.314749	-2.21431	0.0268074	0.301315
Fez1	20.2285	1.61616	0.729801	2.21452	0.0267927	0.301315
Tbc1d22a	89.335	0.935425	0.422446	2.21431	0.0268078	0.301315
Bicral	41.3649	-0.958774	0.433042	-2.21404	0.0268258	0.301315
Ankrd28	305.17	0.717838	0.324351	2.21315	0.0268875	0.301711
Gpat3	6.71619	3.31923	1.50265	2.20891	0.0271809	0.304704
Ppp4r2	325.722	0.558329	0.252931	2.20744	0.0272833	0.305551
Vps37a	198.696	0.819407	0.371373	2.20642	0.0273543	0.306046
Them4	80.28	0.810053	0.36727	2.2056	0.0274117	0.306089
Zfp456	7.82056	2.31677	1.05032	2.20578	0.0273993	0.306089
Trim12c	66.8209	0.982962	0.446031	2.2038	0.0275387	0.307206
Gzmc	37.9965	-1.23708	0.561572	-2.20289	0.0276027	0.307619
Cenpq	43.7909	-0.970612	0.440854	-2.20166	0.0276893	0.307983
Fzd8	116.33	-0.71561	0.324985	-2.20198	0.0276666	0.307983
Agap1	112.751	0.840634	0.382099	2.20004	0.0278038	0.308655
Cdc20	323.658	-0.762409	0.346488	-2.20039	0.0277792	0.308655
Zfp442	11.4791	-1.86935	0.850737	-2.19733	0.0279969	0.310359
Mkl1	175.037	0.603696	0.274811	2.19677	0.0280369	0.310359
Bambi	43.2876	-1.11968	0.509702	-2.19674	0.0280389	0.310359
Rcor3	156.311	-0.592649	0.269942	-2.19547	0.0281299	0.311037
Pten	319.24	-0.56165	0.255863	-2.19512	0.0281547	0.311037
Col18a1	124.396	0.7876	0.359196	2.19268	0.0283307	0.312679
Senp7	148.453	-0.630746	0.287737	-2.19209	0.0283729	0.312842
Bcl10	196.947	0.572892	0.261636	2.18965	0.0285496	0.314486
Miga2	33.2121	1.19505	0.54694	2.18497	0.0288911	0.317635
Mboat7	117.732	-0.779242	0.356618	-2.18509	0.0288822	0.317635
Shroom3	32.4189	-1.10024	0.503638	-2.18458	0.0289195	0.317641
Flna	2856.57	0.389651	0.178557	2.18222	0.029093	0.317712
Ankrd13c	83.0818	0.783039	0.358605	2.18357	0.0289941	0.317712
Steap1	731.339	0.509559	0.233475	2.1825	0.029073	0.317712
Egr2	33.1374	1.3481	0.61756	2.18294	0.0290403	0.317712
Sfrp4	21.0581	-1.50538	0.689489	-2.18333	0.0290117	0.317712
Grina	219.603	0.844729	0.386988	2.18283	0.0290486	0.317712
Rpl7a	2159.38	0.675992	0.309947	2.18099	0.0291838	0.318399
Manf	932.708	0.60198	0.276115	2.18018	0.0292443	0.31845
Snx18	230.136	0.623626	0.286006	2.18046	0.0292232	0.31845
Noc2l	185.905	0.559479	0.256706	2.17945	0.029298	0.318731
Lrrc75b	17.2803	-1.57593	0.723521	-2.17814	0.029396	0.319492
Zfp467	20.1528	1.58688	0.72887	2.17718	0.0294668	0.319793
Esco2	16.3278	-1.39187	0.639347	-2.17701	0.0294797	0.319793
Cpq	97.5074	0.808512	0.371528	2.17618	0.029542	0.320165
Dqx1	159.151	-0.734132	0.33749	-2.17527	0.0296099	0.320217
Tnk2	502.178	0.591445	0.271857	2.17558	0.029587	0.320217
Mbd2	180.126	-0.601719	0.276654	-2.17499	0.029631	0.320217
Trappc2	78.6164	0.818963	0.37683	2.1733	0.029758	0.320679
Coro1c	1930.01	-0.509352	0.234352	-2.17345	0.0297463	0.320679
Samd9l	42.4455	1.30011	0.598054	2.17391	0.0297122	0.320679
Lrrc42	907.19	-0.464312	0.213742	-2.17231	0.0298325	0.321177
Fbxo10	125.821	0.771745	0.355351	2.17179	0.0298718	0.321297
Gm28048	269.209	0.543995	0.250545	2.17124	0.0299127	0.321434
Chaf1a	99.587	-0.816639	0.376259	-2.17041	0.0299754	0.321806
Slc25a29	6.34062	-2.63822	1.21603	-2.16954	0.0300417	0.322214
Rpl9	303.037	0.743503	0.342822	2.16877	0.0301	0.322537
Rbm45	138.904	0.856802	0.395331	2.1673	0.0302119	0.322639
Tmem185a	77.9537	-0.750104	0.34614	-2.16705	0.0302308	0.322639
Shcbp1	53.4533	-0.950871	0.438765	-2.16715	0.0302231	0.322639
Sgcd	60.4124	0.848153	0.391243	2.16784	0.0301705	0.322639
Snw1	159.016	-0.554425	0.255874	-2.16679	0.030251	0.322639
Bex3	263.957	-0.488159	0.22539	-2.16584	0.0303232	0.323107
Kif22	313.445	-0.717193	0.331314	-2.16469	0.0304112	0.323743
Zfp809	186.862	0.570722	0.263801	2.16345	0.0305063	0.324453
Ankrd33b	12.8137	2.01603	0.932064	2.16297	0.0305432	0.324543
Fam217b	36.293	1.19506	0.552651	2.16241	0.0305867	0.324703
Bnip3l	182.714	0.639016	0.295619	2.16162	0.0306477	0.325048
Armcx6	5.91383	3.4476	1.59614	2.15997	0.0307751	0.326096
Unc5c	225.158	-0.626324	0.290348	-2.15715	0.0309941	0.328016
Skiv2l2	106.449	-0.65413	0.303298	-2.15672	0.0310275	0.328016
Csnk2b	195.165	0.550126	0.255098	2.15653	0.0310425	0.328016
Ptprn	62.6341	0.890676	0.413247	2.15531	0.0311376	0.328109
Itgav	185.856	0.65424	0.303452	2.15599	0.0310845	0.328109
2200002D01Rik	51.7153	1.03803	0.48154	2.15564	0.0311116	0.328109
D3Ertd254e	45.6648	-0.963702	0.447518	-2.15344	0.0312844	0.328443
Dkk2	58.1015	-0.908677	0.4219	-2.15377	0.0312581	0.328443
Ndufa9	157.822	-0.612209	0.28422	-2.154	0.03124	0.328443
Csrnp2	24.6475	-1.20849	0.560941	-2.15439	0.0312098	0.328443
Mindy1	257.57	0.564669	0.262303	2.15274	0.0313394	0.328718
Cald1	1778.74	0.50552	0.234996	2.15119	0.0314616	0.329553
Cdhr1	5.71544	3.58118	1.66489	2.15099	0.0314767	0.329553
AI846148	29.1188	1.2276	0.571741	2.14712	0.0317835	0.332459
Prdm16	15.9434	-1.3173	0.613852	-2.14595	0.0318767	0.333129
Ppard	66.925	0.896008	0.418147	2.14281	0.0321287	0.335455
Hsp90ab1	3070.1	0.394511	0.184147	2.14237	0.0321638	0.335515
Zfp160	53.898	-0.915471	0.42809	-2.1385	0.0324761	0.338464
Pabpc1	1538.75	0.40957	0.191585	2.13779	0.0325336	0.338532
Rspo2	323.724	0.622807	0.291346	2.13769	0.032542	0.338532
Stambpl1	30.7876	1.18736	0.555614	2.13703	0.0325955	0.33878
Hist2h3c2	30.7901	1.06437	0.498263	2.13615	0.0326671	0.339215
Ndufb9	1061.51	-0.491812	0.23028	-2.13571	0.0327029	0.339278
Chn1	15.6812	-1.42157	0.665743	-2.13532	0.0327347	0.339299
Lmnb2	113.767	-0.71949	0.337342	-2.13282	0.0329396	0.341113
Nsl1	58.1177	-0.985756	0.462618	-2.13082	0.0331039	0.342412
Idh3g	152.976	0.593102	0.278473	2.12984	0.033185	0.342412
Tnmd	467.355	0.516713	0.242526	2.13055	0.0331265	0.342412
Glipr1	37.3369	1.30208	0.611349	2.12984	0.0331847	0.342412
Sox8	6.14931	-2.42109	1.13729	-2.12881	0.0332698	0.342976
Tfpi	100.354	-0.680893	0.320096	-2.12715	0.0334076	0.343919
Iars	460.435	0.500305	0.235218	2.12698	0.0334215	0.343919
Dsel	191.884	-0.568145	0.267473	-2.12412	0.0336597	0.346052
Fap	34.0529	-1.15983	0.546245	-2.12328	0.0337306	0.346052
Midn	326.267	-0.501961	0.236423	-2.12315	0.0337416	0.346052
Ska3	39.5895	-1.13662	0.535373	-2.12304	0.0337501	0.346052
Aurka	172.135	-0.729409	0.343705	-2.1222	0.0338212	0.34647
Ralb	78.1146	0.765335	0.360868	2.12082	0.0339372	0.34651
Accs	23.6702	-1.30837	0.617123	-2.12011	0.0339968	0.34651
Ptprd	91.6806	-0.908951	0.428722	-2.12014	0.0339942	0.34651
Nfia	81.5769	-0.829405	0.391483	-2.11862	0.0341223	0.34651
Sesn2	65.4524	0.995562	0.469502	2.12046	0.0339669	0.34651
Tcaf2	119.792	-0.665656	0.314201	-2.11856	0.0341273	0.34651
Rps15	3180.5	-0.464306	0.218973	-2.12037	0.0339745	0.34651
Cyld	443.199	0.512464	0.241836	2.11906	0.0340855	0.34651
Irak1bp1	20.2083	-1.46561	0.691906	-2.11822	0.0341561	0.34651
Top2a	619.144	-0.574842	0.271234	-2.11936	0.0340601	0.34651
Tnrc6b	85.3734	-0.709401	0.33491	-2.11819	0.0341591	0.34651
Rnf150	173.168	0.755403	0.356812	2.11709	0.0342526	0.34715
Tbc1d1	103.755	-0.672617	0.318094	-2.11453	0.0344704	0.347199
Sgcb	193.836	-0.549346	0.25966	-2.11564	0.0343754	0.347199
Msrb3	1083.63	0.479606	0.226611	2.11643	0.0343084	0.347199
Cln8	146.1	0.691865	0.327179	2.11464	0.0344608	0.347199
Pccb	103.356	-0.736957	0.348414	-2.11518	0.0344148	0.347199
Ly6e	235.022	0.627585	0.29671	2.11514	0.0344176	0.347199
Kif20a	212.203	-0.861856	0.407464	-2.11517	0.0344153	0.347199
Irgq	131.263	0.859526	0.406636	2.11375	0.0345369	0.347562
Cep63	48.8921	0.90735	0.429399	2.11307	0.0345949	0.347839
Fmod	5538.56	-0.441283	0.209066	-2.11074	0.0347949	0.349234
Gstz1	127.571	-0.594256	0.281528	-2.11083	0.0347872	0.349234
Ccnl2	358.277	0.436597	0.206913	2.11005	0.0348543	0.349523
Rbm39	553.595	-0.512801	0.243258	-2.10806	0.0350261	0.350284
Chsy1	998.405	-0.434476	0.206102	-2.10806	0.0350258	0.350284
Trim21	6.45234	3.05495	1.44872	2.10873	0.034968	0.350284
Spns2	10.1095	2.44507	1.16004	2.10774	0.0350538	0.350284
Dynlt1f	32.066	-0.971352	0.460926	-2.10739	0.0350837	0.350284
Ulk1	653.174	0.454049	0.215542	2.10655	0.035157	0.350515
Ldlrad4	71.3376	0.850458	0.403746	2.10642	0.0351682	0.350515
Kif14	74.1233	-0.898088	0.426704	-2.10471	0.0353167	0.351386
Parm1	369.556	-0.575638	0.273547	-2.10435	0.035348	0.351386
Ewsr1	690.968	-0.465497	0.221174	-2.10466	0.0353206	0.351386
Herc6	11.0657	2.42043	1.15043	2.10394	0.035384	0.351438
Manba	45.4736	0.946075	0.450016	2.10231	0.0355258	0.352004
Asph	215.812	0.570955	0.271595	2.10223	0.0355336	0.352004
Thra	498.263	-0.599292	0.285026	-2.10259	0.035502	0.352004
Cox5a	770.2	0.438904	0.208868	2.10134	0.0356109	0.352464
Bag2	108.264	0.706935	0.336696	2.09962	0.0357621	0.353174
Ctsh	139.158	0.653424	0.31133	2.09881	0.0358334	0.353174
Irgm2	68.4859	1.21993	0.581356	2.09842	0.0358682	0.353174
Flywch2	11.2037	-1.69249	0.806548	-2.09844	0.0358662	0.353174
Ddah2	505.725	0.610168	0.290729	2.09875	0.0358385	0.353174
March5	378.146	0.554674	0.264115	2.10012	0.0357183	0.353174
Serinc3	2885.51	0.509556	0.242905	2.09776	0.0359265	0.353405
Rps6	393.012	-1.55009	0.739282	-2.09675	0.0360156	0.353405
Cped1	65.9142	-0.78081	0.372283	-2.09736	0.035962	0.353405
Ubp1	542.112	0.471573	0.224901	2.0968	0.0360112	0.353405
St8sia4	17.348	-1.63627	0.780815	-2.0956	0.0361179	0.353494
Trbc2	20.951	-1.42008	0.677436	-2.09625	0.0360599	0.353494
Pex12	26.5759	-1.08691	0.518747	-2.09525	0.0361486	0.353494
Golm1	61.6992	0.83155	0.396777	2.09576	0.0361033	0.353494
Limd2	102.729	0.738754	0.352796	2.094	0.0362601	0.354281
Cpxm1	86.4891	0.873822	0.417485	2.09306	0.0363437	0.354794
Efr3b	89.1572	-0.669648	0.32	-2.09265	0.0363805	0.354803
Adprh	453.529	0.456504	0.218177	2.09236	0.0364068	0.354803
Pold1	59.5576	-0.93713	0.448107	-2.09131	0.0365004	0.355412
Prdx2	857.549	0.64495	0.308564	2.09016	0.036603	0.355804
Rrad	18.5767	1.45401	0.695542	2.09047	0.0365755	0.355804
Gpi1	452.413	0.551001	0.263684	2.08963	0.0366514	0.355971
Lmbrd1	179.789	0.586829	0.280894	2.08915	0.0366946	0.356087
Lamc2	9.10297	2.46067	1.17932	2.08652	0.0369315	0.357888
Nudt2	59.4784	-0.856459	0.410497	-2.08639	0.0369429	0.357888
Cgref1	76.1219	-0.810096	0.388439	-2.08552	0.0370223	0.357997
Ccng2	243.443	0.529315	0.253882	2.08489	0.0370796	0.357997
Spsb2	24.3412	-1.1155	0.534958	-2.08522	0.0370496	0.357997
4930503L19Rik	58.8158	-0.821634	0.394024	-2.08524	0.0370479	0.357997
Zfp300	14.9314	-1.73309	0.832399	-2.08204	0.0373385	0.35834
Sh3kbp1	394.442	0.496125	0.238362	2.0814	0.0373977	0.35834
Zfp605	16.6909	-1.40692	0.67591	-2.08152	0.0373867	0.35834
Prkd2	26.7725	1.2851	0.6168	2.08349	0.0372063	0.35834
Lman1l	13.3409	-1.6197	0.777207	-2.084	0.03716	0.35834
Rhbdd3	104.529	-0.647928	0.31128	-2.0815	0.0373885	0.35834
Lasp1	5208.31	0.476387	0.228787	2.08223	0.0373215	0.35834
Ska1	140.237	-0.716732	0.344286	-2.0818	0.0373611	0.35834
Ms4a4d	58.1275	-0.832313	0.399533	-2.08322	0.0372315	0.35834
Dusp23	12.3053	1.9793	0.951417	2.08037	0.037492	0.358942
Cit	56.6747	-1.08747	0.522891	-2.07972	0.0375511	0.359206
Fam129a	379.494	0.494342	0.237778	2.07901	0.0376164	0.359529
Adam23	123.915	-0.918426	0.442197	-2.07696	0.037805	0.359767
Pam	674.077	0.494903	0.238236	2.07737	0.0377677	0.359767
Prkag2	73.9161	-0.821985	0.395719	-2.07719	0.0377836	0.359767
Wfs1	115.887	0.692049	0.333058	2.07786	0.037722	0.359767
Lnx2	52.2291	0.872533	0.419962	2.07765	0.0377419	0.359767
Kiss1r	24.058	-1.13798	0.54798	-2.07669	0.0378304	0.359767
Tpd52	51.7816	0.933369	0.449669	2.07568	0.0379234	0.360143
Mfsd10	253.992	-0.586001	0.282407	-2.07502	0.0379846	0.360143
Sult4a1	15.611	-1.43402	0.691243	-2.07456	0.0380277	0.360143
Slc38a4	22.455	-1.19096	0.573969	-2.07495	0.0379912	0.360143
Iigp1	13.5933	2.10086	1.01256	2.07481	0.0380044	0.360143
Fam172a	93.4411	0.805326	0.388493	2.07295	0.0381772	0.361259
Ccdc97	302.972	-0.558629	0.269639	-2.07176	0.0382874	0.362002
Nuf2	116.904	-0.714975	0.345385	-2.07008	0.0384446	0.363187
Fabp3	9.0236	2.28289	1.10352	2.06874	0.0385709	0.363477
Thoc7	311.298	-0.611082	0.295357	-2.06896	0.0385497	0.363477
Itgb5	487.889	0.430642	0.20814	2.069	0.0385459	0.363477
Nfu1	354.791	0.581767	0.281443	2.06709	0.0387259	0.364637
Cenpw	250.389	-0.570041	0.275928	-2.0659	0.0388376	0.365387
Insl6	6.63299	2.70059	1.30765	2.06523	0.0389017	0.365689
Prkd1	44.3036	1.02204	0.495018	2.06465	0.0389558	0.365858
Prr13	980.321	0.478454	0.231769	2.06436	0.0389838	0.365858
Ncaph	63.6764	-0.99811	0.483896	-2.06265	0.0391455	0.365871
Dock11	30.7831	1.13007	0.547817	2.06286	0.0391261	0.365871
4930579G24Rik	53.8558	-0.910767	0.441512	-2.06284	0.0391283	0.365871
Nfkb1	66.6367	0.858529	0.416025	2.06365	0.0390511	0.365871
Lonp1	323.391	0.551675	0.267446	2.06275	0.0391366	0.365871
Amigo2	7.31168	2.24209	1.08737	2.06194	0.0392137	0.366209
Renbp	35.8917	1.21164	0.587732	2.06156	0.0392495	0.366243
Ikbke	80.6868	0.918744	0.445863	2.06059	0.0393417	0.366804
Nub1	287.8	0.639153	0.3103	2.05979	0.0394182	0.367217
Ino80	23.4591	1.24653	0.606082	2.0567	0.0397152	0.369548
1810037I17Rik	387.915	0.471873	0.229453	2.05651	0.0397332	0.369548
Kdelc2	131.012	-0.704603	0.342694	-2.05607	0.0397754	0.369639
Med27	119.682	0.604425	0.294089	2.05525	0.0398552	0.370079
Cdnf	42.8974	-0.925214	0.45061	-2.05325	0.0400487	0.370942
Plp1	12.2115	-1.75981	0.857085	-2.05324	0.0400489	0.370942
Fhl3	67.7728	0.753171	0.366874	2.05294	0.0400781	0.370942
Azi2	101.122	0.679522	0.330838	2.05394	0.0399814	0.370942
Nono	1228.49	-0.428348	0.208749	-2.05197	0.0401723	0.371512
Tomm5	94.8468	-0.771305	0.376031	-2.05118	0.0402498	0.371928
Ybx1	1878.5	-0.431862	0.210583	-2.0508	0.0402869	0.371969
Nckap5	15.7631	-1.54333	0.753757	-2.04752	0.0406072	0.373546
Ttc39b	241.633	0.557252	0.272077	2.04814	0.0405463	0.373546
Trnp1	21.8523	1.35188	0.660247	2.04754	0.0406055	0.373546
Xndc1	23.3464	-1.41771	0.692451	-2.04737	0.0406213	0.373546
Pla1a	8.65528	2.2647	1.10566	2.04828	0.0405327	0.373546
Snapin	140.208	0.65019	0.317674	2.04672	0.0406859	0.373839
Setdb1	53.4394	1.22441	0.59901	2.04405	0.0409484	0.375948
Rpp25l	103.794	-0.672074	0.328856	-2.04367	0.0409859	0.37599
Slc7a11	46.3149	0.86514	0.423576	2.04247	0.0411051	0.37678
Hmmr	71.7262	-0.792481	0.388272	-2.04105	0.0412463	0.377468
Man2a1	312.507	0.48593	0.238048	2.04131	0.0412197	0.377468
Mr1	42.8526	0.879208	0.431187	2.03904	0.041446	0.378992
Arrdc4	48.5728	0.889303	0.436438	2.03764	0.041586	0.379967
Paox	78.5432	-0.836254	0.410512	-2.0371	0.0416401	0.380157
Uqcr11	498.261	-0.62148	0.30542	-2.03484	0.0418673	0.381926
Wdhd1	89.4881	-0.824602	0.405482	-2.03363	0.0419886	0.382726
Topors	69.4594	-0.957758	0.471151	-2.03281	0.042072	0.383181
Rbms3	524.711	-0.613033	0.301684	-2.03204	0.0421499	0.383279
Mrps18a	50.9462	0.908401	0.446998	2.03222	0.0421309	0.383279
Pdia6	3075.1	0.392004	0.193004	2.03107	0.0422482	0.383867
Tnfrsf1b	89.5223	0.694624	0.342225	2.02973	0.042384	0.384794
Ska2	77.5044	-0.76985	0.379614	-2.02798	0.0425623	0.386106
Slc35d2	25.9869	1.23037	0.607076	2.02671	0.0426916	0.386971
Ctla2a	8.307	2.99614	1.47884	2.02601	0.042764	0.387319
Ccdc32	88.9921	-0.673852	0.333232	-2.02217	0.0431589	0.38843
Zc3h12b	12.4309	-1.49133	0.737281	-2.02274	0.0431002	0.38843
Kcnab2	28.2069	-1.15293	0.570078	-2.0224	0.0431348	0.38843
Por	69.9779	0.892088	0.440983	2.02295	0.0430778	0.38843
Irak3	150.684	0.635226	0.314055	2.02265	0.0431088	0.38843
Spag7	2002.38	-0.497092	0.245558	-2.02434	0.0429354	0.38843
4833420G17Rik	72.0348	0.741909	0.366857	2.02234	0.0431414	0.38843
Mcm4	344.554	-0.624802	0.308768	-2.02353	0.0430186	0.38843
Ppp1r15a	85.4379	0.724067	0.358141	2.02174	0.0432037	0.388433
Tmem218	78.947	-0.774124	0.38295	-2.02148	0.0432305	0.388433
Stat5b	59.5732	-0.790494	0.391105	-2.02118	0.0432613	0.388433
Loxl3	451.181	0.500871	0.248001	2.01963	0.0434214	0.388952
Rpap3	27.0998	1.17215	0.580325	2.01981	0.0434028	0.388952
Litaf	206.145	0.536617	0.265621	2.02023	0.0433591	0.388952
Ece1	737.953	0.494411	0.244893	2.01889	0.0434989	0.389035
Hoxa9	341.491	-0.456372	0.22604	-2.01899	0.0434886	0.389035
Lsm14b	62.5529	0.944059	0.467834	2.01794	0.0435978	0.389614
Knl1	21.6419	-1.34658	0.66841	-2.0146	0.0439469	0.389986
Gmps	74.0994	0.705626	0.350206	2.01489	0.0439163	0.389986
Coq2	98.0857	0.72983	0.362034	2.01592	0.0438088	0.389986
Atp6v1f	510.055	0.444028	0.220257	2.01595	0.0438048	0.389986
Adamts14	8.29926	2.16576	1.07383	2.01686	0.0437098	0.389986
2310011J03Rik	80.757	0.824486	0.409119	2.01527	0.0438763	0.389986
Atp11a	161.739	-0.522913	0.259404	-2.01582	0.0438187	0.389986
Parg	464.506	-0.459466	0.228043	-2.01483	0.0439229	0.389986
Sdc2	1043.97	0.448722	0.222732	2.01463	0.0439436	0.389986
Lrrc40	266.258	-0.59882	0.297354	-2.01383	0.0440278	0.390091
Rnf121	211.366	-0.589016	0.292512	-2.01365	0.0440466	0.390091
Mylip	44.0337	-0.989948	0.491654	-2.01351	0.0440613	0.390091
Cdo1	117.693	-0.743078	0.36915	-2.01295	0.0441204	0.390312
Cfl2	240.608	0.522008	0.259406	2.01232	0.0441864	0.390593
Trmt2a	79.4203	-0.67417	0.335189	-2.01131	0.0442927	0.391226
Htr7	9.84373	-1.65512	0.823036	-2.01099	0.0443266	0.391226
Phyhd1	219.939	0.605444	0.301231	2.0099	0.0444416	0.391938
Lamtor5	452.06	-0.44591	0.221932	-2.00923	0.0445132	0.392155
Tubb6	323.698	-0.690695	0.343797	-2.00902	0.044535	0.392155
Fundc2	381.666	-0.478282	0.23812	-2.00858	0.0445821	0.392267
Sbspon	10.3442	-1.74152	0.86743	-2.00768	0.0446778	0.39247
Faap20	165.522	-0.533416	0.265769	-2.00707	0.0447427	0.39247
Ogn	250.414	-0.53701	0.267547	-2.00716	0.0447322	0.39247
C2	44.1076	1.03272	0.514453	2.00741	0.0447062	0.39247
Pik3cd	52.5389	0.879975	0.438565	2.00649	0.0448042	0.392707
Trp53inp1	101.001	0.731265	0.364773	2.00471	0.0449937	0.394013
Papss2	85.6402	0.714837	0.356626	2.00445	0.0450222	0.394013
Pgap1	116.563	-0.628231	0.31361	-2.00322	0.0451536	0.39486
Ttc21b	84.125	-0.68872	0.343898	-2.00269	0.0452109	0.395058
Asb7	39.4426	1.11095	0.555056	2.0015	0.0453381	0.395867
Tcn2	102.58	0.734923	0.367374	2.00048	0.0454486	0.396529
Hypk	644.651	-0.601555	0.300958	-1.9988	0.0456302	0.397595
Plpp5	96.9052	0.672418	0.336427	1.9987	0.0456405	0.397595
Adra2a	75.8316	0.937115	0.468962	1.99828	0.0456868	0.397695
Grk5	122.066	0.68051	0.340845	1.99654	0.0458752	0.39903
Cav3	16.4369	-1.3934	0.69838	-1.99519	0.0460224	0.399769
Plekhj1	85.9496	0.706749	0.354239	1.99512	0.0460302	0.399769
Akr1e1	46.1417	1.02016	0.51158	1.99413	0.0461375	0.400092
Tcof1	267.479	-0.517572	0.25952	-1.99434	0.0461146	0.400092
Rrnad1	50.5402	0.974971	0.489321	1.9925	0.0463164	0.40106
Htra2	123.454	0.611631	0.307004	1.99226	0.0463427	0.40106
Tmem100	11.1081	-1.74614	0.87651	-1.99215	0.0463545	0.40106
Cd276	80.4004	0.722381	0.362688	1.99174	0.0463997	0.401147
Tpd52l1	7.64602	3.19747	1.60566	1.99138	0.0464396	0.401188
Itgb8	28.5482	1.17144	0.588472	1.99064	0.0465202	0.40158
Gbp7	20.1304	1.44111	0.724355	1.98952	0.0466444	0.402043
Arnt2	46.7628	0.8253	0.414778	1.98974	0.0466198	0.402043
Nipsnap1	15.1096	1.62588	0.817815	1.98808	0.0468028	0.403104
Utp14b	53.1806	-1.12004	0.563589	-1.98734	0.0468845	0.403314
Stbd1	73.3127	0.727798	0.366283	1.98698	0.0469242	0.403314
Slc37a4	29.2273	1.21013	0.609053	1.9869	0.0469332	0.403314
Rabgap1l	114.302	-0.68361	0.344158	-1.98633	0.0469968	0.403557
Supt20	39.2334	-0.954482	0.480689	-1.98566	0.0470715	0.403643
Ccne1	174.867	-0.594732	0.299522	-1.9856	0.0470775	0.403643
Slco4a1	18.3234	1.66895	0.840957	1.98458	0.0471909	0.404312
Ncbp3	297.695	-0.526495	0.265367	-1.98403	0.047253	0.40454
Zfp346	61.7226	0.810406	0.408875	1.98204	0.0474748	0.406134
Pqlc3	42.004	0.959337	0.484173	1.98139	0.0475473	0.406449
Tubb2a	1378.54	-0.583604	0.29463	-1.9808	0.0476134	0.40663
Tubgcp6	20.2142	-1.18639	0.599017	-1.98057	0.0476397	0.40663
Ctdspl	193.664	-0.605339	0.305865	-1.97911	0.0478041	0.407729
Fcf1	174.664	0.672421	0.339825	1.97873	0.0478467	0.407787
Hp1bp3	2153.1	-0.397364	0.200863	-1.97828	0.0478967	0.407819
Nnt	122.398	0.66362	0.33549	1.97806	0.047922	0.407819
Il1rl2	98.2616	0.679218	0.343479	1.97747	0.047989	0.408085
H2-DMb1	107.773	0.738652	0.373798	1.97607	0.0481469	0.409123
Rnf20	318.872	0.486066	0.246295	1.97351	0.0484378	0.409765
Slc44a2	288.374	-0.597483	0.302518	-1.97503	0.0482645	0.409765
Elmo1	13.4821	-1.46955	0.74437	-1.97422	0.0483562	0.409765
Ssr1	1420.98	-0.382283	0.193682	-1.97377	0.0484076	0.409765
Atad2	181.17	-0.674239	0.34156	-1.974	0.0483818	0.409765
Tuba1b	13370.1	-0.61612	0.312034	-1.97453	0.0483215	0.409765
1700037H04Rik	119.567	0.668217	0.338742	1.97264	0.0485364	0.410295
Otud7b	91.5286	0.687815	0.348778	1.97207	0.0486012	0.410538
Phkg2	19.4845	1.42189	0.721265	1.97138	0.0486801	0.410901
Ptcd3	88.9373	0.800759	0.406417	1.97029	0.0488052	0.411652
Cic	153.285	-0.664075	0.337216	-1.96929	0.0489202	0.412013
Man1a	111.736	0.636085	0.322954	1.96958	0.0488865	0.412013
Prrx2	1821.47	-0.408575	0.207821	-1.96599	0.0492998	0.414718
Mthfd1l	162.364	0.65008	0.330685	1.96586	0.0493148	0.414718
Rsl1d1	858.276	0.413371	0.210308	1.96555	0.0493504	0.414718
Uhrf2	270.591	-0.546734	0.278294	-1.96459	0.0494614	0.415345
2310039H08Rik	108.445	-0.748788	0.381222	-1.96418	0.0495094	0.415442
Ntan1	36.3517	-0.98179	0.500042	-1.96342	0.0495979	0.415879
Ccna2	256.389	-0.682852	0.348022	-1.96209	0.0497515	0.416063
Npnt	21.7701	-1.11445	0.568116	-1.96166	0.0498021	0.416063
Stxbp2	19.5974	1.29586	0.660441	1.96211	0.0497497	0.416063
1110059G10Rik	73.8593	0.77559	0.395338	1.96184	0.0497808	0.416063
Ncaph2	134.693	-0.547176	0.278847	-1.96228	0.04973	0.416063
Strn3	798.343	-0.672206	0.342749	-1.96122	0.0498535	0.416187
Fam110a	96.5336	-0.591083	0.301839	-1.95828	0.0501977	0.417534
Zfp316	115.41	-0.835095	0.426235	-1.95924	0.050085	0.417534
Eid2b	26.2856	1.13008	0.57699	1.95857	0.0501628	0.417534
Catsperg1	16.4004	1.5533	0.793058	1.95862	0.0501575	0.417534
Zfp810	25.3809	1.11627	0.569901	1.95872	0.0501459	0.417534
Socs5	303.456	0.466935	0.238528	1.95757	0.0502804	0.417917
Spata6	48.2582	0.957588	0.489729	1.95534	0.0505425	0.418796
Ptprf	762.645	-0.54027	0.27627	-1.95559	0.0505139	0.418796
Uso1	589.557	0.432969	0.221455	1.95511	0.0505696	0.418796
Zbtb7a	636.676	-0.474141	0.242464	-1.95551	0.050523	0.418796
Calm2	2896.42	-0.557307	0.284935	-1.95591	0.0504759	0.418796
Bckdk	202.152	0.595143	0.304779	1.9527	0.0508549	0.420853
Nek2	66.5373	-0.846115	0.433479	-1.95192	0.0509483	0.420969
Rnf10	512.272	-0.676728	0.346801	-1.95134	0.0510165	0.420969
Slc6a6	351.016	-0.734178	0.376199	-1.95157	0.0509897	0.420969
Zfp703	136.609	-0.647889	0.331971	-1.95164	0.0509807	0.420969
Ldlr	559.525	0.447293	0.229399	1.94984	0.0511947	0.422126
Coch	49.7537	-0.967123	0.496077	-1.94954	0.0512307	0.422126
Myo1b	157.235	0.552326	0.283538	1.94798	0.0514177	0.422143
Car6	52.383	1.12511	0.577522	1.94817	0.0513946	0.422143
Eefsec	13.1493	1.63483	0.839143	1.94821	0.0513898	0.422143
Dio2	34.737	1.2758	0.654715	1.94864	0.0513382	0.422143
Tslp	14.6831	1.71783	0.881538	1.94867	0.0513349	0.422143
Oip5	33.8018	-1.0067	0.516944	-1.94741	0.0514859	0.422143
Zfp707	20.3991	-1.11485	0.572496	-1.94736	0.0514917	0.422143
Gzmb	15.5094	-1.91267	0.982879	-1.94599	0.0516564	0.423189
Pomt1	114.211	-0.682366	0.350856	-1.94486	0.0517915	0.423681
Kif4	34.5292	-1.15549	0.594868	-1.94243	0.0520846	0.423681
Chic1	10.2655	2.41632	1.24357	1.94305	0.0520104	0.423681
Sod3	1362.28	0.465447	0.239584	1.94273	0.052049	0.423681
Sdk1	14.7213	1.52976	0.787104	1.94353	0.0519516	0.423681
Il4ra	3517.1	-0.479596	0.246752	-1.94364	0.0519394	0.423681
Ick	102.78	-0.652843	0.336098	-1.94242	0.0520863	0.423681
Ntrk2	16.4679	-1.38573	0.713408	-1.94241	0.0520877	0.423681
Srpk1	241.658	0.51802	0.266425	1.94434	0.0518547	0.423681
Piezo2	48.6545	-0.888539	0.457157	-1.94362	0.0519412	0.423681
Lxn	162.941	0.584973	0.301466	1.94043	0.0523279	0.424323
Mms22l	249.725	-0.605042	0.311731	-1.94091	0.0522687	0.424323
Adam22	17.9484	1.42307	0.733288	1.94067	0.0522983	0.424323
Uvrag	44.0566	1.01251	0.521854	1.94022	0.0523525	0.424323
Lemd3	86.0414	0.673002	0.346689	1.94123	0.0522304	0.424323
Cars2	24.5729	1.15433	0.595291	1.9391	0.0524886	0.424823
Nipal2	6.15314	2.99684	1.54534	1.93927	0.052468	0.424823
Rasa2	166.188	0.583024	0.300755	1.93853	0.0525585	0.425087
Vgll3	1319.83	0.381722	0.197014	1.93754	0.0526797	0.425766
Apeh	73.5182	0.68098	0.351542	1.93712	0.0527301	0.425871
Ngfr	83.0384	-0.723159	0.373432	-1.93652	0.0528038	0.425926
Rfx3	29.1032	-0.984996	0.508658	-1.93646	0.0528115	0.425926
Clmp	883.921	-0.596965	0.308334	-1.9361	0.0528552	0.425977
Abhd13	92.6675	0.669063	0.345647	1.93569	0.0529061	0.426087
Lyplal1	26.4487	1.16859	0.604322	1.93371	0.0531482	0.427523
Sorcs2	191.7	0.510782	0.264158	1.93362	0.0531594	0.427523
Mthfd2l	31.0386	0.985968	0.510169	1.93263	0.0532815	0.428203
Smc4	221.596	-0.591615	0.306488	-1.93031	0.0535689	0.428495
Melk	73.7721	-0.77455	0.401278	-1.93021	0.0535806	0.428495
Spen	63.7624	-0.84791	0.438946	-1.93169	0.0533975	0.428495
Acot7	128.351	0.594344	0.307877	1.93046	0.0535503	0.428495
Etnk1	147.612	0.591433	0.306398	1.93028	0.0535724	0.428495
C1qbp	660.458	0.414329	0.214622	1.93051	0.0535439	0.428495
Cldnd1	235.95	-0.560338	0.290038	-1.93194	0.0533665	0.428495
Ubr4	829.291	0.442866	0.229504	1.92967	0.0536483	0.428735
Cdk18	11.0676	1.96238	1.01751	1.92861	0.0537796	0.429075
Uba1	645.843	0.451482	0.234073	1.92881	0.0537543	0.429075
Igfbp3	77.6888	0.726614	0.376793	1.92842	0.0538035	0.429075
Itm2b	1552.24	0.496503	0.257544	1.92784	0.0538755	0.429349
Sh3bgrl	378.213	0.431169	0.223887	1.92583	0.054125	0.429627
Med13l	248.645	-0.578456	0.300278	-1.9264	0.0540545	0.429627
Apobec1	12.2941	-1.6133	0.837753	-1.92574	0.0541363	0.429627
Bcar1	240.247	0.549121	0.285077	1.92622	0.054077	0.429627
Rara	56.6349	-0.775473	0.402504	-1.92662	0.054027	0.429627
Tagap	13.7017	-1.34283	0.696896	-1.92688	0.0539949	0.429627
Birc5	1957.31	-0.956191	0.497023	-1.92384	0.0543752	0.431223
Uspl1	60.0089	0.817278	0.42495	1.92323	0.0544508	0.431223
Mical2	60.1272	0.980772	0.509922	1.92337	0.0544331	0.431223
Lum	540.356	-0.533749	0.277717	-1.92192	0.0546164	0.431337
Cklf	123.369	-0.577825	0.300648	-1.92193	0.0546143	0.431337
Ndrg2	71.5706	1.06612	0.554668	1.92208	0.0545957	0.431337
Ufd1	230.308	0.540903	0.281316	1.92276	0.05451	0.431337
Nenf	579.476	-0.519904	0.270581	-1.92143	0.0546769	0.431409
Tbccd1	72.3706	-0.824799	0.429305	-1.92124	0.0547011	0.431409
Psmc3	961.209	-0.404983	0.211007	-1.91929	0.0549477	0.432756
Dcun1d5	192.225	-0.464396	0.241952	-1.91938	0.0549368	0.432756
Fyb2	19.3641	-1.11214	0.579574	-1.9189	0.0549973	0.432848
Efemp1	39.1191	0.93702	0.488418	1.91848	0.0550503	0.432966
Sema7a	20.5031	1.19937	0.625526	1.91738	0.0551895	0.433075
Pak1ip1	252.875	0.48207	0.251448	1.91717	0.0552159	0.433075
Cdk20	17.4572	-1.30869	0.682495	-1.9175	0.0551743	0.433075
Slx4	40.4668	0.978088	0.510042	1.91766	0.055154	0.433075
Vash2	45.9018	-0.912637	0.476418	-1.91562	0.0554134	0.434325
Tuba4a	281.337	-0.726351	0.379469	-1.91412	0.0556042	0.43467
Svep1	758.853	-0.49181	0.256875	-1.91459	0.0555444	0.43467
Gprc5a	24.3443	1.24033	0.647773	1.91476	0.0555229	0.43467
9430038I01Rik	74.7697	-0.685634	0.358205	-1.91408	0.0556097	0.43467
Ncoa1	43.0073	-1.01529	0.530616	-1.91342	0.0556942	0.434735
Efemp2	1102.69	-0.377522	0.197286	-1.91358	0.0556739	0.434735
Clns1a	434.347	0.411995	0.21541	1.91261	0.0557978	0.435246
Ldha	3320.73	0.437471	0.228873	1.91141	0.0559517	0.435329
Dazap1	982.49	-0.526571	0.275382	-1.91215	0.0558573	0.435329
Zbtb4	212.064	-0.502473	0.26289	-1.91134	0.0559611	0.435329
Arl16	35.4799	1.04588	0.54709	1.91172	0.0559122	0.435329
Cenpe	49.3501	-1.12599	0.589399	-1.91041	0.0560804	0.435519
Tmpo	387.596	-0.443831	0.23231	-1.91051	0.0560674	0.435519
Selenok	983.055	-0.382954	0.200472	-1.91026	0.0561	0.435519
Fem1b	108.97	0.582047	0.304759	1.90986	0.0561509	0.435618
Erbb2	52.8215	-0.818115	0.428802	-1.90791	0.056403	0.437277
Ebag9	61.3336	-0.71605	0.37545	-1.90718	0.0564973	0.43771
Homer3	71.7763	0.690432	0.362091	1.90679	0.0565474	0.437801
Sp100	7.82665	2.76497	1.45055	1.90615	0.0566301	0.438145
Eif3h	915.909	0.483424	0.25368	1.90565	0.0566962	0.438359
Bag5	192.215	-0.537346	0.282024	-1.90532	0.0567384	0.438388
Enpp5	18.4176	1.23669	0.649373	1.90444	0.0568534	0.438979
Medag	333.141	0.537365	0.282256	1.90382	0.0569335	0.439003
Eci1	40.9999	0.893146	0.469089	1.904	0.0569099	0.439003
Fah	81.8157	-0.683694	0.359391	-1.90237	0.0571233	0.440169
Tmem231	78.9398	-0.91495	0.481387	-1.90066	0.0573472	0.441596
Sephs1	166.046	-0.504671	0.265575	-1.90029	0.0573946	0.441663
Greb1	31.1715	-1.23077	0.64811	-1.89901	0.0575625	0.442657
Zfp937	28.7181	-1.34917	0.710765	-1.89819	0.0576713	0.443195
Clec3b	29.2562	-1.20607	0.635555	-1.89767	0.0577396	0.443421
Cd2ap	80.8476	0.686604	0.362142	1.89595	0.0579665	0.444864
Echs1	163.647	-0.51032	0.26945	-1.89393	0.0582345	0.446581
Sparc	18437.6	-0.430496	0.227334	-1.89367	0.0582684	0.446581
Rpsa	3112.35	-0.395411	0.208863	-1.89316	0.0583361	0.4468
Coq9	80.3955	0.649579	0.343344	1.89192	0.0585019	0.447769
Pmaip1	15.5375	1.47327	0.778939	1.89138	0.0585738	0.448019
Trib3	349.796	0.59309	0.313658	1.89088	0.0586404	0.448228
Kcnk2	34.4204	-0.948938	0.502318	-1.88912	0.058876	0.448527
Slc39a13	260.807	0.451205	0.238822	1.8893	0.0588521	0.448527
Keap1	411.391	-0.6388	0.338017	-1.88985	0.0587783	0.448527
Jmjd6	332.483	0.469545	0.248479	1.88968	0.0588007	0.448527
Afg3l2	136.38	0.569958	0.3016	1.88978	0.058787	0.448527
Nudt6	19.1104	1.41038	0.746849	1.88844	0.0589675	0.448625
Tgif1	211.136	0.512339	0.27127	1.88867	0.0589362	0.448625
Ccdc77	29.6266	-1.00218	0.530838	-1.88792	0.0590366	0.448754
Macrod1	15.963	1.45716	0.771915	1.88772	0.0590631	0.448754
Fkbp1a	1993.61	0.459324	0.243427	1.8869	0.0591734	0.448994
Ncapg2	12.8234	-1.45281	0.769897	-1.88702	0.0591582	0.448994
Nelfa	426.286	-0.44263	0.234695	-1.88598	0.0592976	0.449356
Cpne8	146.858	-0.554467	0.293997	-1.88596	0.0592998	0.449356
Rflnb	1054.4	-0.535054	0.284092	-1.88338	0.0596488	0.4517
Slc19a2	88.5511	0.711392	0.377815	1.88291	0.0597123	0.451749
Anapc15	55.145	-0.760453	0.403905	-1.88275	0.0597344	0.451749
Mrpl23	58.3688	-0.743634	0.395242	-1.88147	0.0599086	0.452766
Fam102a	74.9465	0.795927	0.42348	1.87949	0.0601774	0.453896
L3hypdh	24.0491	-1.11997	0.595828	-1.87969	0.0601508	0.453896
Abcc5	409.342	0.436399	0.23217	1.87965	0.0601561	0.453896
Acsl3	182.483	-0.540179	0.287538	-1.87864	0.0602943	0.454478
Traf2	36.2157	0.94392	0.502565	1.8782	0.0603532	0.454521
Rprd1b	264.466	-0.606747	0.323151	-1.8776	0.0604363	0.454521
Taf9b	33.2749	1.10183	0.586738	1.87789	0.0603965	0.454521
Fgf9	16.0855	1.51975	0.809555	1.87727	0.0604817	0.454521
Opa1	217.669	0.4699	0.250328	1.87714	0.0604993	0.454521
Zfand2b	73.3626	-0.684808	0.364988	-1.87625	0.0606216	0.45503
Dynlt1c	46.8419	-0.900052	0.479756	-1.87606	0.0606467	0.45503
Bgn	10316.8	0.377275	0.201204	1.87508	0.0607812	0.455525
Pappa	154.199	-0.65174	0.347665	-1.87462	0.0608452	0.455525
Zfp212	98.8064	-0.588767	0.314282	-1.87337	0.0610171	0.455525
Gas2l3	46.4092	-0.786187	0.419522	-1.87401	0.0609294	0.455525
Fuk	46.2294	-0.825165	0.44025	-1.87431	0.0608878	0.455525
Map4	1141.37	-0.445691	0.237883	-1.87357	0.0609896	0.455525
Hist1h4i	47.5713	-0.864787	0.461531	-1.87374	0.0609668	0.455525
Erbin	129.175	-0.563563	0.300846	-1.87326	0.061032	0.455525
Vgf	21.7177	-1.32441	0.707389	-1.87225	0.0611721	0.455974
Fgfr2	208.144	-0.614794	0.328348	-1.87239	0.0611532	0.455974
Ccdc73	7.40231	2.77046	1.48074	1.87099	0.0613458	0.45697
Phpt1	184.228	0.572308	0.30602	1.87016	0.0614609	0.457228
Phf10	613.747	-0.41078	0.21965	-1.87016	0.0614622	0.457228
Cdk2ap2	94.5235	0.719395	0.384728	1.86988	0.0615006	0.457228
Dcbld1	41.4828	0.925113	0.494875	1.86939	0.0615688	0.457437
G0s2	46.4922	-1.19874	0.64142	-1.86889	0.0616386	0.457658
Tbl1xr1	1419.18	-0.435836	0.233317	-1.868	0.0617626	0.457685
Pcgf3	386.287	0.410755	0.219824	1.86856	0.0616839	0.457685
Trp53i13	62.9165	-0.92489	0.49508	-1.86816	0.0617394	0.457685
Acvr1	290.403	0.56656	0.303743	1.86526	0.0621452	0.458011
Katnbl1	192.077	-0.477552	0.25619	-1.86406	0.0623136	0.458011
Nasp	234.798	-0.554547	0.297647	-1.86311	0.0624474	0.458011
Ptpn11	671.205	-0.497378	0.266963	-1.8631	0.0624487	0.458011
Usp42	80.5282	-0.613527	0.329219	-1.86358	0.0623802	0.458011
Tpk1	7.25969	2.84754	1.52703	1.86475	0.0622159	0.458011
Rtcb	853.351	0.381724	0.204673	1.86504	0.0621757	0.458011
Csmd1	11.3661	1.6329	0.874722	1.86676	0.0619346	0.458011
Hinfp	42.5691	0.815103	0.437459	1.86327	0.0624247	0.458011
Mthfsl	29.9517	-0.949199	0.508903	-1.86518	0.0621555	0.458011
Kif15	145.06	-0.607024	0.325813	-1.86311	0.0624474	0.458011
Ascc2	70.7927	0.793691	0.425087	1.86713	0.061884	0.458011
Tmem220	132.571	-0.623788	0.334175	-1.86665	0.0619507	0.458011
Serpinb9	20.4287	1.59717	0.855907	1.86605	0.0620342	0.458011
H2-Q4	9.04523	2.17595	1.16725	1.86417	0.0622981	0.458011
Impact	109.019	-0.627498	0.33666	-1.86389	0.0623372	0.458011
Il6st	1109.13	0.433031	0.232481	1.86265	0.0625114	0.458176
Evi5	43.1104	0.829368	0.445535	1.86151	0.0626724	0.458471
Avpr1a	278.982	-0.578421	0.31069	-1.86173	0.0626409	0.458471
Six4	135.06	0.620035	0.333133	1.86123	0.0627123	0.458471
AW554918	21.6155	-1.1239	0.603769	-1.86148	0.0626766	0.458471
Klf6	443.121	-1.02544	0.551195	-1.8604	0.0628288	0.459029
Zik1	45.3417	-0.74558	0.400915	-1.85969	0.0629289	0.459465
Ubxn4	139.853	-0.49322	0.26535	-1.85875	0.0630621	0.45993
Nsd2	130.327	-0.595124	0.320187	-1.85868	0.0630731	0.45993
Morf4l1	329.346	0.529297	0.284968	1.85739	0.063255	0.460962
Dcaf12	478.533	0.423937	0.228318	1.85679	0.0633415	0.461221
Rplp1	17313.9	0.353807	0.19057	1.85658	0.0633713	0.461221
Plxdc2	434.968	1.07314	0.578262	1.8558	0.063482	0.461469
Mcm5	228.266	-0.624977	0.336775	-1.85577	0.0634864	0.461469
Ccdc115	410.977	0.467762	0.252217	1.85461	0.0636524	0.461627
Cul4b	130.924	-0.534573	0.28831	-1.85416	0.063716	0.461627
Kmt2c	93.6537	-0.611018	0.329553	-1.85408	0.0637273	0.461627
Ttyh3	540.985	-0.411623	0.221927	-1.85477	0.0636292	0.461627
Six5	29.3091	1.02998	0.555338	1.85469	0.0636407	0.461627
Ccdc157	53.6328	-0.813715	0.438916	-1.85392	0.0637507	0.461627
Pde4dip	302.494	0.430276	0.23213	1.8536	0.0637963	0.461636
Pet100	48.1582	-0.781953	0.422043	-1.85278	0.0639138	0.461636
Poldip2	173.074	-0.518142	0.279592	-1.85321	0.0638521	0.461636
Rela	414.003	0.483411	0.260906	1.85282	0.0639084	0.461636
Rgcc	111.074	-0.641235	0.346243	-1.85198	0.0640285	0.462172
Snrpd1	1156.3	-0.557387	0.301061	-1.85141	0.064111	0.462475
Dvl2	387.002	-0.449959	0.243112	-1.85083	0.0641935	0.462485
Wdr90	67.8305	-0.71309	0.385269	-1.85089	0.0641858	0.462485
Blm	20.7251	-1.06366	0.574846	-1.85034	0.0642641	0.462702
Kng2	68.0352	-0.831627	0.44955	-1.84991	0.0643268	0.462861
F2r	571.207	-0.41683	0.225384	-1.84942	0.0643971	0.463075
Snn	60.739	0.754839	0.408348	1.84852	0.0645271	0.463718
Hnrnpa2b1	2417.25	-0.386546	0.209391	-1.84605	0.0648855	0.463956
Scrn1	36.7373	-0.874687	0.473803	-1.8461	0.0648781	0.463956
Gns	606.165	0.434058	0.23503	1.84682	0.0647731	0.463956
Shmt2	295.978	0.575871	0.311864	1.84655	0.0648129	0.463956
1700017B05Rik	257.413	-0.522013	0.282642	-1.8469	0.0647613	0.463956
1190002N15Rik	231.911	0.550056	0.297732	1.84749	0.0646765	0.463956
Nufip2	396.028	-0.53253	0.288405	-1.84647	0.064824	0.463956
Poglut1	463.207	0.445393	0.241063	1.84762	0.0646568	0.463956
Mast4	121.149	0.574284	0.311178	1.84552	0.064962	0.464212
Ntrk3	35.9131	-1.11038	0.601859	-1.84492	0.065049	0.464543
Trip12	867.687	0.351457	0.190662	1.84335	0.065278	0.465886
Ptch1	49.7734	-0.860785	0.467245	-1.84226	0.0654376	0.466734
Podn	108.8	-0.791981	0.430262	-1.84069	0.0656663	0.466906
Smim7	226.846	0.428992	0.23304	1.84085	0.0656436	0.466906
4833427G06Rik	18.9689	1.30503	0.708626	1.84164	0.0655283	0.466906
Akr1c13	13.2219	1.61371	0.876479	1.84113	0.0656022	0.466906
Gm43796	114.414	0.577686	0.313783	1.84104	0.0656158	0.466906
Slc10a3	204.63	-0.452028	0.245716	-1.83963	0.0658221	0.467722
Naa10	124.68	-0.579107	0.314948	-1.83874	0.0659536	0.467799
Anxa2	3718.62	0.42316	0.230093	1.83908	0.0659033	0.467799
Adora2b	9.02428	1.70737	0.928561	1.83872	0.0659558	0.467799
Fpgs	108.929	0.573889	0.312453	1.83672	0.0662509	0.4696
Suv39h1	98.1269	-0.65972	0.359405	-1.83559	0.0664181	0.47041
Actl6a	234.211	-0.434354	0.236748	-1.83466	0.0665556	0.47041
Atp8b2	199.449	0.51086	0.27866	1.83327	0.0667623	0.47041
Bola3	130.712	-0.660838	0.360317	-1.83405	0.066647	0.47041
Bicra	13.2189	1.41738	0.773205	1.83312	0.0667852	0.47041
Fuom	21.9265	-1.03177	0.562637	-1.83381	0.0666822	0.47041
Aga	267.878	0.592065	0.322958	1.83326	0.0667646	0.47041
Sap30	12.9676	1.75257	0.955257	1.83466	0.0665566	0.47041
Acat1	665.049	-0.386977	0.21102	-1.83384	0.0666775	0.47041
Mrpl38	69.9284	0.681441	0.371528	1.83416	0.066631	0.47041
Ptk7	90.7738	0.842462	0.459635	1.83289	0.0668186	0.47041
Ddx59	37.3151	0.876586	0.478472	1.83205	0.0669437	0.47071
2610524H06Rik	102.839	-0.570419	0.311346	-1.83211	0.0669356	0.47071
Tmem140	16.8888	1.41471	0.772605	1.83109	0.0670864	0.471423
Tom1l2	479.86	-0.407994	0.222905	-1.83035	0.0671972	0.471911
Mettl1	60.0496	-0.884383	0.483468	-1.82925	0.0673622	0.471964
Atp6v0d1	148.947	0.537885	0.293992	1.82959	0.0673116	0.471964
Cavin1	6869.18	-0.384874	0.210389	-1.82934	0.0673489	0.471964
Map3k14	34.0853	0.953984	0.521532	1.8292	0.0673703	0.471964
Rabgef1	82.481	-0.671452	0.367267	-1.82824	0.0675139	0.472426
P2ry2	6.38349	2.50784	1.37175	1.8282	0.0675191	0.472426
Cradd	23.4486	1.12717	0.616892	1.82718	0.0676723	0.472919
Ppp1r16a	23.3014	1.14545	0.626812	1.82743	0.0676358	0.472919
Hebp2	65.3605	0.768204	0.420568	1.82659	0.0677619	0.473255
Nans	164.418	-0.633198	0.346717	-1.82627	0.06781	0.473301
Prmt1	448.568	0.45365	0.248475	1.82574	0.0678894	0.473484
Mif	1450.9	0.433347	0.23738	1.82554	0.0679191	0.473484
Oas1b	10.0918	2.08438	1.14313	1.82339	0.0682444	0.474881
Cbln1	7.45525	-2.2977	1.25991	-1.8237	0.0681969	0.474881
Omd	45.8146	-0.906254	0.497	-1.82345	0.0682352	0.474881
Nadk	326.276	0.474785	0.260475	1.82277	0.0683387	0.474986
Ctc1	30.589	-0.947193	0.519653	-1.82274	0.0683427	0.474986
Hnrnpa3	147.143	-0.49619	0.272384	-1.82166	0.0685073	0.47555
Cd1d1	102.524	-0.653056	0.358461	-1.82183	0.0684801	0.47555
Snrpe	781.072	-0.3443	0.189281	-1.81899	0.0689132	0.477341
Hpf1	216.202	-0.635768	0.349566	-1.81874	0.0689518	0.477341
Mrc2	104.466	0.692446	0.38076	1.81859	0.0689743	0.477341
Nhlrc1	17.975	1.38968	0.764133	1.81863	0.0689675	0.477341
Tfcp2	37.7288	0.970259	0.533427	1.81892	0.0689242	0.477341
Atg16l1	122.351	0.569527	0.313348	1.81756	0.0691319	0.478096
Mmp17	19.8073	1.1808	0.649988	1.81665	0.0692709	0.478096
Nol3	72.6012	-0.764795	0.421026	-1.81651	0.0692929	0.478096
Sec24c	266.806	-0.49552	0.272722	-1.81694	0.0692256	0.478096
Eef1e1	52.7689	0.75521	0.415664	1.81688	0.0692361	0.478096
Akr1b10	27.5974	1.0354	0.57035	1.81538	0.0694656	0.47842
Ift122	53.6356	-0.68605	0.377876	-1.81554	0.0694409	0.47842
Has2	195.481	-0.496684	0.273586	-1.81546	0.0694537	0.47842
Rbbp7	1413.5	-0.460878	0.253967	-1.81471	0.0695678	0.478835
Pecr	241.944	-0.639502	0.352614	-1.8136	0.0697391	0.479591
Diablo	257.978	-0.457286	0.252201	-1.81318	0.0698038	0.479591
Tmc6	47.7746	0.987982	0.544882	1.8132	0.0698004	0.479591
C77080	18.3192	1.21472	0.670109	1.81271	0.0698759	0.479798
Col6a3	2299.51	0.423465	0.233744	1.81166	0.070038	0.480333
Arhgap11a	55.6688	-0.7316	0.403823	-1.81169	0.0700348	0.480333
Fam26e	133.299	-0.576481	0.318369	-1.81073	0.0701819	0.480454
Trim16	23.6017	1.14234	0.630817	1.81089	0.0701579	0.480454
Hoxc9	7.62588	1.9406	1.07149	1.81112	0.0701224	0.480454
Csrp1	607.441	0.543079	0.300094	1.8097	0.0703424	0.480687
Map2k1	957.051	0.373095	0.206139	1.80992	0.0703088	0.480687
Topbp1	79.7781	-0.577871	0.319227	-1.81022	0.0702616	0.480687
Stxbp1	164.707	0.487565	0.269553	1.80879	0.0704838	0.480904
Hnrnph2	45.094	-0.808541	0.447049	-1.80862	0.0705104	0.480904
Ifitm3	2259.34	0.448327	0.247908	1.80844	0.0705379	0.480904
Arhgap20	28.1222	1.15441	0.638426	1.80822	0.0705727	0.480904
Esyt2	277.271	0.464298	0.256782	1.80814	0.0705848	0.480904
Clip4	50.9009	0.870363	0.481632	1.80711	0.070745	0.48142
Naa40	29.6371	-0.896422	0.496035	-1.80718	0.070735	0.48142
Elk1	123.4	-0.537659	0.297647	-1.80637	0.0708609	0.481922
Fpgt	23.4836	1.1554	0.640165	1.80485	0.0710977	0.483244
Mrpl11	139.767	-0.485988	0.269327	-1.80445	0.0711603	0.483382
Rora	294.478	-0.523767	0.290356	-1.80388	0.0712503	0.483418
Lgmn	543.537	-0.437398	0.242446	-1.8041	0.0712152	0.483418
Npas2	40.4593	-0.957826	0.531691	-1.80147	0.0716289	0.484669
Ehd4	138.374	-0.561677	0.311707	-1.80194	0.0715548	0.484669
Trnt1	80.8075	0.658264	0.365427	1.80135	0.0716471	0.484669
Opa3	155.813	-0.593914	0.329658	-1.80161	0.0716075	0.484669
Klhl2	93.7586	0.668816	0.371253	1.80151	0.0716225	0.484669
Eif2b3	76.7432	0.631334	0.350545	1.80101	0.0717019	0.484752
Ethe1	31.6105	0.90045	0.500164	1.80031	0.0718119	0.485208
Psmd14	496.86	-0.46486	0.258405	-1.79896	0.072025	0.485624
Swap70	65.6982	0.72682	0.403978	1.79916	0.0719938	0.485624
Cpeb4	110.409	0.551891	0.306803	1.79884	0.0720435	0.485624
Ttc8	27.0321	1.06698	0.593005	1.79928	0.0719739	0.485624
Sdhaf2	103.14	0.69737	0.387765	1.79843	0.0721081	0.485772
Pop5	65.9242	-0.632258	0.351984	-1.79627	0.0724515	0.487746
Hnrnph3	273.03	-0.590583	0.328873	-1.79578	0.0725294	0.487746
Kif21a	45.9448	-0.939162	0.522973	-1.79581	0.0725241	0.487746
Slc33a1	118.342	0.569389	0.317151	1.79533	0.0726018	0.487946
Lonrf1	125.886	-0.504369	0.281005	-1.79488	0.0726731	0.487969
Bcl6b	5.79997	2.70688	1.50835	1.7946	0.0727176	0.487969
Cebpz	39.9017	0.864975	0.482015	1.7945	0.0727335	0.487969
Casp1	15.9756	1.25438	0.699436	1.79342	0.0729058	0.488837
Src	84.3337	0.674097	0.375931	1.79314	0.0729502	0.488848
Gm10762	19.376	-1.31493	0.733747	-1.79208	0.0731208	0.489704
Pdzd4	73.8214	-0.767378	0.428347	-1.79149	0.0732152	0.489751
Dnajb14	346.192	-0.431079	0.240692	-1.791	0.0732937	0.489751
Rab38	23.1499	1.2059	0.673324	1.79096	0.0732996	0.489751
Zfp949	20.8303	1.31002	0.731443	1.79101	0.0732912	0.489751
Unc5b	1274.98	0.411384	0.22982	1.79002	0.0734502	0.490183
Haus4	61.4656	-0.723381	0.404107	-1.79007	0.0734422	0.490183
Actr3	1755.63	0.421606	0.235767	1.78823	0.0737386	0.490334
Srgap2	157.271	0.506374	0.283281	1.78753	0.0738511	0.490334
Dusp2	11.0689	-1.70642	0.95465	-1.78748	0.0738595	0.490334
Chfr	117.624	0.619211	0.346399	1.78757	0.0738459	0.490334
Ercc2	49.9849	-0.741557	0.414638	-1.78844	0.0737043	0.490334
Ddc	12.4124	-1.59361	0.891004	-1.78856	0.0736864	0.490334
Tert	7.07925	1.94933	1.09029	1.7879	0.0737926	0.490334
Wnt10b	22.8765	-1.06006	0.592879	-1.78799	0.0737776	0.490334
Dgcr6	99.6128	-0.570118	0.318716	-1.7888	0.0736475	0.490334
Slc50a1	128.352	0.595588	0.333312	1.78688	0.0739571	0.490597
Zwint	454.992	0.431774	0.241684	1.78652	0.0740152	0.490597
Tmem115	110.003	0.646733	0.362044	1.78634	0.0740446	0.490597
Sssca1	173.99	-0.54645	0.305933	-1.78617	0.074071	0.490597
Zfp74	77.5369	-0.652888	0.365912	-1.78428	0.0743784	0.492347
Trim46	45.0393	0.94083	0.527513	1.78352	0.0745016	0.492877
Nup88	155.574	0.603605	0.338888	1.78113	0.0748907	0.494877
Ap2m1	402.482	-0.390676	0.21932	-1.78131	0.0748624	0.494877
Ism1	809.281	-0.530824	0.298218	-1.77999	0.0750778	0.495539
9530068E07Rik	809.883	0.400514	0.224982	1.78021	0.075042	0.495539
Prc1	304.891	-0.53331	0.299733	-1.77929	0.075193	0.495786
Traip	67.4596	-0.805009	0.452515	-1.77896	0.0752455	0.495786
Dcxr	51.5947	0.780895	0.438949	1.77901	0.0752378	0.495786
Selenos	1232.71	-0.415136	0.233458	-1.7782	0.0753702	0.496321
Ttc26	37.2189	-0.852351	0.479523	-1.7775	0.0754865	0.4968
Adam33	17.5345	-1.24632	0.701422	-1.77685	0.0755934	0.497217
C1s2	10.4592	1.63182	0.918708	1.77621	0.0756981	0.497619
Zfp513	50.3444	0.895494	0.50475	1.77413	0.0760414	0.499588
Abhd12	168.918	0.525588	0.296337	1.77361	0.0761269	0.499778
B4galt2	356.152	0.402735	0.227122	1.77321	0.0761942	0.499778
Tcerg1	100.512	0.566973	0.319752	1.77316	0.0762017	0.499778
Cggbp1	432.506	0.412574	0.232738	1.7727	0.0762789	0.499997
Hpgd	457.971	-1.01702	0.573807	-1.77241	0.076326	0.500018
Slc35f6	123.23	-0.549792	0.31044	-1.77101	0.0765594	0.50126
Zfp942	9.45046	1.96215	1.10818	1.7706	0.0766269	0.501414
Zfp608	24.4912	-1.07826	0.609529	-1.76901	0.0768918	0.502859
Dok4	114.989	0.546534	0.309122	1.76802	0.0770572	0.503652
Nipa2	95.0362	-0.552934	0.312807	-1.76765	0.0771194	0.50377
Lurap1l	965.623	0.400399	0.226564	1.76727	0.0771837	0.503902
Ndel1	565.719	0.42834	0.242481	1.76649	0.0773142	0.504177
Apol9a	5.60234	2.60056	1.47204	1.76664	0.0772889	0.504177
Jun	705.954	0.359991	0.20387	1.76579	0.0774319	0.504368
Myg1	34.1531	-0.850827	0.481772	-1.76604	0.0773897	0.504368
Wasf1	38.2658	-0.899389	0.509425	-1.7655	0.0774801	0.504394
Atg4a-ps	7.94155	1.91008	1.08244	1.7646	0.0776311	0.504649
Gng5	135.396	-0.685445	0.388401	-1.76479	0.0775995	0.504649
Trip6	347.947	-0.431613	0.244612	-1.76448	0.0776519	0.504649
Syne2	10.9864	-1.38509	0.785329	-1.76371	0.0777808	0.505199
Tnfaip6	111.403	-0.619929	0.35184	-1.76196	0.0780758	0.505397
Hoxd9	14.2325	1.97898	1.12306	1.76214	0.0780462	0.505397
Echdc2	101.242	-0.522618	0.296443	-1.76296	0.0779074	0.505397
AI987944	104.493	-0.5501	0.31221	-1.76195	0.0780769	0.505397
Klf2	141.364	0.690349	0.391522	1.76325	0.0778587	0.505397
Hist1h2bc	335.667	0.480213	0.272424	1.76274	0.0779445	0.505397
Tmem38b	21.5571	1.17819	0.669026	1.76105	0.07823	0.5061
Sqor	55.8954	0.796437	0.452693	1.75933	0.0785209	0.507413
Map3k15	7.5791	2.08626	1.18583	1.75933	0.0785218	0.507413
Tyw1	29.341	1.05526	0.600167	1.75828	0.0787001	0.508277
Kdm3a	91.4434	0.67847	0.386172	1.75691	0.0789325	0.508491
Fkrp	66.446	-0.699162	0.397848	-1.75736	0.0788567	0.508491
Hspb6	183.509	-0.499291	0.284209	-1.75678	0.078956	0.508491
Tcp11l2	74.2706	-0.693169	0.394458	-1.75727	0.078872	0.508491
Syne3	28.1617	-1.17197	0.666884	-1.75738	0.0788527	0.508491
Rrm2	314.727	-0.590535	0.336249	-1.75624	0.0790472	0.508791
Sh3bgrl3	636.718	-0.40305	0.229538	-1.75592	0.0791025	0.50886
Tmtc4	96.6099	-0.561965	0.320099	-1.7556	0.0791572	0.508925
Ahcy	118.731	-0.629997	0.358975	-1.75499	0.0792612	0.509307
Sdk2	6.67123	-1.67953	0.957158	-1.7547	0.0793098	0.509333
Aif1l	32.8968	0.940979	0.536493	1.75395	0.0794398	0.509881
Ret	21.6998	1.17349	0.669298	1.75331	0.0795482	0.510002
Socs1	48.9023	-0.817265	0.466077	-1.7535	0.0795165	0.510002
Arid4a	8.23828	1.77162	1.01102	1.75232	0.0797193	0.510812
Lrrfip1	151.331	0.487615	0.278649	1.74992	0.0801314	0.511286
Srxn1	309.148	0.470709	0.26921	1.74848	0.0803807	0.511286
Cd99l2	84.1001	0.640515	0.365826	1.75087	0.079968	0.511286
Fgd1	52.4069	-0.758244	0.433716	-1.74825	0.0804205	0.511286
Hccs	73.194	0.660706	0.377419	1.75059	0.0800163	0.511286
Hibadh	247.626	-0.496239	0.283737	-1.74894	0.0803013	0.511286
Mettl21b	29.7138	-1.10438	0.630657	-1.75115	0.0799198	0.511286
Nufip1	47.964	0.813759	0.46528	1.74897	0.0802971	0.511286
Prss35	11.7867	1.5316	0.875042	1.75031	0.0800644	0.511286
Oxld1	17.6604	1.37584	0.786413	1.74952	0.0802013	0.511286
Nfkbiz	69.1406	0.647771	0.370102	1.75025	0.0800753	0.511286
Rps28	5296.91	0.422029	0.241076	1.75061	0.0800134	0.511286
Sema6b	10.2506	-1.37529	0.78627	-1.74914	0.0802677	0.511286
Zfp407	37.4473	0.931116	0.532533	1.74847	0.0803834	0.511286
Heca	129.016	0.69985	0.400474	1.74755	0.0805416	0.511771
Pkp2	10.7671	1.46872	0.840978	1.74645	0.0807329	0.512701
Scaper	19.7667	-1.22848	0.703784	-1.74554	0.080891	0.512849
Rtp4	35.837	1.1119	0.636899	1.7458	0.0808457	0.512849
Efna5	52.8396	-0.753835	0.431834	-1.74566	0.0808701	0.512849
Cdk5rap2	42.995	-0.792999	0.454503	-1.74476	0.0810265	0.512854
Iqce	23.4652	1.11579	0.639422	1.74499	0.080986	0.512854
Leprotl1	457.139	0.473362	0.271278	1.74494	0.080996	0.512854
Iqsec2	54.1307	0.706836	0.405402	1.74354	0.0812388	0.513386
Map9	57.2138	0.664721	0.381256	1.7435	0.0812456	0.513386
Ppp1r3e	13.7186	1.53766	0.881711	1.74395	0.0811686	0.513386
Timp1	4637.29	0.397785	0.228279	1.74254	0.0814142	0.513715
Zc3h12a	50.521	0.78846	0.452487	1.7425	0.0814207	0.513715
Repin1	133.443	0.576093	0.330674	1.74218	0.0814777	0.513715
Rasl12	65.3739	0.678399	0.389376	1.74227	0.0814604	0.513715
Mfsd2a	10.8472	-1.4894	0.855348	-1.74127	0.0816355	0.514425
Pfkl	377.346	0.494473	0.284147	1.7402	0.0818236	0.515229
Isoc1	57.7003	-0.745675	0.428586	-1.73985	0.0818855	0.515229
Rab3il1	21.7466	-1.1833	0.680147	-1.73978	0.0818985	0.515229
Gins2	156.311	-0.60295	0.346621	-1.73951	0.0819452	0.515239
D5Ertd579e	61.3865	0.731377	0.420761	1.73823	0.0821711	0.516375
Rdh10	114.382	0.564658	0.32508	1.73698	0.0823903	0.517224
Tyms	115.246	-0.631454	0.363597	-1.73669	0.0824423	0.517224
Lmcd1	38.5861	-0.779162	0.448596	-1.73689	0.0824063	0.517224
Mien1	122.595	0.592521	0.341437	1.73537	0.0826749	0.518193
Pitx1	41.0771	-0.863233	0.497454	-1.7353	0.0826875	0.518193
Mdh2	1264.89	0.459066	0.264667	1.7345	0.0828291	0.518511
Aplp1	70.5107	-0.663849	0.38269	-1.73469	0.0827953	0.518511
Dtnbp1	183.822	-0.427262	0.246447	-1.73369	0.0829736	0.519131
Qk	422.695	-0.385253	0.222344	-1.73269	0.0831505	0.519952
Atoh8	100.429	-0.604006	0.348769	-1.73182	0.0833052	0.520055
Zfp27	14.0092	-1.50563	0.86938	-1.73184	0.0833019	0.520055
Nfe2l1	840.714	0.36393	0.210114	1.73206	0.0832631	0.520055
Plce1	77.2078	-0.643952	0.371888	-1.73158	0.0833492	0.520055
H2-Ke6	29.2761	-0.947649	0.547585	-1.7306	0.0835238	0.52086
Dsn1	61.5081	-0.649488	0.375379	-1.73022	0.0835916	0.52096
Ube2v1	10.6746	-1.44387	0.834856	-1.72948	0.0837225	0.52096
Rhoj	897.266	0.429259	0.248157	1.72979	0.0836679	0.52096
Rbp4	65.1699	-0.991761	0.573396	-1.72963	0.0836967	0.52096
Elavl1	231.322	0.461995	0.267249	1.72871	0.0838611	0.521489
Limd1	297.538	-0.41764	0.241705	-1.72789	0.0840075	0.521489
Naa38	257.136	-0.411924	0.238453	-1.72749	0.0840803	0.521489
Adcy9	6.35683	-1.77831	1.02926	-1.72776	0.0840321	0.521489
Cramp1l	80.5269	-0.663554	0.384021	-1.72791	0.084004	0.521489
Cnnm2	32.1724	-0.932474	0.539789	-1.72748	0.0840817	0.521489
Tmem167b	296.872	-0.460028	0.266432	-1.72662	0.0842357	0.522063
Fam161a	58.7482	-0.644668	0.373405	-1.72645	0.0842656	0.522063
Znrd1	75.7121	-0.667286	0.386575	-1.72615	0.0843205	0.522119
Zgrf1	14.3368	-1.22078	0.707644	-1.72513	0.0845043	0.522973
Tomm70a	628.049	0.462125	0.267937	1.72475	0.0845718	0.523108
Hat1	229.346	-0.55601	0.322677	-1.72312	0.0848677	0.524086
Ube2c	375.827	-0.529226	0.307093	-1.72334	0.084827	0.524086
Pdcd4	131.455	-0.589744	0.342176	-1.72351	0.0847964	0.524086
Tgfbr2	268.595	0.541825	0.31468	1.72183	0.0851001	0.525237
Dynll1	1088.4	0.318389	0.184978	1.72123	0.0852092	0.525342
Rhbdf2	13.844	1.31142	0.761894	1.72126	0.0852028	0.525342
Lrrc8d	189.7	0.480354	0.279132	1.72089	0.0852717	0.525443
Polr2j	190.829	-0.410625	0.238667	-1.72049	0.0853428	0.525597
Wdr5b	26.3824	-0.946179	0.550069	-1.72011	0.0854124	0.525742
9130401M01Rik	371.706	0.430848	0.250518	1.71983	0.085463	0.52577
Ssrp1	533.405	-0.502884	0.292554	-1.71895	0.0856241	0.525911
S100a6	19950.3	0.390368	0.227062	1.71922	0.0855751	0.525911
Arrdc2	11.0417	1.61096	0.937174	1.71895	0.0856229	0.525911
Gm6169	135.313	0.653099	0.380069	1.71837	0.0857294	0.526274
Rad50	79.8905	-0.630034	0.366764	-1.71782	0.0858295	0.526606
Etl4	13.7637	1.40453	0.81777	1.71752	0.0858847	0.526661
Aff3	84.2556	-0.644207	0.375419	-1.71597	0.0861681	0.527095
Edf1	603.839	0.327836	0.191273	1.71397	0.0865344	0.527095
Morf4l2	1024.5	0.405956	0.236815	1.71423	0.086486	0.527095
4933434E20Rik	175.313	0.496706	0.289455	1.716	0.0861615	0.527095
Fam220a	92.6841	0.617686	0.360429	1.71375	0.0865738	0.527095
Hoxa4	16.2358	-1.2923	0.754584	-1.7126	0.0867868	0.527095
Fbln2	1038.86	0.399081	0.232992	1.71285	0.0867393	0.527095
Plagl1	44.739	-0.798575	0.465882	-1.71411	0.0865078	0.527095
Cc2d1a	24.8522	-1.01848	0.59421	-1.714	0.086529	0.527095
Tbc1d9b	68.72	0.708025	0.413421	1.7126	0.086786	0.527095
Vps53	88.8183	0.57675	0.336216	1.71542	0.0862687	0.527095
Unc5a	13.5415	1.34433	0.784602	1.71339	0.0866401	0.527095
Arhgap5	177.882	-0.46997	0.274117	-1.71449	0.0864393	0.527095
Sel1l	781.905	-0.360988	0.21078	-1.71263	0.0867809	0.527095
Six2	39.19	-0.779985	0.454319	-1.71682	0.0860118	0.527095
Fosl1	265.491	0.501413	0.292267	1.7156	0.0862359	0.527095
Fads2	13.9581	-1.31258	0.765743	-1.71412	0.086506	0.527095
Zfp518a	69.4326	0.745087	0.434193	1.71603	0.0861574	0.527095
Pikfyve	74.661	-0.56774	0.332285	-1.70859	0.0875266	0.528126
Atp5g3	5638.71	-0.399382	0.23351	-1.71034	0.087203	0.528126
Shox2	46.6341	0.984283	0.575832	1.70932	0.0873912	0.528126
Mycl	7.8693	1.85068	1.08279	1.70918	0.087418	0.528126
Prdm2	62.2364	0.644108	0.376898	1.70897	0.0874567	0.528126
Pitpnb	187.88	0.458272	0.267895	1.71064	0.0871475	0.528126
Nod1	46.5216	0.78833	0.461438	1.70842	0.0875582	0.528126
Rad52	22.7753	-1.08333	0.633681	-1.70958	0.0873428	0.528126
Tle6	58.3544	-0.686638	0.40182	-1.70882	0.087484	0.528126
Baiap2	106.595	0.559305	0.3269	1.71094	0.0870929	0.528126
Irx1	202.45	0.716252	0.419175	1.70872	0.0875032	0.528126
Nrbp2	91.4066	-0.581178	0.340109	-1.7088	0.0874883	0.528126
Skiv2l	115.971	-0.607556	0.355282	-1.71007	0.0872537	0.528126
Rps25	2604.56	0.350969	0.205495	1.70792	0.0876517	0.528411
Minpp1	25.5895	1.03803	0.608	1.70728	0.0877692	0.528839
Trpm6	10.7473	1.59455	0.934482	1.70635	0.0879431	0.529608
Ctps2	44.552	-0.707958	0.415006	-1.7059	0.0880275	0.529836
Pet117	10.7318	-1.38038	0.810243	-1.70366	0.0884442	0.531573
Tiparp	100.933	-0.615575	0.361444	-1.7031	0.0885489	0.531573
Ndc1	269.186	-0.482134	0.282942	-1.704	0.0883811	0.531573
Tpst2	128.854	0.539414	0.316679	1.70335	0.0885035	0.531573
Etv6	218.925	0.476464	0.279694	1.70352	0.0884715	0.531573
Snrpn	15.6483	1.14333	0.671468	1.70273	0.0886183	0.53171
Wbp11	184.747	-0.529264	0.310888	-1.70243	0.0886757	0.531774
Nfrkb	15.5461	1.40605	0.826424	1.70136	0.0888746	0.532687
Ephx1	203.336	0.537365	0.315916	1.70097	0.0889481	0.532843
Ahnak2	73.2173	-0.94163	0.553663	-1.70073	0.088994	0.532843
Trnau1ap	101.043	0.554698	0.326281	1.70006	0.0891197	0.533316
Aurkb	60.8746	-0.788299	0.463765	-1.69978	0.0891724	0.533352
Mdk	35.6771	-0.907407	0.534179	-1.6987	0.0893766	0.53397
Mrpl54	278.582	-0.411738	0.242371	-1.69879	0.0893583	0.53397
Tbxa2r	5.65927	-1.95557	1.15158	-1.69816	0.0894779	0.53397
Zmat5	33.4091	-0.926023	0.545319	-1.69813	0.0894831	0.53397
Msl1	663.418	-0.38743	0.228203	-1.69774	0.0895564	0.53397
Atp13a3	470.014	-0.422805	0.249036	-1.69777	0.0895518	0.53397
Taok3	56.4664	-0.769441	0.45335	-1.69723	0.0896524	0.534236
Josd1	322.249	-0.405039	0.238678	-1.69701	0.0896947	0.534236
Slc4a11	10.0831	1.62037	0.955145	1.69646	0.0897982	0.534573
1110038F14Rik	336.099	-0.429251	0.253089	-1.69605	0.0898765	0.53476
Cflar	114.959	0.580765	0.34268	1.69477	0.0901187	0.534807
Wt1	10.1786	-1.68735	0.995425	-1.6951	0.0900564	0.534807
Fig4	12.9015	-1.25186	0.738656	-1.69478	0.0901163	0.534807
Nus1	616.171	0.431478	0.254573	1.69491	0.0900924	0.534807
Cep78	13.5345	1.28511	0.758123	1.69512	0.0900536	0.534807
Izumo4	68.6966	0.712223	0.420321	1.69447	0.0901758	0.534868
Ints1	63.5275	0.619491	0.365811	1.69347	0.0903653	0.535714
Msh2	150.004	-0.516714	0.305332	-1.6923	0.0905887	0.536759
Ddt	199.377	0.462495	0.273405	1.69161	0.0907207	0.537262
Blcap	168.057	0.507555	0.300148	1.69102	0.0908337	0.537374
Ptger4	139.198	0.594513	0.35156	1.69107	0.0908229	0.537374
Ddx24	110.553	0.578886	0.342434	1.6905	0.0909317	0.537675
Sirpa	367.298	-0.434587	0.257565	-1.68729	0.0915469	0.538304
Gm42674	43536.8	-0.323019	0.191245	-1.68903	0.0912137	0.538304
Smc2	164.014	-0.510212	0.30224	-1.6881	0.0913913	0.538304
Lrch1	31.6637	0.906774	0.53667	1.68963	0.0910984	0.538304
Eif3g	193.159	-0.482838	0.285862	-1.68906	0.0912079	0.538304
Ppp2r1b	257.103	-0.393371	0.233127	-1.68737	0.0915321	0.538304
Hykk	18.9536	-1.12588	0.667254	-1.68733	0.0915406	0.538304
Tmem98	377.86	-0.419817	0.248876	-1.68685	0.0916321	0.538304
Fam120a	1676.12	0.393755	0.233423	1.68688	0.0916273	0.538304
Pigh	94.5783	0.573115	0.33968	1.68722	0.091561	0.538304
Dap	759.51	0.406498	0.240761	1.68839	0.0913364	0.538304
Zfp948	24.1486	1.1902	0.705617	1.68675	0.0916513	0.538304
Ube2d2a	1122.16	0.354323	0.210061	1.68676	0.0916494	0.538304
Cacybp	214.116	-0.442417	0.26269	-1.68418	0.0921473	0.538748
Exo1	25.464	-0.989164	0.586975	-1.68519	0.0919522	0.538748
Cers6	228.452	0.462198	0.274293	1.68505	0.0919784	0.538748
Idh3b	155.402	0.474944	0.281934	1.68459	0.0920675	0.538748
Man2b2	33.7881	0.859091	0.510328	1.68341	0.0922957	0.538748
Clcn4	286.412	-0.414534	0.24586	-1.68606	0.0917841	0.538748
Sec23ip	224.76	0.440882	0.262058	1.68239	0.092494	0.538748
Ebf3	43.5082	-0.741832	0.440939	-1.68239	0.0924934	0.538748
Mcph1	72.2963	-0.697631	0.414346	-1.68369	0.0922413	0.538748
Cmtr2	55.8082	0.64982	0.38605	1.68325	0.0923264	0.538748
Cldn10	7.75064	-1.52918	0.909032	-1.6822	0.0925295	0.538748
Fgd3	24.7636	0.956476	0.568457	1.68258	0.0924558	0.538748
Tfrc	337.619	0.392621	0.233212	1.68354	0.0922708	0.538748
Hmgn1	4564.07	-0.433728	0.257799	-1.68243	0.092486	0.538748
Ppil1	197.578	-0.576317	0.342479	-1.68278	0.0924171	0.538748
Nfya	17.7189	1.35057	0.802447	1.68306	0.0923628	0.538748
Seh1l	268.398	0.401962	0.238628	1.68447	0.0920905	0.538748
BC022687	49.505	0.842232	0.50075	1.68194	0.0925804	0.53877
Slc10a6	6.17821	2.20846	1.31337	1.68152	0.0926614	0.538967
Sh3d19	124.155	0.531019	0.315936	1.68078	0.0928054	0.53898
Dtx3	40.6613	0.857951	0.510369	1.68104	0.092755	0.53898
Afap1l2	6.24569	2.63543	1.56792	1.68085	0.0927921	0.53898
Vars	228.186	-0.583345	0.347182	-1.68023	0.0929125	0.539327
Sema5a	37.4245	-0.911015	0.542357	-1.67973	0.0930096	0.539616
Aak1	362.062	0.37064	0.220819	1.67848	0.0932531	0.540754
Wdr4	80.2745	0.556537	0.33195	1.67657	0.093627	0.542647
Gm20716	7.24317	-1.72065	1.02653	-1.67618	0.0937036	0.542815
Dnm1	28.0224	-0.860563	0.513583	-1.67561	0.0938153	0.542997
Tll1	25.6878	1.17352	0.700385	1.67553	0.0938302	0.542997
Dync1li1	254.188	0.430721	0.257173	1.67483	0.093967	0.543238
Metrnl	209.154	0.446672	0.266682	1.67492	0.0939496	0.543238
Rpl39l	13.2057	1.36164	0.813169	1.67449	0.0940339	0.543349
Hr	36.3024	0.793249	0.473935	1.67375	0.0941798	0.543917
Mpnd	249.4	-0.450723	0.269355	-1.67334	0.0942604	0.544107
Nup188	152.035	-0.466443	0.27905	-1.67154	0.0946155	0.545605
Col1a2	18579.9	-0.332401	0.19885	-1.67162	0.0945991	0.545605
Csnk1a1	1306.75	0.338858	0.202877	1.67026	0.094867	0.546779
F13a1	15.5496	-1.32284	0.792135	-1.66997	0.0949244	0.546804
Enc1	463.769	0.374689	0.22443	1.66952	0.0950151	0.546804
Tap1	65.1448	0.697847	0.417947	1.6697	0.0949783	0.546804
Zscan29	22.1271	-1.00949	0.604974	-1.66865	0.0951874	0.5473
Tmem184b	215.294	0.458078	0.27456	1.66841	0.0952352	0.5473
Sart1	82.905	0.571648	0.342642	1.66836	0.0952452	0.5473
Eya4	158.927	-0.495999	0.297508	-1.66718	0.0954787	0.548366
Pnrc1	157.306	0.522084	0.313232	1.66677	0.0955606	0.54856
Tshz2	27.8266	-0.834718	0.501018	-1.66604	0.0957046	0.548709
2610021A01Rik	14.1508	1.38648	0.832031	1.66638	0.095637	0.548709
Ifitm10	17.2511	-1.06154	0.637452	-1.66528	0.0958561	0.548709
Nptn	1259.07	0.380463	0.228456	1.66536	0.0958403	0.548709
Ggnbp2	240.886	0.422244	0.253551	1.66532	0.0958486	0.548709
Ttc39c	20.2303	1.02195	0.613716	1.66519	0.095875	0.548709
Robo1	43.5432	0.784316	0.471206	1.66448	0.0960157	0.548963
Tpgs2	41.819	-0.738246	0.443499	-1.66459	0.0959941	0.548963
Igfbp2	983.24	-0.461744	0.277624	-1.6632	0.0962717	0.54952
Tmem206	13.4532	1.53041	0.920132	1.66325	0.0962617	0.54952
Kcnd1	52.9077	-0.680467	0.40906	-1.66349	0.0962139	0.54952
[truncated: 19,034 more rows]

## Sheet: DESeq2-huTNFtg-C_vs_WT
	baseMean	log2FoldChange	lfcSE	stat	pvalue	padj
Ccl2	7001.64	3.62571	0.215982	16.7871	3.03223e-63	3.64019e-59
Ccl20	996.266	5.2781	0.403716	13.0738	4.64825e-39	2.79011e-35
Nfkbia	995.404	2.66964	0.223195	11.961	5.68545e-33	2.27513e-29
Mmp3	1004.6	3.87852	0.372206	10.4204	2.00161e-25	6.00733e-22
Hspa8	1711.4	-3.2862	0.326103	-10.0772	6.9693e-24	1.67333e-20
Thbs4	3632.37	-2.29961	0.233221	-9.8602	6.19243e-23	1.239e-19
Ccl7	2719.74	1.91461	0.210393	9.10016	9.01956e-20	1.54685e-16
Cxcl3	170.122	3.89942	0.44286	8.8051	1.30736e-18	1.96186e-15
Igfbp2	983.24	-2.66919	0.311434	-8.57064	1.02908e-17	1.37267e-14
Nnmt	211.438	-3.14617	0.370591	-8.48961	2.07327e-17	2.48896e-14
Mest	359.511	-3.55972	0.421124	-8.45292	2.84112e-17	3.10069e-14
Sod2	967.494	1.84311	0.224417	8.21289	2.15923e-16	2.16013e-13
Cilp	954.657	-2.38647	0.295939	-8.06405	7.38074e-16	6.81583e-13
Il11	156.236	3.90395	0.485083	8.04799	8.41652e-16	7.21717e-13
Sned1	879.028	-2.45282	0.308558	-7.94929	1.87577e-15	1.50124e-12
Ecscr	123.108	3.82462	0.486987	7.85364	4.0413e-15	3.03223e-12
Fxyd6	74.0478	-4.8181	0.616731	-7.81232	5.61446e-15	3.9648e-12
Saa3	984.763	8.58176	1.12612	7.62063	2.52439e-14	1.68363e-11
Timp3	3733.77	1.7773	0.235782	7.53791	4.77562e-14	3.01744e-11
Ptges	392.491	2.10358	0.284706	7.38859	1.48394e-13	8.53405e-11
Tmem26	213.731	-2.40639	0.325726	-7.38779	1.49284e-13	8.53405e-11
Gpx3	915.181	-2.70778	0.370131	-7.31576	2.55935e-13	1.39659e-10
Slco2a1	122.262	3.29789	0.456318	7.22716	4.93198e-13	2.57428e-10
Rbp1	153.135	3.14984	0.451859	6.97085	3.15024e-12	1.57578e-09
Slpi	403.262	2.74095	0.394158	6.95393	3.55255e-12	1.70593e-09
Fbln7	100.489	-3.36349	0.486162	-6.91846	4.56582e-12	2.10818e-09
Gas6	9310.07	-1.43845	0.208373	-6.90323	5.08336e-12	2.17949e-09
Bmp4	178.515	-3.53148	0.511557	-6.90341	5.07689e-12	2.17949e-09
Ak4	530.48	1.68604	0.247648	6.80823	9.88064e-12	4.09024e-09
Aspn	413.633	-2.24583	0.3331	-6.74223	1.55976e-11	6.24165e-09
Pth1r	292.963	-2.46376	0.371764	-6.62723	3.42039e-11	1.32457e-08
Ogn	250.414	-2.03418	0.309056	-6.58191	4.64441e-11	1.74238e-08
Dram1	402.336	2.08997	0.317839	6.57556	4.84703e-11	1.76329e-08
Lhfpl2	237.271	1.88545	0.289294	6.51744	7.15197e-11	2.52528e-08
Mt2	4313.23	2.08828	0.324314	6.43907	1.20205e-10	4.12304e-08
Pdlim4	373.513	1.87737	0.292814	6.41146	1.44129e-10	4.8063e-08
Inhba	1520.09	1.75069	0.275143	6.36282	1.98078e-10	6.42683e-08
Aspg	93.1756	-3.15251	0.499833	-6.30712	2.84281e-10	8.98103e-08
Itga1	353.112	-1.6428	0.262602	-6.25586	3.95339e-10	1.21693e-07
Sema3c	95.4839	2.60614	0.417639	6.24017	4.37084e-10	1.2798e-07
Auts2	250.883	-1.63986	0.262738	-6.24143	4.33583e-10	1.2798e-07
Steap3	113.459	-2.54708	0.410221	-6.20905	5.33046e-10	1.48819e-07
Col8a2	134.132	-2.65901	0.428207	-6.20964	5.31066e-10	1.48819e-07
Olfml3	402.639	-2.37556	0.382834	-6.2052	5.46266e-10	1.49044e-07
Tes	167.979	1.83804	0.298002	6.16788	6.92112e-10	1.8464e-07
Ammecr1	113.536	-2.0928	0.34457	-6.07366	1.2503e-09	3.26302e-07
Lbp	326.215	2.11229	0.352438	5.99338	2.05527e-09	5.24206e-07
Cdkn1b	111.84	-2.38757	0.398581	-5.99019	2.09595e-09	5.24206e-07
Scg2	79.0989	-3.48396	0.582923	-5.97671	2.27695e-09	5.57852e-07
Cxcl1	1967.44	2.14746	0.362436	5.92508	3.12144e-09	7.49458e-07
Eln	426.921	-2.44309	0.416887	-5.86033	4.61957e-09	1.08741e-06
Il6	37.1355	3.36426	0.582223	5.77829	7.54617e-09	1.74215e-06
Nsg1	728.308	-1.48345	0.256922	-5.77392	7.74493e-09	1.7543e-06
Lif	33.4687	4.8762	0.847225	5.7555	8.63844e-09	1.88553e-06
Nrxn2	46.4929	-3.94146	0.684486	-5.75828	8.49768e-09	1.88553e-06
Ibsp	54.5311	-8.89648	1.5503	-5.73856	9.54828e-09	2.04691e-06
Flrt2	532.086	1.37211	0.241677	5.67746	1.36712e-08	2.87935e-06
Rai2	45.1066	-2.99136	0.527797	-5.66763	1.44785e-08	2.9968e-06
Scn7a	43.34	-6.44091	1.13734	-5.66311	1.48652e-08	3.02468e-06
Icam1	85.5823	3.29935	0.58394	5.65015	1.60312e-08	3.20758e-06
Cyp26b1	3620.25	-1.6716	0.296255	-5.64244	1.67661e-08	3.29962e-06
Enpp2	273.883	2.46349	0.436935	5.63811	1.71925e-08	3.32897e-06
S100b	32.6995	-4.76374	0.846114	-5.63014	1.80058e-08	3.43111e-06
Ass1	102.291	2.64979	0.478094	5.5424	2.98346e-08	5.59632e-06
Errfi1	107.417	2.32959	0.421817	5.52276	3.33723e-08	6.16361e-06
Plekhg4	96.6375	-2.15652	0.392021	-5.50103	3.77587e-08	6.86808e-06
Npy	38.4426	-3.23683	0.589983	-5.4863	4.1044e-08	7.35424e-06
Fgf7	206.108	1.57325	0.28889	5.44586	5.15563e-08	9.10197e-06
Il1rl1	976.939	1.67733	0.308767	5.43234	5.56194e-08	9.67697e-06
Ch25h	378.447	4.81156	0.8916	5.39654	6.79375e-08	1.16513e-05
Gpm6b	648.157	1.60202	0.299071	5.35665	8.47804e-08	1.4335e-05
Crabp1	31.8002	4.76106	0.89787	5.30261	1.14158e-07	1.90342e-05
Pgam2	43.6068	-2.87531	0.551086	-5.21753	1.81325e-07	2.98193e-05
Nov	132.379	-1.95015	0.374907	-5.20169	1.97487e-07	3.20383e-05
Col14a1	143.076	-1.71936	0.331545	-5.18591	2.14966e-07	3.44089e-05
Ephb3	1494.34	-1.45906	0.281585	-5.1816	2.1999e-07	3.47497e-05
Ank3	170.841	-1.59146	0.307667	-5.17267	2.30771e-07	3.51401e-05
Lum	540.356	-1.59444	0.308076	-5.17549	2.27317e-07	3.51401e-05
Birc3	78.5721	2.72829	0.527482	5.17229	2.31243e-07	3.51401e-05
Cdsn	460.393	-2.11856	0.411519	-5.14814	2.63082e-07	3.94788e-05
Cald1	1778.74	1.32009	0.256749	5.14155	2.72477e-07	4.03838e-05
Bmper	153.652	1.74948	0.341162	5.12802	2.92806e-07	4.28675e-05
Slc16a3	946.401	1.5997	0.312312	5.12212	3.02114e-07	4.36974e-05
Rnf149	1038.29	1.16021	0.22677	5.11623	3.11702e-07	4.45474e-05
Comp	3801.58	-3.85457	0.758797	-5.07985	3.7774e-07	5.33503e-05
Mmp13	1302.27	-1.7362	0.342485	-5.06942	3.99024e-07	5.5701e-05
Egln3	51.7846	3.10704	0.614706	5.05451	4.31495e-07	5.95414e-05
F3	346.395	1.34009	0.265877	5.04025	4.64912e-07	6.31469e-05
Rcl1	1260.87	1.05492	0.209355	5.03893	4.68144e-07	6.31469e-05
Sox11	209.515	1.69495	0.336653	5.0347	4.78603e-07	6.38404e-05
Prkag2	73.9161	-2.34528	0.466484	-5.02757	4.96742e-07	6.52639e-05
Tspan11	41.2457	2.89807	0.576587	5.02626	5.00148e-07	6.52639e-05
Tle2	62.0518	-2.16701	0.432763	-5.00739	5.51734e-07	7.12211e-05
Dgat2	51.9859	2.63666	0.527474	4.99865	5.77333e-07	7.37329e-05
Ripk2	233.169	1.59793	0.319829	4.99619	5.84745e-07	7.38933e-05
Plk2	96.0058	1.98003	0.396913	4.98857	6.08282e-07	7.60669e-05
Rcan2	223.44	-1.86299	0.374484	-4.97483	6.53044e-07	8.08226e-05
Cx3cl1	196.357	1.49307	0.302225	4.94026	7.80165e-07	9.55702e-05
Atp8b4	27.7133	5.59515	1.13495	4.92986	8.22883e-07	9.97849e-05
Etv5	169.453	1.55758	0.316709	4.91802	8.74233e-07	0.000104952
Slit2	341.859	1.61406	0.329425	4.89962	9.60198e-07	0.00011413
Galnt18	86.5314	2.31874	0.473869	4.8932	9.92094e-07	0.000115632
Fstl1	9167.29	1.14984	0.234969	4.89361	9.90049e-07	0.000115632
Acan	35.1968	-3.40822	0.698286	-4.88084	1.05636e-06	0.000121938
Susd2	41.1953	-2.81331	0.579798	-4.85222	1.22088e-06	0.000139587
Gldn	154.745	-1.95713	0.403993	-4.84447	1.26947e-06	0.000143774
Slc7a2	812.197	1.56536	0.323403	4.84027	1.2966e-06	0.000145473
Grem1	56.6737	2.58217	0.536249	4.81524	1.47019e-06	0.000163423
Pdp1	232.774	-1.65949	0.345848	-4.79832	1.60002e-06	0.000175591
Flot1	159.963	-1.46094	0.30454	-4.79721	1.60891e-06	0.000175591
Hk2	425.78	1.9493	0.406804	4.79173	1.65347e-06	0.000178828
Igf2	30.6535	-2.87741	0.601689	-4.78223	1.73361e-06	0.000185821
Gjb2	18.0905	7.62496	1.59588	4.77792	1.7712e-06	0.000188171
Il1rn	13836.3	-1.33197	0.279703	-4.76209	1.91602e-06	0.000201771
Anpep	46.9264	-3.1394	0.660995	-4.74951	2.0391e-06	0.000212864
Draxin	44.7386	-3.06196	0.645382	-4.74441	2.0911e-06	0.000216411
Il15ra	73.364	2.1267	0.448685	4.73985	2.13877e-06	0.000219452
Dpt	67.2151	-2.4566	0.5197	-4.72696	2.27906e-06	0.000231866
Gas1	1114.91	-1.17104	0.249191	-4.69936	2.60979e-06	0.000263282
Rnd1	175.151	1.80431	0.384406	4.69377	2.68219e-06	0.000268331
Mrgprf	62.1802	-2.17335	0.46386	-4.68536	2.79474e-06	0.000277279
U90926	33.0966	3.00832	0.644682	4.66636	3.06579e-06	0.000301679
Prg4	1318.08	-1.14014	0.244799	-4.65743	3.20175e-06	0.000312496
Tpm1	3986.14	1.01878	0.219018	4.65158	3.29408e-06	0.000318915
Pdlim2	1601.72	-1.21218	0.261184	-4.64108	3.46589e-06	0.000332864
Sp7	63.5313	-2.49984	0.54268	-4.60648	4.09538e-06	0.000390199
Relb	116.818	1.81376	0.394465	4.59801	4.26542e-06	0.0004032
Fgfr3	34.8677	-3.21824	0.700265	-4.59574	4.31209e-06	0.000403531
Slc38a4	22.455	-4.0632	0.884347	-4.59458	4.33615e-06	0.000403531
Fbxo2	44.8277	-2.99519	0.653083	-4.58623	4.51324e-06	0.000413599
Il17ra	690.224	-1.26392	0.275527	-4.58729	4.49027e-06	0.000413599
B3gnt8	21.6197	-6.88742	1.50348	-4.58098	4.62812e-06	0.000417749
Psat1	851.589	1.09878	0.239829	4.58149	4.61682e-06	0.000417749
Cacna1a	135.585	-1.97186	0.431953	-4.56499	4.99517e-06	0.000447515
Ube2l6	80.9022	2.21007	0.484835	4.55839	5.15478e-06	0.000458394
Ggt5	94.5655	-2.17509	0.479475	-4.5364	5.72237e-06	0.000501438
Nfkbie	52.5842	3.08116	0.678984	4.5379	5.68183e-06	0.000501438
Serpinb1a	50.8692	-2.57896	0.569516	-4.52834	5.94501e-06	0.000517173
Ahrr	139.246	-1.38626	0.308623	-4.49175	7.06397e-06	0.000610093
Mt1	1320.33	1.32972	0.296368	4.48671	7.23326e-06	0.000615853
Tnip1	406.382	1.2725	0.283583	4.48723	7.21553e-06	0.000615853
Fbrsl1	129.311	1.4629	0.328071	4.45911	8.2302e-06	0.000688863
Serpina3g	37.7542	3.19525	0.716704	4.45826	8.26291e-06	0.000688863
Cdo1	117.693	-1.92334	0.431213	-4.46029	8.18473e-06	0.000688863
Slc30a3	27.1942	-3.94405	0.884981	-4.45665	8.32519e-06	0.000689269
Cth	185.886	1.24435	0.279543	4.45137	8.5326e-06	0.000696829
Gm765	16.659	-4.63635	1.04126	-4.45264	8.48214e-06	0.000696829
Otor	43.224	-2.73957	0.61585	-4.44844	8.64958e-06	0.0006969
Plce1	77.2078	-1.96659	0.441981	-4.44949	8.60748e-06	0.0006969
Gatb	76.0929	-1.99295	0.448321	-4.44537	8.77399e-06	0.000697562
Hivep1	84.2793	1.76563	0.397131	4.44597	8.7498e-06	0.000697562
Snai2	504.473	-1.29111	0.290604	-4.44286	8.87708e-06	0.000701114
Vim	10603.2	-1.0894	0.245634	-4.43506	9.2045e-06	0.000722222
Gbp2	59.7381	2.45668	0.554959	4.42677	9.56531e-06	0.000745659
Slc6a2	13.7833	-7.09495	1.61538	-4.39213	1.12246e-05	0.000869367
Snapc5	20.226	-4.20862	0.958652	-4.39015	1.13275e-05	0.000871708
Adamts4	88.7406	-2.0623	0.470853	-4.37992	1.18721e-05	0.000907802
Maf	147.48	-1.45951	0.333941	-4.37056	1.23929e-05	0.000941629
Fam91a1	556.741	1.03479	0.237182	4.36286	1.28373e-05	0.000969257
Lpl	207.66	-1.53484	0.352083	-4.35932	1.3047e-05	0.000978932
Tgfb2	198.662	-1.44637	0.332583	-4.34889	1.36828e-05	0.00101396
Mgarp	144.783	1.47972	0.340251	4.34891	1.36819e-05	0.00101396
Grem2	171.809	1.36878	0.314966	4.34582	1.38759e-05	0.00102157
Mthfd2	851.413	1.00405	0.231104	4.34456	1.39557e-05	0.00102157
Foxs1	61.8232	2.46309	0.570348	4.31857	1.57041e-05	0.00114259
Crispld2	1095.19	-1.14611	0.265885	-4.31056	1.62842e-05	0.00117766
Ereg	43.6	2.50412	0.581885	4.30346	1.68153e-05	0.00120664
Tsfm	107.147	2.0961	0.487179	4.30253	1.68859e-05	0.00120664
1500015O10Rik	198.35	-1.40184	0.326557	-4.2928	1.76435e-05	0.00125274
Cgnl1	358.517	1.25588	0.292637	4.29159	1.77398e-05	0.00125274
Hmgn3	322.178	-1.12289	0.261981	-4.28615	1.81799e-05	0.00127324
Jup	139.673	1.80735	0.421747	4.28539	1.82422e-05	0.00127324
Mdn1	175.307	1.30301	0.304492	4.27928	1.87498e-05	0.00130111
Ptgs2	262.405	1.30688	0.306392	4.26538	1.99559e-05	0.00137684
Slc16a2	346.004	-1.17996	0.276743	-4.26375	2.01027e-05	0.00137904
Ndnf	145.42	-1.6801	0.394792	-4.25566	2.08429e-05	0.0014217
Znhit6	466.134	-1.54267	0.362759	-4.25262	2.11288e-05	0.00143306
St3gal5	1415.19	-1.35792	0.319709	-4.24735	2.16316e-05	0.00145077
Omd	45.8146	-2.5189	0.592988	-4.2478	2.15878e-05	0.00145077
Slco4a1	18.3234	3.6859	0.868576	4.24361	2.19951e-05	0.00146695
Hoxd13	210.606	-1.30993	0.309455	-4.23303	2.30566e-05	0.00152085
Col27a1	295.179	-1.48364	0.350425	-4.23383	2.29749e-05	0.00152085
Hpgd	457.971	-2.68031	0.63403	-4.22741	2.36395e-05	0.00155078
Pamr1	47.3194	-2.19969	0.521404	-4.21879	2.45619e-05	0.00160253
Amot	434.876	-1.40846	0.333969	-4.21733	2.47211e-05	0.0016042
Coch	49.7537	-2.53208	0.601033	-4.21288	2.52132e-05	0.00162734
Greb1	31.1715	-3.41646	0.812664	-4.20403	2.62206e-05	0.0016833
Cxcl5	3716.53	1.16567	0.277822	4.19574	2.71977e-05	0.00172557
Pknox2	20.3804	-3.63274	0.865898	-4.19534	2.72459e-05	0.00172557
Tmx1	1196.58	1.08342	0.258277	4.19481	2.73101e-05	0.00172557
Serpine2	3715.42	1.11451	0.265844	4.19235	2.76079e-05	0.00173525
Ubn1	889.919	-1.07469	0.256592	-4.18833	2.8102e-05	0.001748
Ier3	2452.53	1.14549	0.273487	4.18846	2.80854e-05	0.001748
Sdc1	1109.04	1.18771	0.284028	4.18167	2.89371e-05	0.00179026
Hspa9	2204.37	0.811523	0.194118	4.18056	2.90796e-05	0.00179026
Wisp2	670.341	-0.998032	0.239156	-4.17315	3.00415e-05	0.00184004
Pcdh19	234.996	1.2447	0.298531	4.1694	3.05396e-05	0.00186106
Vegfa	618.587	0.974792	0.234118	4.16367	3.13173e-05	0.00189881
Glce	493.373	0.998866	0.240057	4.16095	3.16929e-05	0.00191192
St8sia2	36.0689	-2.49605	0.600465	-4.15686	3.22655e-05	0.00193673
Smoc1	172.504	-1.68408	0.406943	-4.13837	3.49779e-05	0.0020891
Bag2	108.264	1.49153	0.360989	4.13178	3.59958e-05	0.00213926
Rgs2	109.639	2.04395	0.494941	4.12969	3.63259e-05	0.00214824
Timp1	4637.29	1.03108	0.249859	4.12663	3.68118e-05	0.0021663
Mapk1ip1	33.7107	-2.98849	0.725478	-4.11934	3.79964e-05	0.00222511
Tagln2	3892.95	0.918311	0.223072	4.11666	3.84398e-05	0.00224015
Rab13	205.565	-1.62905	0.39698	-4.10361	4.06751e-05	0.00235814
Dusp1	180.642	1.62266	0.395522	4.10258	4.08574e-05	0.00235814
Tmem64	256.883	-1.02829	0.250902	-4.09837	4.16077e-05	0.00238995
Apol6	113.293	-1.50754	0.368255	-4.09375	4.24454e-05	0.00242646
S100a13	340.222	-1.44305	0.352759	-4.09076	4.29969e-05	0.00244634
Dkk3	541.745	-1.13689	0.278096	-4.0881	4.34913e-05	0.0024628
Aqp1	406.414	1.49231	0.365252	4.0857	4.39439e-05	0.00247674
Col1a1	34531.5	-0.870962	0.213232	-4.08456	4.41595e-05	0.00247727
Angptl4	273.242	-1.68773	0.413444	-4.08214	4.46235e-05	0.00249165
Ppm1h	42.0218	2.27058	0.556566	4.07962	4.51093e-05	0.00250712
Fap	34.0529	-2.69241	0.660693	-4.07512	4.59903e-05	0.00253124
3632451O06Rik	92.6832	-1.75053	0.42948	-4.07594	4.58294e-05	0.00253124
Dio2	34.737	2.81685	0.691391	4.07418	4.61759e-05	0.00253124
Tpm3	1630.24	1.12748	0.277597	4.06159	4.87397e-05	0.00265746
Cd63	23710.1	-0.832594	0.205036	-4.06072	4.89212e-05	0.00265746
Tm4sf1	155.362	1.53678	0.379197	4.05272	5.06249e-05	0.00273762
Ecm2	18.9949	-3.30386	0.818217	-4.03788	5.39369e-05	0.00290364
Loxl2	714.442	0.980004	0.242942	4.0339	5.48581e-05	0.00292077
Ccl5	43.3672	2.60135	0.644959	4.03336	5.49849e-05	0.00292077
Tapbp	483.223	1.2352	0.306097	4.03531	5.45293e-05	0.00292077
Nr4a1	38.1792	2.38023	0.591324	4.02526	5.69121e-05	0.00300982
Col6a2	1999.8	-1.12616	0.28013	-4.02013	5.8167e-05	0.0030627
Mxd3	30.3695	-2.81786	0.702	-4.01404	5.96876e-05	0.00312904
C3	332.703	2.95723	0.738541	4.00414	6.22422e-05	0.00324877
Gm20075	194.645	-1.26833	0.317016	-4.00084	6.31173e-05	0.00328019
Fhod1	838.36	-1.39475	0.348851	-3.99811	6.38514e-05	0.00330403
Bid	124.975	1.58027	0.396128	3.98929	6.62722e-05	0.00341458
Tpi1	1805.34	1.05519	0.264753	3.98555	6.73229e-05	0.0034392
Fxyd1	29.8967	-2.76165	0.692763	-3.98642	6.70763e-05	0.0034392
Cpxm2	852.106	-1.575	0.395404	-3.98327	6.79729e-05	0.0034431
Ly6c1	309.847	-1.68024	0.42179	-3.9836	6.78786e-05	0.0034431
Plxna2	103.342	-1.58322	0.398455	-3.97339	7.08572e-05	0.00353884
Gdf10	8.53969	-6.74993	1.69894	-3.97303	7.0965e-05	0.00353884
F13a1	15.5496	-5.29583	1.33333	-3.97188	7.13075e-05	0.00353884
Ifngr2	150.555	1.33745	0.336444	3.97526	7.03028e-05	0.00353884
Zfp608	24.4912	-3.19563	0.804582	-3.97178	7.13368e-05	0.00353884
Cebpa	90.6824	-1.57113	0.396204	-3.96546	7.32547e-05	0.00361902
Ddit4l	321.627	-1.53735	0.388798	-3.95411	7.68213e-05	0.00377967
Lgr5	57.0992	-2.03726	0.516267	-3.94614	7.94212e-05	0.00389164
Irak3	150.684	1.33636	0.338804	3.94436	8.00147e-05	0.00390478
Egln1	384.12	1.16568	0.296897	3.92621	8.62947e-05	0.0041942
Galk1	441.11	1.01729	0.260032	3.91219	9.14647e-05	0.00442755
Il1r1	174.142	-1.2255	0.313399	-3.91037	9.21564e-05	0.00443234
Nrbp1	254.984	1.23506	0.315874	3.90998	9.23019e-05	0.00443234
Smarcc2	246.815	-1.10996	0.284523	-3.90112	9.57489e-05	0.00457954
Etv4	21.4903	3.19399	0.819096	3.89941	9.6429e-05	0.00459377
Aldh2	237.645	-1.29769	0.333004	-3.89693	9.74213e-05	0.0046227
Gys1	642.695	1.10751	0.284609	3.89135	9.96861e-05	0.00471154
Avpr1a	278.982	-1.34322	0.345274	-3.89031	0.000100115	0.00471327
Tlr2	38.15	2.12217	0.54576	3.88847	0.00010088	0.0047307
Egfl6	29.9601	-3.8361	0.988349	-3.88132	0.000103891	0.00485295
Smarca1	35.111	-2.33092	0.602158	-3.87094	0.000108417	0.00504476
Phldb2	968.291	-0.975522	0.252083	-3.86984	0.000108909	0.00504807
Frmd6	375.11	1.06859	0.276293	3.8676	0.000109912	0.00507499
Itgb1bp1	106.358	-1.2731	0.329615	-3.86238	0.00011229	0.0051649
Sesn1	46.9574	-2.2401	0.58079	-3.85699	0.000114791	0.0052598
Ccdc25	543.098	-1.2558	0.326056	-3.85148	0.000117405	0.00535911
Amotl1	963.575	1.21813	0.316414	3.8498	0.000118214	0.00537558
Ube2z	541.829	1.02138	0.265955	3.84043	0.000122821	0.00556402
Xpa	69.3233	-2.33581	0.608402	-3.83925	0.000123413	0.00556982
Dlg3	307.739	-1.2352	0.323437	-3.81899	0.000133999	0.00602495
Rnase10	8.17944	-6.4521	1.69059	-3.81649	0.000135364	0.00606359
Casp12	77.7689	-1.74671	0.458256	-3.81164	0.000138047	0.00613971
Gcnt4	32.621	-2.52422	0.662251	-3.81157	0.000138086	0.00613971
Rflnb	1054.4	-1.18942	0.312414	-3.80719	0.000140556	0.00622648
Drosha	104.76	-1.95441	0.513845	-3.8035	0.000142665	0.00627361
Col2a1	58.955	-1.99829	0.525295	-3.80413	0.000142301	0.00627361
Pcsk9	12.956	-6.18847	1.62957	-3.7976	0.000146103	0.00635495
Rps16	1444.48	1.20803	0.31796	3.79931	0.000145101	0.00635495
Kcnab3	19.1696	-3.43651	0.904906	-3.79764	0.00014608	0.00635495
Alpl	389.179	-2.53495	0.667777	-3.79611	0.000146985	0.00637025
Tnfaip3	26.2124	3.11857	0.821976	3.794	0.00014824	0.00640152
Adamts7	23.5455	3.437	0.906199	3.79276	0.000148982	0.00641051
Lars	397.86	0.99727	0.263247	3.78834	0.000151659	0.0065024
Gch1	35.9661	2.31627	0.614358	3.77022	0.000163104	0.00696819
Lifr	85.169	-1.92899	0.512168	-3.76631	0.000165675	0.00705293
Plekhn1	25.8929	-2.55044	0.677906	-3.76224	0.000168399	0.00714355
Adtrp	12.7344	6.23492	1.658	3.7605	0.000169572	0.007168
Plac8	19.5023	4.33239	1.154	3.75423	0.000173876	0.00732415
Cd44	921.743	0.857206	0.228655	3.74891	0.000177602	0.00745492
Atxn7l3b	924.35	0.953894	0.254703	3.74512	0.000180308	0.00754216
Serpina3f	21.1339	4.64772	1.24607	3.72992	0.000191541	0.0079842
Il11ra1	1646.9	-1.15021	0.308527	-3.72806	0.000192956	0.00801535
Emd	1301.46	1.02442	0.274988	3.72531	0.000195073	0.00807535
Kdm2a	239.385	1.03309	0.277507	3.72274	0.000197072	0.00813005
Rdh10	114.382	1.30035	0.349476	3.72087	0.000198537	0.00814168
Agbl3	44.9332	1.86599	0.501523	3.72065	0.00019871	0.00814168
Nkd1	81.1004	-2.14527	0.577136	-3.71709	0.00020153	0.00822915
Ltbr	789.629	-1.18042	0.317846	-3.71382	0.000204155	0.00830192
Tenm4	41.231	-2.67823	0.721282	-3.71315	0.000204695	0.00830192
Axl	534.88	1.31087	0.353817	3.70493	0.000211447	0.00854688
Pdcd4	131.455	-1.42436	0.385195	-3.69775	0.000217518	0.00876275
Shank1	17.7042	-4.64976	1.25791	-3.69643	0.000218654	0.00877908
Fam171a2	113.491	-1.34238	0.363731	-3.69058	0.00022374	0.00895334
Nr4a2	65.0135	2.13633	0.580027	3.68315	0.000230372	0.0091881
Rps24	8975.44	-1.25168	0.340445	-3.6766	0.000236359	0.00937351
Ift46	64.2018	1.53168	0.41663	3.67636	0.000236583	0.00937351
Ckb	84.3384	1.51405	0.41203	3.6746	0.000238223	0.00940746
2510009E07Rik	236.064	-0.995235	0.270942	-3.67324	0.000239495	0.00942668
Sord	46.1051	-1.84405	0.502478	-3.66992	0.000242629	0.00942801
Lpar1	1128.3	-1.3354	0.363732	-3.67139	0.000241239	0.00942801
Elfn1	18.056	-3.54683	0.966028	-3.67156	0.000241076	0.00942801
Sh3bgrl2	29.8728	2.33576	0.63647	3.66987	0.00024267	0.00942801
Col5a3	1321.33	0.995331	0.271308	3.66863	0.000243851	0.00944333
Ism1	809.281	-1.20309	0.328269	-3.66495	0.000247384	0.00954936
Rffl	40.0639	2.28179	0.623307	3.66078	0.000251445	0.00964406
Tjp2	66.0538	1.8304	0.499917	3.66141	0.000250836	0.00964406
Mier2	268.744	0.95891	0.262267	3.65624	0.000255945	0.00978247
Ncam1	354.524	1.16023	0.317393	3.6555	0.000256683	0.00978247
Tcaf2	119.792	-1.2888	0.353052	-3.65047	0.000261764	0.00992548
Scx	79.4498	1.41744	0.388323	3.65015	0.000262089	0.00992548
A4galt	42.0292	-2.10773	0.577967	-3.64679	0.000265533	0.0100243
Man1c1	240.275	-1.37391	0.377278	-3.64164	0.000270905	0.0101735
Gopc	304.019	1.1299	0.310295	3.64138	0.000271179	0.0101735
Slc43a2	118.756	1.51556	0.416513	3.6387	0.000274022	0.0102481
Zmynd8	260.915	-0.951229	0.262106	-3.62918	0.000284321	0.0106002
Angpt4	105.987	-1.67765	0.462477	-3.62754	0.000286139	0.010635
4930524J08Rik	111.136	1.49493	0.412899	3.62058	0.000293946	0.0108579
Adcy7	91.5474	-1.32063	0.364711	-3.62102	0.00029344	0.0108579
Slc44a2	288.374	-1.2153	0.336102	-3.61588	0.000299333	0.0109893
Cxcl16	75.6001	1.82409	0.504442	3.61606	0.000299125	0.0109893
Nab1	156.015	1.10265	0.305362	3.61098	0.000305045	0.0111648
Dcbld2	506.544	1.11521	0.309152	3.60732	0.000309371	0.0112887
Map2k3	1610.9	1.08367	0.300716	3.60362	0.000313814	0.0113817
Ccno	22.1745	-2.61107	0.724504	-3.60393	0.000313437	0.0113817
Twist2	125.748	1.19888	0.332933	3.60097	0.000317028	0.0114374
Adam33	17.5345	-3.96001	1.09976	-3.60079	0.000317257	0.0114374
Sap30l	302.48	-1.03558	0.287866	-3.59745	0.000321358	0.0115506
Clec11a	602.029	-1.33458	0.37141	-3.59328	0.000326545	0.011702
Pdlim1	319.283	1.04864	0.292239	3.5883	0.000332846	0.0118923
Msr1	22.7921	-2.92139	0.814668	-3.58598	0.000335808	0.0119626
Asic3	49.2102	-1.78649	0.498759	-3.58188	0.000341134	0.0120806
H2afv	1383.47	-0.722195	0.201588	-3.58253	0.000340281	0.0120806
Rev3l	71.3484	-1.43256	0.400077	-3.5807	0.000342672	0.0120994
Actr3b	230.996	-1.45651	0.407041	-3.57828	0.000345857	0.012176
Wif1	39.4608	-1.88514	0.526987	-3.57721	0.000347287	0.0121769
Mcpt8	87.8757	1.7388	0.48614	3.57674	0.00034791	0.0121769
Cfl1	1336.15	-1.12546	0.315025	-3.5726	0.000353461	0.0123352
Cacng7	95.0663	-1.45508	0.408063	-3.56583	0.000362712	0.0125389
Hmga2	71.1414	1.48384	0.41599	3.56701	0.00036108	0.0125389
Rai14	103.762	1.32674	0.37213	3.56527	0.000363476	0.0125389
Smoc2	2848.64	0.988452	0.277134	3.5667	0.000361509	0.0125389
Nid2	130.743	-1.18519	0.332819	-3.56106	0.000369367	0.0127056
Car9	31.9978	2.90541	0.816501	3.55837	0.000373166	0.0127631
Tnfsf9	32.5139	2.36912	0.66572	3.55874	0.000372643	0.0127631
Nip7	499.864	0.83502	0.234716	3.55757	0.000374296	0.0127654
Ankrd44	71.8681	-1.4844	0.41816	-3.54983	0.000385473	0.0130723
Fzd8	116.33	-1.30027	0.366241	-3.55031	0.000384772	0.0130723
9930021J03Rik	56.6742	1.74215	0.491007	3.54812	0.000387987	0.0131205
Itgav	185.856	1.16527	0.328719	3.54488	0.000392786	0.0132455
Nfasc	15.5916	3.80939	1.07545	3.54214	0.000396895	0.0133093
Tmem86a	45.3493	-2.16416	0.610922	-3.54244	0.000396439	0.0133093
Car2	6.57204	6.15991	1.74085	3.53844	0.000402497	0.0134595
Tnn	504.844	-1.10156	0.311894	-3.53186	0.000412649	0.0137607
Pparg	21.0404	-2.87891	0.815658	-3.52955	0.000416261	0.0138427
Ybx3	685.104	0.854283	0.242159	3.52777	0.000419071	0.0138977
Mettl21b	29.7138	-2.61889	0.743359	-3.52304	0.000426622	0.0141091
Piezo2	48.6545	-1.85516	0.526715	-3.52213	0.000428093	0.0141188
Hsp90aa1	251.648	1.02817	0.292221	3.51847	0.000434049	0.014276
Hmgcs1	1210.13	-0.933465	0.265498	-3.5159	0.000438265	0.0143753
Nrip2	11.3834	6.13367	1.74494	3.51511	0.000439568	0.0143788
Angptl7	115.185	-1.89536	0.539631	-3.51233	0.000444192	0.0144906
Lrp4	116.109	-1.61261	0.459263	-3.5113	0.000445919	0.0145075
Pik3c3	33.4256	-1.92118	0.547268	-3.5105	0.000447268	0.014512
Gm2000	2418.13	-0.85415	0.243474	-3.50817	0.000451199	0.0146001
Dgkz	106.906	1.7475	0.49893	3.5025	0.000460917	0.0148346
Hypk	644.651	-1.16022	0.331227	-3.50278	0.000460425	0.0148346
Npy1r	21.2272	3.52778	1.00863	3.49761	0.000469444	0.0150687
Rcn3	643.654	-0.858239	0.245625	-3.4941	0.000475657	0.0152274
Lyz2	110.869	-3.00529	0.860304	-3.49328	0.000477121	0.0152336
Map2k1	957.051	0.785505	0.225007	3.49103	0.000481168	0.0152492
Pccb	103.356	-1.36871	0.392082	-3.49089	0.000481421	0.0152492
Slc29a1	550.772	0.854528	0.244731	3.49171	0.000479946	0.0152492
Tmem127	272.212	-1.0319	0.295756	-3.48903	0.000484778	0.0153152
Glrx	278.142	0.909016	0.260749	3.48617	0.000489995	0.0154394
Tspo	291.067	1.18263	0.340154	3.47674	0.000507547	0.0159505
Coq2	98.0857	1.35321	0.389418	3.47496	0.000510925	0.0160148
Phc3	243.175	-0.910988	0.262494	-3.4705	0.000519481	0.0161564
Hs3st1	16.352	2.99412	0.862553	3.47123	0.000518079	0.0161564
Nrbp2	91.4066	-1.34573	0.387722	-3.47087	0.000518778	0.0161564
Ikbke	80.6868	1.66615	0.480568	3.46704	0.00052623	0.0162819
Cdk6	244.345	0.903685	0.26064	3.46718	0.000525941	0.0162819
Il4ra	3517.1	-0.937298	0.270561	-3.46427	0.000531669	0.0163659
Nkd2	176.257	-1.27235	0.367224	-3.46478	0.000530668	0.0163659
Rasa3	782.576	-0.896814	0.259053	-3.4619	0.000536374	0.0164265
Ago2	330.942	0.900851	0.260193	3.46224	0.000535689	0.0164265
Wnt10b	22.8765	-2.45882	0.711288	-3.45685	0.000546521	0.0166946
Acsl4	780.146	0.918032	0.265749	3.4545	0.000551314	0.0167983
Vstm4	18.8614	-3.02841	0.877061	-3.45291	0.000554572	0.0168548
Slc2a6	9.82015	5.77115	1.67221	3.4512	0.000558096	0.016919
Anxa2	3718.62	0.868528	0.251846	3.44865	0.000563402	0.0170369
Evx2	21.7705	-2.13642	0.620127	-3.44514	0.000570774	0.0172164
Slc2a10	345.802	-1.24034	0.360196	-3.44351	0.000574226	0.0172771
Vkorc1	745.29	-0.729498	0.211986	-3.44126	0.000579014	0.0173777
Ccl8	26.5147	3.50229	1.01854	3.43855	0.000584837	0.0175086
Atpif1	869.807	-0.904067	0.263001	-3.43751	0.000587092	0.0175324
AA467197	41.3452	2.75014	0.80025	3.4366	0.000589062	0.0175476
Micall2	29.7065	2.05024	0.597086	3.43375	0.000595292	0.0176456
Cdadc1	78.0597	-1.35771	0.39537	-3.43402	0.00059471	0.0176456
Nfkb2	82.582	1.56838	0.457138	3.43087	0.000601638	0.0177898
Abca1	83.7825	1.31436	0.383188	3.43005	0.000603459	0.0177998
Arhgap42	179.263	-0.991816	0.289776	-3.4227	0.000620016	0.0182434
Sema3d	9.4706	-5.83343	1.70545	-3.42046	0.000625142	0.0183203
Clptm1l	871.038	0.852529	0.249261	3.42023	0.000625682	0.0183203
Cks1brt	44.4941	-2.29004	0.669915	-3.4184	0.000629906	0.0183561
P4ha2	1027.1	0.806545	0.235944	3.41837	0.000629965	0.0183561
Micu2	293.892	-0.924861	0.270781	-3.41553	0.000636589	0.0185042
Tmcc2	92.379	1.28448	0.377168	3.40558	0.000660232	0.0189619
Ncs1	171.636	1.22829	0.360615	3.4061	0.000658971	0.0189619
Fgfrl1	115.411	-1.15527	0.339059	-3.40728	0.000656144	0.0189619
Galnt9	14.8915	-5.5042	1.61509	-3.40799	0.000654433	0.0189619
Bicral	41.3649	-1.70219	0.499794	-3.40578	0.000659756	0.0189619
Atp11c	270.632	2.61627	0.769446	3.4002	0.000673364	0.0192013
Cox7b	692.256	-0.949601	0.279258	-3.40044	0.000672777	0.0192013
Atp6v0b	332.978	0.916367	0.269411	3.40137	0.000670485	0.0192013
Slc19a1	147.14	1.08539	0.319819	3.39376	0.000689402	0.019612
Megf6	95.5231	-1.38039	0.406912	-3.39236	0.000692934	0.0196659
Dync1h1	1025.52	-0.997179	0.294997	-3.38031	0.00072405	0.0205005
Htr2a	19.8391	3.46295	1.02504	3.37834	0.000729254	0.0205993
Taf1b	39.3956	-1.81421	0.537547	-3.37498	0.000738205	0.0208032
Nell2	8.22357	-5.98206	1.77371	-3.37262	0.000744554	0.0209329
Ccl11	11.0254	4.50233	1.33684	3.3679	0.000757437	0.0212454
Rassf6	7.54982	5.7951	1.72126	3.36678	0.000760513	0.021282
Gnptab	198.431	1.10884	0.32949	3.36531	0.000764565	0.0213187
Psmb8	63.3785	1.90518	0.566171	3.36502	0.000765377	0.0213187
Abhd2	199.259	1.04826	0.311821	3.36175	0.000774498	0.0215228
Ppp2r2b	20.4989	-2.8469	0.84755	-3.35898	0.000782313	0.0216898
CT025619.2	425.838	0.901637	0.268584	3.357	0.000787927	0.0217951
Kcnf1	8.14476	5.96331	1.77827	3.35342	0.000798185	0.0220281
Marcks	3234.21	-0.715978	0.213992	-3.34582	0.000820405	0.0225894
Trim47	94.1744	1.26769	0.379195	3.34311	0.000828457	0.0227589
Shroom3	32.4189	-1.9925	0.596683	-3.33929	0.000839917	0.023021
Klhl33	20.8486	-2.49658	0.748427	-3.33577	0.000850624	0.0232614
Ltbp1	357.435	-0.956031	0.286758	-3.33393	0.000856296	0.0233632
Palmd	34.6271	-1.8844	0.565681	-3.33121	0.000864694	0.0234857
Lurap1l	965.623	0.824507	0.247488	3.3315	0.000863789	0.0234857
Ly6a	2039.89	-1.09524	0.328938	-3.32962	0.00086966	0.0235672
Cdh10	22.8369	2.0813	0.625591	3.32694	0.000878068	0.0237415
Hnrnpab	2248.82	0.780076	0.234559	3.32571	0.000881937	0.0237925
Vapb	306.541	-0.992215	0.298643	-3.32241	0.00089242	0.0240213
Igfbp4	26994.9	-0.778113	0.234792	-3.31405	0.000919555	0.0246963
Pomp	3646.36	-0.9718	0.293711	-3.30869	0.000937335	0.0251176
Dab2	238.76	-0.929148	0.280913	-3.3076	0.000940979	0.0251591
Cdc25c	12.8996	-3.6044	1.09049	-3.30529	0.000948776	0.0253112
Fabp7	89.4888	1.7554	0.531197	3.30461	0.000951078	0.0253164
Adam8	33.6373	-2.01225	0.609563	-3.30113	0.000962954	0.0255194
Nog	15.2403	-3.0814	0.93336	-3.3014	0.000962027	0.0255194
Csf1	2390.44	0.92749	0.281072	3.29983	0.000967429	0.0255815
Osr2	24.3893	-2.36083	0.716235	-3.29617	0.000980133	0.0258604
Folr2	4.51893	-6.29337	1.91025	-3.29452	0.000985887	0.0259552
Irgm2	68.4859	2.0607	0.625666	3.2936	0.000989121	0.0259834
Mdk	35.6771	-2.09991	0.638341	-3.28963	0.00100318	0.0261691
Adm	6617.14	-0.951003	0.289108	-3.28943	0.0010039	0.0261691
Spryd3	316.766	-0.799072	0.242942	-3.28915	0.00100491	0.0261691
Ppp1r3c	344.22	-1.07519	0.326831	-3.28975	0.00100276	0.0261691
Dvl1	128.293	1.05371	0.320467	3.28805	0.00100884	0.0262144
Nrn1	262.026	-1.3075	0.397912	-3.28591	0.00101652	0.026357
Col9a2	13.5377	-5.31753	1.61925	-3.28394	0.00102366	0.0264849
Ptprs	740.747	0.878014	0.267494	3.28236	0.00102942	0.0265767
Snx18	230.136	1.01867	0.310655	3.2791	0.00104138	0.0268279
Crebzf	148.083	-1.01368	0.309335	-3.27696	0.00104932	0.0269745
Ebp	382.854	-1.07843	0.329269	-3.27521	0.00105582	0.0269919
Gbp6	9.2145	5.70409	1.74117	3.27601	0.00105286	0.0269919
Zfp112	4.98861	-6.20212	1.8938	-3.27497	0.00105674	0.0269919
Bmp2	21.7182	2.89875	0.885428	3.27384	0.00106098	0.0270426
Mmp23	174.576	-1.00264	0.306384	-3.27251	0.00106596	0.0270598
Eif4g1	1877.49	1.07648	0.328952	3.27246	0.00106616	0.0270598
Spcs2	851.287	0.851371	0.260426	3.26914	0.00107875	0.0273215
Sgce	131.735	-1.00111	0.306831	-3.26273	0.00110343	0.0278877
Cela1	25.0486	-2.39615	0.734553	-3.26206	0.00110606	0.0278939
Hbegf	96.7084	1.37502	0.421593	3.26148	0.00110832	0.0278939
Reep5	598.103	-0.993099	0.304675	-3.25953	0.00111596	0.0280273
Gnb2	1434.64	1.08365	0.333166	3.25259	0.00114358	0.0286152
Wnt16	60.4521	-1.84326	0.566728	-3.25245	0.00114413	0.0286152
Grk5	122.066	1.19701	0.368219	3.25081	0.00115075	0.0287209
Cyc1	178.69	1.23958	0.381452	3.24964	0.0011555	0.0287795
St6galnac2	21.5776	-2.24241	0.691326	-3.24363	0.00118017	0.0293332
Uck2	442.571	0.773048	0.238718	3.23833	0.00120232	0.029822
Fosl1	265.491	1.0284	0.3177	3.23702	0.00120786	0.0298976
Syne2	10.9864	-4.17032	1.29075	-3.23094	0.00123385	0.0304155
Ankrd33b	12.8137	3.14231	0.972437	3.23138	0.00123194	0.0304155
Dohh	230.369	1.18596	0.367414	3.22785	0.00124723	0.0306195
Ecsit	50.4622	-1.60747	0.497981	-3.22797	0.00124674	0.0306195
Pacsin3	749.854	-0.709736	0.220179	-3.22345	0.00126658	0.0309061
Tmed4	202.976	1.06345	0.329911	3.22344	0.00126662	0.0309061
Lrfn4	172.988	1.42395	0.441628	3.22433	0.00126267	0.0309061
Fas	202.44	1.13781	0.353052	3.22279	0.00126951	0.0309137
Cdk19	58.5604	-1.59389	0.49483	-3.2211	0.00127702	0.0310335
Trappc2	78.6164	1.30463	0.405171	3.21994	0.00128216	0.0310957
Senp6	177.169	-1.02676	0.318979	-3.21889	0.00128688	0.0311471
Atf7	103.938	-1.29034	0.400993	-3.21787	0.00129145	0.031195
Rb1cc1	178.071	-0.983202	0.305607	-3.21721	0.00129444	0.0312044
Fyttd1	195.956	0.897067	0.279024	3.21501	0.00130438	0.031381
Eif3e	721.299	-0.85015	0.264603	-3.21293	0.00131388	0.0315463
Akr1e1	46.1417	-2.01938	0.62948	-3.20802	0.00133653	0.0320261
Ift20	902.721	-0.93301	0.291291	-3.20302	0.00135996	0.0325226
Ndufb7	349.662	-0.963286	0.3008	-3.20241	0.00136282	0.0325262
Gnas	1454.84	-0.884872	0.276578	-3.19936	0.00137733	0.0326776
Irgm1	51.9229	1.98398	0.620098	3.19946	0.00137686	0.0326776
Myh9	1209.96	-0.68984	0.21558	-3.19993	0.00137459	0.0326776
Foxf1	16.8073	2.74167	0.857393	3.19768	0.00138537	0.0328035
Hspg2	628.106	0.758749	0.237326	3.19707	0.00138831	0.0328083
Usp11	69.3563	-1.31596	0.411913	-3.19474	0.00139955	0.0330091
Slc26a2	595.465	-0.788588	0.246992	-3.19276	0.00140918	0.0331328
Acta2	7709.21	0.673071	0.210827	3.19253	0.00141032	0.0331328
Gprin3	122.462	-1.19409	0.374116	-3.19177	0.00141403	0.0331552
Gga1	173.604	1.08441	0.339932	3.19007	0.0014224	0.0332864
Aprt	370.059	0.896374	0.281358	3.18589	0.0014431	0.033705
Gria3	43.1646	-1.60309	0.503724	-3.18248	0.00146019	0.033972
Skil	177.453	0.8823	0.277236	3.18249	0.00146015	0.033972
Slc23a2	226.122	1.1496	0.361428	3.18071	0.00146916	0.0341147
Ndufa5	894.491	-1.08639	0.341909	-3.17742	0.00148594	0.0343712
Gsk3b	455.164	0.970418	0.305365	3.1779	0.00148347	0.0343712
Srpr	188.082	-0.984698	0.310019	-3.17625	0.0014919	0.0344428
Bicdl1	7.32543	-5.5674	1.75347	-3.17508	0.00149796	0.0345163
Fabp4	786.568	-1.24525	0.392285	-3.17436	0.00150168	0.0345357
Dlk1	46.0843	-1.58562	0.500299	-3.16936	0.00152778	0.0350687
Cct7	2710.68	0.630685	0.199034	3.16874	0.00153104	0.0350765
Nox4	77.963	-1.37638	0.434608	-3.16696	0.00154043	0.0352244
Atp11a	161.739	-0.91471	0.289275	-3.16207	0.00156651	0.0356849
Traf3	171.837	0.972039	0.307396	3.16217	0.00156598	0.0356849
Dpep1	125.051	-1.1457	0.362397	-3.16144	0.00156989	0.0356942
Plb1	11.632	-4.29062	1.35791	-3.15974	0.00157912	0.0358363
Actg2	78.0385	1.50913	0.477712	3.15907	0.00158273	0.0358503
Stac2	16.6483	2.69502	0.853787	3.15655	0.00159646	0.0360931
Tnfrsf21	68.7903	-1.63128	0.516935	-3.15568	0.00160125	0.0361336
Dbi	1502.13	-0.837591	0.265623	-3.15331	0.00161429	0.0363155
Dync1li1	254.188	0.879955	0.279075	3.15312	0.00161537	0.0363155
Tfrc	337.619	0.799001	0.253682	3.14961	0.00163487	0.0366853
Calca	5.38241	-5.79773	1.84305	-3.14572	0.00165678	0.0370385
Tnk2	502.178	0.933017	0.296598	3.14572	0.00165676	0.0370385
Arhgef10l	248.261	-0.90127	0.286971	-3.14063	0.00168584	0.0376182
Cbr1	75.6627	-1.32838	0.423264	-3.13842	0.0016986	0.0378325
Pmepa1	892.86	0.867099	0.276508	3.13589	0.00171336	0.0380904
Src	84.3337	1.26942	0.404881	3.13529	0.00171682	0.0380915
S100a11	935.967	-0.884157	0.282046	-3.13479	0.00171975	0.0380915
Dio3	491.644	-1.24545	0.39777	-3.13108	0.00174164	0.0385053
Cul4b	130.924	-1.01138	0.323189	-3.12939	0.00175172	0.0386569
Rsl1	28.9446	2.33282	0.747204	3.12207	0.00179586	0.0395584
Rab9	118.055	-1.12558	0.360967	-3.11824	0.00181936	0.0397982
Sec61b	1375.75	0.780611	0.250349	3.11809	0.00182025	0.0397982
Ube2g2	503.947	0.962882	0.308854	3.1176	0.00182333	0.0397982
Tmbim4	418.797	0.997274	0.319788	3.11855	0.00181743	0.0397982
Anapc13	128.768	-0.988302	0.316928	-3.11838	0.0018185	0.0397982
Psmc3	961.209	-0.722598	0.231993	-3.11475	0.00184103	0.0398446
Emg1	180.985	0.896508	0.287842	3.11458	0.00184204	0.0398446
Gmfb	299.06	0.822623	0.26404	3.11552	0.00183618	0.0398446
Aagab	311.846	-1.19739	0.384317	-3.11562	0.00183556	0.0398446
Tmem98	377.86	-0.857022	0.275013	-3.1163	0.00183136	0.0398446
Ifit1	15.4543	4.18466	1.34402	3.11354	0.00184858	0.0399141
Ezr	46.9889	1.68135	0.540196	3.11249	0.00185519	0.0399849
Plaur	163.265	1.12259	0.360832	3.11113	0.00186374	0.0400254
Dnajb9	282.571	1.12025	0.360038	3.11148	0.00186153	0.0400254
Tmem198	7.78938	-5.60835	1.8083	-3.10145	0.00192575	0.0412734
Rpl4	4051.55	-1.80819	0.583102	-3.10099	0.00192873	0.0412734
Kat2a	63.3717	1.30699	0.421616	3.09995	0.00193556	0.0413458
Galnt13	47.358	-1.68855	0.544842	-3.09916	0.00194071	0.0413823
Lmx1a	4.7275	-5.66248	1.82937	-3.09531	0.00196608	0.0416835
Eva1b	211.751	1.24066	0.4008	3.09546	0.0019651	0.0416835
Iars	460.435	0.793335	0.256335	3.09491	0.00196872	0.0416835
Edil3	99.8548	-1.12114	0.362116	-3.09608	0.00196098	0.0416835
Neurl1b	68.3284	-1.24269	0.401646	-3.09399	0.00197485	0.0417396
Sirpa	367.298	-0.879788	0.28447	-3.09273	0.00198326	0.0417911
Ifi47	8.6125	5.27416	1.70549	3.09245	0.0019851	0.0417911
Plin4	10.4331	-5.2768	1.70656	-3.09206	0.00198773	0.0417911
Abhd17a	123.081	1.21729	0.394042	3.08924	0.00200668	0.0421158
Acd	65.6529	-1.31869	0.427178	-3.08698	0.002022	0.0423633
Jak3	15.222	-3.15968	1.02396	-3.08574	0.00203049	0.0424671
P4ha3	538.168	-0.804514	0.260784	-3.08498	0.00203566	0.0425011
Noc2l	185.905	0.858381	0.278349	3.08383	0.00204354	0.0425914
Pde4b	68.3616	1.74677	0.566555	3.08315	0.00204821	0.0426148
Ctla2a	8.307	4.64144	1.50599	3.08198	0.00205626	0.0427082
Fmod	5538.56	-0.706046	0.229155	-3.08108	0.0020625	0.0427638
Mrpl33	1129.76	-0.821213	0.266712	-3.07902	0.0020768	0.0429862
Clcc1	109.599	-1.03839	0.337526	-3.07649	0.00209456	0.0432791
Tlr6	100.307	-1.15985	0.377161	-3.07522	0.00210349	0.043389
Pgm2	601.325	0.827736	0.270271	3.06262	0.00219412	0.0451808
Gpd2	165.061	0.982008	0.320826	3.06088	0.00220688	0.0452437
Mfap3l	16.451	3.14581	1.02749	3.06166	0.00220113	0.0452437
Gdpd1	13.1859	4.8243	1.57623	3.06066	0.00220848	0.0452437
Paics	338.669	-0.936434	0.306058	-3.05966	0.00221589	0.0452582
Cnn1	276.124	0.86301	0.282071	3.05955	0.00221673	0.0452582
Phlda1	46.3233	1.59339	0.521438	3.05577	0.00224484	0.0456768
Tmem220	132.571	-1.14054	0.373197	-3.05613	0.00224214	0.0456768
Cog6	66.8437	-1.57036	0.514295	-3.05343	0.0022624	0.0457976
Samd9l	42.4455	1.95761	0.641324	3.05245	0.00226985	0.0457976
Socs2	248.559	-1.02068	0.334337	-3.05284	0.00226683	0.0457976
Fez1	20.2285	2.35157	0.77038	3.05248	0.00226957	0.0457976
Ddc	12.4124	-3.49675	1.14521	-3.05338	0.00226279	0.0457976
Npas2	40.4593	-1.85644	0.608874	-3.04897	0.00229625	0.046175
C1qtnf3	122.419	-1.1926	0.391135	-3.04908	0.00229546	0.046175
Trib2	195.017	0.928155	0.304522	3.04791	0.00230438	0.046261
Usmg5	1336.94	1.05859	0.347477	3.04652	0.00231506	0.0463979
Zdhhc21	67.4774	1.27349	0.418331	3.04422	0.00233287	0.0466768
Gpx4	41.2345	1.68726	0.554785	3.04128	0.00235574	0.0470559
Fuca1	216.326	-0.930866	0.306282	-3.03924	0.00237175	0.0472971
Fibin	129.695	1.09749	0.361213	3.03836	0.00237871	0.0473388
Slc2a1	302.649	0.811234	0.267031	3.03798	0.00238173	0.0473388
Reln	4.47288	-6.07071	2.00229	-3.03188	0.00243034	0.0482252
Nhs	41.6638	-1.81347	0.598414	-3.03047	0.00244173	0.0482916
Sncaip	12.2982	-2.83917	0.936875	-3.03047	0.00244172	0.0482916
Coq10b	199.303	0.952924	0.314527	3.0297	0.00244793	0.0483346
Dsel	191.884	-0.898847	0.296861	-3.02784	0.00246307	0.0485537
Vcan	500.531	1.08915	0.359907	3.0262	0.00247649	0.0487381
Plpp1	1288.19	-0.690996	0.228377	-3.02568	0.00248073	0.0487417
Ppp1r3e	13.7186	2.77761	0.918459	3.02421	0.00249287	0.0489001
Pde2a	12.7743	-3.09996	1.02629	-3.02054	0.00252324	0.0494151
Sox6	24.0638	-1.98461	0.657216	-3.01973	0.00253002	0.0494673
Hoxd9	14.2325	3.47082	1.1497	3.01889	0.00253704	0.0495238
Neo1	647.402	-0.707539	0.234446	-3.01792	0.00254515	0.0496016
Vegfc	164.854	1.21695	0.403395	3.01676	0.00255494	0.0497116
Lilrb4a	6.5319	-5.23935	1.73735	-3.01572	0.0025637	0.0498014
Per1	52.3663	1.48661	0.493171	3.01439	0.002575	0.049862
Neurl1a	38.559	-1.74066	0.577453	-3.01437	0.00257513	0.049862
Foxd1	13.1843	-3.15684	1.0476	-3.01341	0.00258332	0.0499399
Setd7	177.101	-1.14525	0.380378	-3.01082	0.00260542	0.0502863
Cnot4	61.308	-1.27398	0.423316	-3.00953	0.00261653	0.0504197
Sox9	795.641	-0.880809	0.292819	-3.00803	0.00262944	0.0505062
Mettl7a1	91.446	-1.35591	0.450702	-3.00843	0.00262603	0.0505062
Stk26	11.8268	-3.02754	1.00783	-3.00401	0.00266447	0.050913
Clec4d	9.4323	-3.82008	1.27202	-3.00317	0.00267182	0.050913
Tmem263	556.715	-0.80512	0.268073	-3.00336	0.00267017	0.050913
Pgls	491.963	0.93642	0.31177	3.00356	0.0026684	0.050913
Fam43a	214.565	-0.836894	0.278517	-3.00482	0.00265737	0.050913
Slc9a9	43.0136	-1.84179	0.613678	-3.00123	0.00268892	0.0511577
Acot7	128.351	0.998959	0.332921	3.00059	0.00269459	0.0511843
Pcolce2	186.632	-0.951776	0.317611	-2.99667	0.00272942	0.0517424
Sema3b	51.7004	-1.42102	0.474256	-2.99632	0.00273258	0.0517424
Tmem5	87.7439	-1.15177	0.384963	-2.99191	0.00277241	0.0524138
AI314180	188.378	-1.04215	0.348382	-2.9914	0.00277697	0.0524175
Tgm2	112.308	1.15123	0.385221	2.98848	0.00280365	0.0525182
Steap4	14.4903	-4.11313	1.37657	-2.98795	0.00280855	0.0525182
Napa	235.571	0.9177	0.306959	2.98965	0.00279298	0.0525182
Gpi1	452.413	0.859439	0.287597	2.98835	0.0028049	0.0525182
Fam26e	133.299	-1.06356	0.355727	-2.9898	0.00279156	0.0525182
Fgf9	16.0855	2.54686	0.852179	2.98865	0.00280214	0.0525182
Nudt2	59.4784	-1.38538	0.463754	-2.98731	0.00281449	0.0525473
Ddx27	174.229	0.853813	0.28592	2.9862	0.0028247	0.0526319
Socs5	303.456	0.774582	0.259457	2.98539	0.00283217	0.0526319
Nars	797.031	0.693629	0.232335	2.98546	0.0028315	0.0526319
Ssbp3	366.092	-0.902127	0.302342	-2.98379	0.00284698	0.0528254
Isg15	48.2452	1.62344	0.544477	2.98165	0.00286704	0.0530611
Rftn1	139.039	0.984489	0.330201	2.98149	0.00286852	0.0530611
Esrra	60.9251	1.25878	0.422288	2.98086	0.00287444	0.0530887
Selenop	210.669	-1.17729	0.395058	-2.98005	0.00288197	0.0531461
Ubxn8	66.2554	-1.27727	0.42878	-2.97886	0.00289326	0.0532724
Bcl2l1	122.903	1.07662	0.361539	2.97788	0.00290252	0.053361
St5	316.553	-0.821472	0.27606	-2.9757	0.00292322	0.0536594
Atp5o	696.192	-0.750721	0.252363	-2.97477	0.0029321	0.0537402
Wdr36	142.775	0.989916	0.332898	2.97363	0.00294299	0.0538576
Sfrp2	1933.17	-1.90908	0.642587	-2.97093	0.00296899	0.0542508
Scara3	102.308	-1.2427	0.418624	-2.96853	0.00299225	0.0545756
Rab11a	556.972	0.805431	0.271399	2.9677	0.00300041	0.0545756
Pten	319.24	-0.838665	0.282561	-2.96808	0.00299666	0.0545756
Avpi1	178.693	0.946177	0.319058	2.96553	0.0030216	0.0548779
Nectin2	300.27	0.901826	0.304266	2.96394	0.00303724	0.0550787
Pnisr	159.566	-1.01915	0.344092	-2.96186	0.00305791	0.0553699
2510039O18Rik	310.809	0.721483	0.24364	2.96127	0.00306375	0.0553921
Cp	18.5815	3.22503	1.09043	2.95757	0.0031007	0.0558918
Isoc2b	56.7576	-1.4348	0.485083	-2.95785	0.0030979	0.0558918
Blmh	577.312	-0.7455	0.252117	-2.95696	0.00310691	0.0559197
Brinp3	6.40849	4.87081	1.64848	2.95472	0.00312953	0.0561691
Tmem35a	27.9874	1.87648	0.635093	2.95466	0.00313012	0.0561691
Pcsk6	204.354	-1.32518	0.448928	-2.95189	0.00315839	0.0565074
Kif23	66.0908	-1.31437	0.445249	-2.95199	0.00315736	0.0565074
Mllt11	84.418	1.0857	0.368084	2.94959	0.00318196	0.0567921
Rnf126	115.165	1.40454	0.476252	2.94916	0.00318642	0.0567921
Irf2bp2	108.54	1.14853	0.389471	2.94896	0.00318849	0.0567921
Igsf3	139.73	-1.01671	0.34498	-2.94717	0.003207	0.057037
Nol3	72.6012	-1.39307	0.472992	-2.94522	0.0032272	0.0573114
Vit	58.561	-1.41613	0.481195	-2.94295	0.00325102	0.0576492
Acyp2	16.6436	-2.23496	0.760118	-2.94028	0.00327916	0.0580623
Arvcf	11.0611	-3.38552	1.15265	-2.93716	0.00331238	0.0585642
Cx3cr1	4.73989	-5.81066	1.98	-2.93467	0.00333902	0.0589484
Phgdh	210.795	1.02746	0.350321	2.9329	0.00335809	0.0590247
Cic	153.285	-1.09947	0.374771	-2.93372	0.0033493	0.0590247
Piezo1	315.478	0.834913	0.284644	2.93318	0.00335507	0.0590247
Paqr8	23.6199	1.95973	0.669019	2.92926	0.00339773	0.0596341
Naglu	44.5671	-1.58247	0.540551	-2.92751	0.00341688	0.0598827
Ero1l	544.763	0.793863	0.27133	2.92582	0.00343545	0.0601203
Chmp1b	136.727	0.934496	0.319455	2.92528	0.00344147	0.060138
Ret	21.6998	2.07166	0.708382	2.92449	0.00345023	0.0602035
Emb	728.741	0.7826	0.267915	2.92108	0.00348819	0.0607775
Shc2	125.267	-1.19618	0.409775	-2.91911	0.00351028	0.0610738
Hlf	11.4644	3.09498	1.06056	2.91824	0.00352018	0.0610949
Riok1	117.68	-1.12664	0.386086	-2.9181	0.00352167	0.0610949
Cdh13	61.7941	-1.33552	0.457834	-2.91705	0.00353365	0.0612142
Bcl10	196.947	0.82815	0.284017	2.91585	0.00354726	0.0612204
Mtpn	919.127	0.65643	0.225083	2.91639	0.00354105	0.0612204
Slc38a2	581.03	-0.770174	0.26415	-2.91567	0.00354931	0.0612204
Nsf	198.891	0.912614	0.313069	2.91506	0.00355619	0.0612512
Vezt	62.352	-1.41469	0.485462	-2.91412	0.00356697	0.0613201
Wdcp	34.8228	1.55284	0.532925	2.91382	0.00357041	0.0613201
Col12a1	689.787	-0.692572	0.237738	-2.91317	0.00357779	0.0613591
Cnmd	5.41506	-5.49745	1.88752	-2.91252	0.00358521	0.0613986
Spp1	1336.8	1.01984	0.350647	2.90846	0.00363217	0.0619986
Prdm1	16.6901	2.48176	0.853519	2.90768	0.00364125	0.0619986
Wrn	49.2839	-1.38882	0.477706	-2.90726	0.00364607	0.0619986
Rnf213	26.1505	2.21716	0.762176	2.90899	0.00362597	0.0619986
Paip2	531.599	-0.631985	0.217349	-2.90769	0.00364108	0.0619986
Mef2c	19.5415	-2.8018	0.964544	-2.90479	0.00367504	0.0624029
Fcer1g	10.573	-2.79126	0.961327	-2.90355	0.00368961	0.0624735
Pnrc2	170.808	-1.08415	0.373389	-2.90355	0.00368956	0.0624735
Sh3kbp1	394.442	0.753582	0.259851	2.90005	0.00373098	0.0630851
Ptgs1	25.6333	1.89914	0.655299	2.89813	0.00375389	0.0633832
Crem	34.846	1.73522	0.599328	2.89528	0.00378821	0.0638728
Cygb	35.8608	-1.71499	0.592474	-2.89462	0.00379618	0.0639174
Leng1	51.7752	-1.49085	0.515398	-2.89262	0.00382038	0.0642349
Tbl1xr1	1419.18	-0.740418	0.256081	-2.89135	0.00383594	0.0644062
Adam5	3.29935	-6.08747	2.1076	-2.88835	0.00387274	0.0649333
Hapln1	7.15101	-4.99324	1.72945	-2.88718	0.00388714	0.0650839
Cend1	18.8404	2.40239	0.832371	2.8862	0.00389923	0.0651954
Dlx3	8.4126	-3.48836	1.20957	-2.88396	0.00392706	0.0655693
Kdelr1	3162.91	-0.716325	0.248523	-2.88233	0.00394746	0.0658184
Crocc2	9.8785	-3.25422	1.13005	-2.87971	0.00398046	0.0660019
Bicc1	2670.19	-0.616297	0.21396	-2.88043	0.00397132	0.0660019
Ces2g	23.4514	1.91382	0.66458	2.87974	0.00398006	0.0660019
Pgp	159.055	1.15333	0.400502	2.87971	0.00398038	0.0660019
Ptrh1	71.7764	1.1901	0.413939	2.87507	0.00403935	0.066886
Ifi204	54.8686	1.47148	0.512171	2.87302	0.00406563	0.0671825
Carhsp1	192.697	0.907444	0.315874	2.87281	0.00406844	0.0671825
Hcfc1r1	190.766	-0.94037	0.327432	-2.87196	0.00407937	0.0672704
Parp3	327.405	-0.683689	0.238095	-2.8715	0.00408531	0.0672759
Pnp2	9.79399	3.66167	1.27577	2.87016	0.00410266	0.0674691
Islr	239.102	-1.04036	0.362588	-2.86926	0.0041144	0.0675696
Mafg	528.921	0.803099	0.280005	2.86816	0.00412864	0.0677108
Tmem259	196.694	1.34436	0.468828	2.8675	0.00413731	0.0677604
Mtx1	110.633	1.03446	0.361112	2.86466	0.00417457	0.0682775
Nr2f2	210.452	0.799599	0.279335	2.86251	0.00420301	0.0686492
Herc4	125.894	-0.972401	0.339803	-2.86166	0.00421431	0.0687403
Susd6	429.428	0.734028	0.256546	2.86119	0.00422052	0.0687481
Cpeb2	30.5533	1.71828	0.600823	2.85988	0.00423802	0.0689397
Mdh2	1264.89	0.827406	0.289445	2.8586	0.00425519	0.0691252
Mapkapk2	747.202	0.844671	0.295782	2.85572	0.00429391	0.069566
Mrpl54	278.582	-0.766761	0.268489	-2.85584	0.00429228	0.069566
Gbp5	12.7423	3.80219	1.33178	2.85498	0.00430401	0.0696357
Mgst1	190.605	1.11774	0.391602	2.85426	0.00431366	0.0696978
Ednra	38.5197	-1.68153	0.58991	-2.85048	0.00436532	0.0704377
Opn3	7.22218	-3.90039	1.36902	-2.84905	0.00438498	0.07066
Appl2	79.1195	-1.24468	0.437156	-2.84722	0.00441035	0.0709736
Srek1ip1	80.4687	-1.06769	0.37519	-2.84574	0.00443088	0.0712084
Ubxn4	139.853	-0.843036	0.296527	-2.84304	0.0044686	0.0716229
Txnip	269.575	1.0825	0.38071	2.84337	0.0044639	0.0716229
Rplp0	4349.19	0.728387	0.256254	2.84244	0.00447703	0.0716624
Rrs1	637.332	0.824723	0.290258	2.84135	0.00449237	0.0717514
Mtss1l	97.2197	-1.14762	0.403921	-2.84119	0.00449455	0.0717514
Skiv2l	115.971	-1.12462	0.395907	-2.84061	0.00450276	0.071787
Grpel1	221.775	0.831029	0.293139	2.83494	0.0045835	0.0729773
Rpl13a	5284.1	-0.843874	0.297816	-2.83354	0.00460352	0.073199
Tpst2	128.854	0.970212	0.342518	2.83259	0.0046173	0.0732242
Jak2	239.072	0.904031	0.319129	2.83281	0.00461415	0.0732242
Hnrnpa1	498.732	0.810232	0.286136	2.83164	0.00463101	0.0733447
Rela	414.003	0.804861	0.2845	2.82903	0.0046689	0.0738474
Rft1	62.9601	-1.20462	0.425995	-2.82778	0.00468723	0.0740397
Eif3j1	233.134	1.05423	0.372879	2.82727	0.0046946	0.0740587
Esco2	16.3278	-2.13641	0.756075	-2.82566	0.0047184	0.0743365
Supt20	39.2334	-1.54158	0.546316	-2.82177	0.00477587	0.0750597
Tmem63b	103.168	1.0775	0.38186	2.82171	0.00477681	0.0750597
Creb5	47.7515	-1.68947	0.599172	-2.81968	0.00480719	0.0754383
Lmcd1	38.5861	-1.45904	0.517869	-2.8174	0.00484145	0.0756891
Eapp	114.301	-0.922857	0.32758	-2.81719	0.00484453	0.0756891
Afg3l2	136.38	0.919841	0.326453	2.81768	0.00483718	0.0756891
Ahnak	3391.67	-0.663333	0.23548	-2.81694	0.00484839	0.0756891
Igsf10	166.315	-0.848063	0.301569	-2.81217	0.00492088	0.0765223
Kcnab2	28.2069	-1.85035	0.657883	-2.81258	0.00491454	0.0765223
Ubl5	463.526	-0.793294	0.282035	-2.81275	0.00491194	0.0765223
Hrct1	6.49808	-5.12421	1.82315	-2.81064	0.00494429	0.0767868
Fbxo34	41.5892	1.43836	0.512023	2.80917	0.00496693	0.0770387
Fth1	7702.04	0.677782	0.241395	2.80778	0.0049885	0.0772735
Tead1	322.083	0.713822	0.254376	2.80616	0.00501351	0.0775608
Eif6	224.314	0.82486	0.294181	2.80392	0.00504849	0.0778012
Lcp1	21.2095	-2.27425	0.811041	-2.80412	0.00504549	0.0778012
Pitpna	328.174	0.72159	0.257301	2.80446	0.0050401	0.0778012
Marc1	4.81448	-5.35154	1.90914	-2.80312	0.00506116	0.0778964
Litaf	206.145	0.807629	0.288525	2.79916	0.00512355	0.0787558
Pcdh7	55.9409	1.36477	0.487793	2.79785	0.00514445	0.0788627
Tada3	68.8689	-1.10082	0.393502	-2.79749	0.00515022	0.0788627
Filip1l	74.0837	1.33604	0.477484	2.79807	0.00514082	0.0788627
Itga9	101.24	-0.928632	0.332413	-2.79361	0.00521233	0.0795407
Myo18a	116.604	-1.07782	0.385807	-2.79369	0.00521111	0.0795407
Hacd2	82.6146	-1.1577	0.41443	-2.79348	0.00521437	0.0795407
Oplah	10.7951	-4.54631	1.62831	-2.79205	0.00523759	0.0797934
Lman1l	13.3409	-2.62247	0.939994	-2.78988	0.00527271	0.0802267
Pls3	676.639	-0.767969	0.275447	-2.78808	0.00530211	0.0805719
Mthfd1l	162.364	1.00058	0.358975	2.78732	0.00531452	0.0806583
Dpysl3	2160.22	-0.840132	0.301563	-2.78592	0.00533753	0.0809053
Kdm5b	128.309	1.01939	0.366017	2.78509	0.00535123	0.0810107
Sfrp4	21.0581	-2.20068	0.791579	-2.78011	0.00543403	0.0821606
Ccne1	174.867	0.892197	0.321202	2.77768	0.00547482	0.0826732
B4galnt1	45.6149	1.43958	0.518502	2.77642	0.00549617	0.082798
Ssbp4	349.008	1.10955	0.399639	2.77637	0.00549688	0.082798
Mfap5	2043.79	-0.732607	0.263943	-2.77562	0.00550962	0.0828007
Ehbp1l1	558.638	0.662637	0.238741	2.77555	0.00551085	0.0828007
Celf4	62.6768	1.37203	0.494556	2.77426	0.00553269	0.0830249
Cyp20a1	251.642	-0.729706	0.263406	-2.77027	0.00560093	0.0832168
Rbl1	47.3493	1.23886	0.447024	2.77135	0.00558242	0.0832168
Zfp697	24.8388	1.98562	0.716553	2.77107	0.00558729	0.0832168
Smim20	59.8429	-1.19083	0.429489	-2.77267	0.00555989	0.0832168
Aamdc	69.0886	-1.38744	0.500672	-2.77116	0.00558573	0.0832168
Pcdh9	8.33886	-3.90062	1.40727	-2.77177	0.00557521	0.0832168
H1f0	753.217	-0.599432	0.216374	-2.77034	0.00559971	0.0832168
Thbs2	2165.14	-0.86429	0.311707	-2.77276	0.00555825	0.0832168
Vhl	176.943	0.764435	0.276269	2.76699	0.00565762	0.0839551
Cpne8	146.858	-0.902801	0.326789	-2.76264	0.0057336	0.0849776
Bmpr1b	40.6441	1.54898	0.561277	2.75974	0.0057848	0.0852745
Tnfrsf1a	917.829	-0.592327	0.214617	-2.75992	0.00578147	0.0852745
Prr14	127.972	0.892311	0.323249	2.76045	0.00577222	0.0852745
Tbkbp1	20.88	-2.20581	0.799356	-2.75949	0.00578915	0.0852745
Prune2	31.3932	-1.87953	0.680802	-2.76076	0.00576663	0.0852745
Clcn3	87.8165	1.01495	0.368034	2.75776	0.0058199	0.0856224
Tmem246	25.1782	-1.75573	0.636856	-2.75687	0.00583574	0.0856769
Actn1	5845.92	0.550102	0.199547	2.75675	0.00583788	0.0856769
Rgl1	224.379	-0.921221	0.334219	-2.75634	0.00584518	0.0856793
Dock5	51.8307	1.30548	0.473818	2.75524	0.00586499	0.0858648
Col4a3bp	107.621	-0.934955	0.339418	-2.75458	0.00587678	0.0859326
Smad6	116.219	-0.910869	0.330761	-2.75386	0.00588969	0.0860167
Smpd3	5.94553	-5.1239	1.86372	-2.74929	0.0059724	0.0870129
Ncald	5.64928	4.52472	1.64575	2.74933	0.0059718	0.0870129
Vegfd	368.477	-0.97355	0.354212	-2.7485	0.00598693	0.0870515
Adh1	4.25242	-5.50325	2.00267	-2.74796	0.0059968	0.0870515
Tubgcp3	94.2515	1.01972	0.371038	2.74829	0.00599066	0.0870515
Stam2	111.252	0.893579	0.325543	2.74489	0.00605321	0.0877642
Col10a1	28.5651	-2.01831	0.735533	-2.74402	0.00606928	0.087891
Dhx15	255.7	0.709064	0.258486	2.74314	0.00608543	0.0879129
3830406C13Rik	205.764	-0.762447	0.277926	-2.74335	0.00608166	0.0879129
Ulk3	990.061	-0.85359	0.311388	-2.74125	0.00612064	0.0883152
0610009B22Rik	260.256	0.921276	0.336153	2.74064	0.00613191	0.0883716
Cep290	3.93398	-5.44525	1.98724	-2.74011	0.00614188	0.0884092
Nat2	61.4249	-1.22199	0.446389	-2.73751	0.00619068	0.0890049
Npy2r	4.60143	-5.1375	1.87801	-2.73561	0.00622648	0.0892458
Atg4c	23.075	-2.69286	0.984436	-2.73544	0.00622973	0.0892458
Arf3	358.233	0.70236	0.256731	2.73578	0.00622317	0.0892458
Abcc1	183.333	0.776792	0.284103	2.73419	0.0062534	0.089478
Ctss	14.9304	-2.69396	0.986851	-2.72985	0.00633625	0.0901265
Tet2	40.722	-1.51434	0.554611	-2.73046	0.00632456	0.0901265
Btg1	359.556	0.772411	0.282843	2.73088	0.00631652	0.0901265
Nol7	198.772	-0.915104	0.335175	-2.73022	0.00632912	0.0901265
Nhlrc1	17.975	2.19379	0.80357	2.73006	0.00633232	0.0901265
Ncoa6	350.306	-0.929429	0.340587	-2.72891	0.00635448	0.090172
Nfib	897.924	0.681075	0.249553	2.72918	0.00634916	0.090172
Cyp2j6	66.5607	-1.21252	0.444781	-2.7261	0.00640878	0.0908352
Cryab	258.722	-0.752802	0.276229	-2.72528	0.0064247	0.0909535
Dlgap4	501.273	0.849566	0.311856	2.72423	0.00644517	0.0911357
H2-K1	628.675	0.840055	0.308667	2.72156	0.00649743	0.0917666
Ggact	23.2303	-1.99447	0.733181	-2.7203	0.0065222	0.0920083
Gbf1	158.146	-0.839324	0.308902	-2.71712	0.00658523	0.0927883
Gstm1	148.424	-0.985098	0.362657	-2.71633	0.00660094	0.092897
Hadha	197.372	-0.782975	0.288287	-2.71596	0.00660842	0.092897
Dmxl2	18.8006	2.32544	0.856883	2.71384	0.00665081	0.0930012
Gdf9	6.56327	4.93863	1.82018	2.71327	0.00666231	0.0930012
Smarcd2	688.737	-0.690031	0.254244	-2.71405	0.00664666	0.0930012
Cthrc1	415.957	-0.762352	0.280871	-2.71424	0.00664274	0.0930012
Lgals1	4650.87	0.53925	0.19872	2.71361	0.00665543	0.0930012
Efemp2	1102.69	-0.588361	0.216733	-2.71468	0.00663399	0.0930012
Lamtor2	86.3285	-1.25463	0.462675	-2.71168	0.0066943	0.0933392
Rpl36a	3539.8	-0.825204	0.304507	-2.70996	0.00672905	0.0937149
Msrb2	21.766	-1.87493	0.692608	-2.70706	0.00678814	0.0942099
Nfkb1	66.6367	1.21529	0.44893	2.70708	0.0067877	0.0942099
Trim12a	9.08345	-5.19355	1.91851	-2.70708	0.00678779	0.0942099
Cyb561d1	8.8801	-3.34155	1.23496	-2.70581	0.0068139	0.0944582
Dut	372.541	0.723053	0.267406	2.70395	0.00685206	0.0947684
Cck	13.2417	3.67333	1.35849	2.70399	0.00685124	0.0947684
Chst11	87.1479	1.25655	0.464863	2.70305	0.00687066	0.0949164
Ctcf	435.113	-0.785249	0.290733	-2.70093	0.00691462	0.0953434
Tnnc1	7.08881	-3.48333	1.28974	-2.70079	0.00691746	0.0953434
S100a16	630.557	0.827101	0.30644	2.69906	0.0069535	0.0957023
Brd8	209.989	-0.817358	0.302862	-2.69878	0.00695945	0.0957023
Rgcc	111.074	-1.04628	0.387885	-2.69741	0.00698809	0.0958766
Dirc2	83.2344	-0.987987	0.366231	-2.69772	0.00698164	0.0958766
Acaa2	56.1813	-1.36596	0.506694	-2.69583	0.00702137	0.0962232
Agtr1a	28.74	-1.97972	0.734786	-2.69428	0.00705416	0.0965624
B230118H07Rik	79.3828	-1.06818	0.396659	-2.69295	0.00708232	0.0968374
Stxbp1	164.707	0.786989	0.292435	2.69116	0.00712036	0.0972468
Cxcl2	15.7076	2.96664	1.10337	2.6887	0.00717304	0.0976509
Sik1	14.1273	2.27315	0.845331	2.68907	0.0071652	0.0976509
Cfb	501.192	0.92365	0.343538	2.68864	0.00717435	0.0976509
Serpinb9	20.4287	2.43457	0.905652	2.68819	0.00718398	0.0976712
Bcr	67.1113	1.26489	0.47062	2.68771	0.00719436	0.0976798
Six2	39.19	-1.3913	0.517711	-2.68741	0.00720089	0.0976798
Cul7	198.714	-0.833252	0.310135	-2.68674	0.00721526	0.0977643
Sumf1	241.596	-1.06993	0.398343	-2.68595	0.00723237	0.0978857
Uqcrc1	241.297	0.838111	0.31229	2.68376	0.00728001	0.0984195
Pdgfd	22.1865	-2.16498	0.806993	-2.68277	0.00730145	0.0985983
Cdkn3	28.1628	-1.66696	0.621892	-2.68047	0.00735184	0.0991673
Rbm18	228.625	0.713644	0.266365	2.67919	0.00738002	0.0993566
Shox2	46.6341	1.65625	0.618722	2.67689	0.00743096	0.0993566
Tmem38b	21.5571	1.89125	0.706388	2.67735	0.00742068	0.0993566
Mrfap1	1497.64	-0.699532	0.261228	-2.67786	0.00740933	0.0993566
Cd38	5.10387	4.80939	1.79591	2.67796	0.0074071	0.0993566
Hexim1	329.309	0.817223	0.3052	2.67767	0.00741369	0.0993566
Tmem151b	12.7205	2.39752	0.895653	2.67684	0.00743209	0.0993566
Arsi	115.511	-1.0065	0.375839	-2.678	0.0074064	0.0993566
Dstyk	81.8408	-1.13635	0.424812	-2.67495	0.00747394	0.0996941
Znfx1	68.802	1.37797	0.515067	2.67532	0.00746578	0.0996941
Pik3ip1	118.63	-0.988799	0.369799	-2.67388	0.00749784	0.0999019
Cped1	65.9142	-1.12502	0.420988	-2.67233	0.00753261	0.100254
Tsc22d1	1392.94	-0.650018	0.243287	-2.67181	0.00754432	0.100298
Gsto1	183.322	0.874561	0.327547	2.67003	0.00758442	0.10072
Pfdn4	88.8783	1.00112	0.375618	2.66525	0.00769304	0.101848
Mesd	232.93	0.708747	0.266003	2.66443	0.00771181	0.101848
Dgka	22.3739	-1.94263	0.729093	-2.66445	0.00771142	0.101848
Sipa1l2	40.3509	1.32133	0.495775	2.66519	0.00769458	0.101848
Gpx8	321.925	-0.776649	0.291412	-2.66512	0.00769599	0.101848
Got1	162.068	0.881215	0.33081	2.66381	0.00772619	0.101926
Uhmk1	298.335	0.820209	0.308067	2.66244	0.00775764	0.102005
Asb6	127.719	0.868352	0.326112	2.66274	0.00775061	0.102005
Get4	58.8095	1.20155	0.451271	2.66258	0.00775433	0.102005
Gm10031	79.8719	0.99331	0.373153	2.66194	0.00776918	0.102045
Tanc1	133.063	0.943597	0.354541	2.66146	0.00778019	0.102078
Map4k4	975.854	0.766573	0.288122	2.66058	0.00780051	0.10216
C1qa	8.38827	-3.61732	1.35985	-2.66009	0.00781196	0.10216
Eya4	158.927	-0.879692	0.330694	-2.66014	0.00781078	0.10216
Mut	230.793	-0.669253	0.251682	-2.65912	0.0078345	0.102343
Mns1	20.8045	-1.80818	0.680309	-2.65788	0.00786343	0.102609
A930033H14Rik	4.58505	-4.99631	1.88024	-2.65727	0.00787752	0.102681
Ttll12	317.457	0.816403	0.307331	2.65643	0.00789725	0.102827
Kif26b	246.243	0.876867	0.330663	2.65184	0.00800541	0.103824
Prdm16	15.9434	-1.90852	0.719654	-2.652	0.00800155	0.103824
Itsn1	387.694	-0.735755	0.277424	-2.65209	0.00799944	0.103824
C2cd2	78.1144	-0.979973	0.369562	-2.65172	0.00800841	0.103824
Zfp408	91.8422	-1.05695	0.398995	-2.64903	0.0080723	0.104202
Frrs1	156.28	-1.07101	0.404174	-2.64986	0.0080524	0.104202
Twsg1	291.437	-0.68882	0.25997	-2.64962	0.00805835	0.104202
Xdh	94.906	-0.983333	0.371192	-2.64912	0.00807019	0.104202
Bckdk	202.152	0.876694	0.331233	2.64676	0.0081267	0.104792
Ddx58	75.107	1.08929	0.411823	2.64505	0.00816789	0.104903
Gprc5b	28.0371	1.61894	0.611937	2.6456	0.00815465	0.104903
Ywhae	1647.94	-0.650824	0.246	-2.64563	0.0081539	0.104903
Hpcal1	77.2165	1.04415	0.394772	2.64495	0.00817029	0.104903
Ogdhl	9.31854	-3.70407	1.40082	-2.64422	0.00818804	0.105019
Tsg101	165.854	0.850947	0.321878	2.6437	0.00820059	0.105067
Polr2g	290.191	0.703867	0.266312	2.64302	0.00821714	0.105167
Cebpb	486.557	0.902526	0.341602	2.64204	0.0082408	0.105358
Basp1	1019.29	0.783522	0.296842	2.63953	0.00830216	0.106029
Aamp	2533.35	-0.622992	0.236142	-2.63821	0.00833442	0.106169
Rfesd	31.4967	-1.74935	0.663225	-2.63764	0.00834846	0.106169
Lrrc14	418.386	0.634318	0.240469	2.63783	0.00834381	0.106169
Igf2r	469.99	0.78227	0.296549	2.63791	0.00834184	0.106169
Rpl5	960.935	-0.902719	0.34239	-2.63652	0.00837601	0.106294
Irx5	17.9319	-2.62327	0.994922	-2.63666	0.00837274	0.106294
Nfatc4	365.723	-0.676896	0.256976	-2.63408	0.0084365	0.106872
Manf	932.708	0.79532	0.301948	2.63397	0.0084394	0.106872
Klf13	188.54	1.00067	0.380137	2.6324	0.00847845	0.10708
Wdr6	138.485	-0.870503	0.330709	-2.63223	0.00848258	0.10708
Hoxc6	11.6287	2.59011	0.983855	2.63262	0.008473	0.10708
Slc35f5	276.841	-0.832699	0.316635	-2.62984	0.00854248	0.107504
Rxra	145.976	-0.824271	0.313475	-2.62946	0.00855196	0.107504
E130309D02Rik	106.007	1.00898	0.383583	2.6304	0.00852833	0.107504
Rmnd5a	264.492	-0.817207	0.310759	-2.62972	0.00854556	0.107504
Bmp5	60.6009	-1.37649	0.523759	-2.62809	0.00858661	0.107827
Zfp940	3.52052	-5.43971	2.071	-2.62661	0.0086241	0.108184
Tcea2	13.4685	2.95716	1.12628	2.6256	0.00864968	0.108253
Usp27x	128.069	-1.0321	0.393041	-2.62592	0.00864139	0.108253
Gbp7	20.1304	2.0217	0.770242	2.62476	0.00867113	0.108253
Atp5g1	437.854	0.826588	0.314895	2.62496	0.00866584	0.108253
Tcirg1	127.062	0.919564	0.350361	2.62462	0.00867468	0.108253
Wdhd1	89.4881	1.12457	0.429038	2.62115	0.00876339	0.109247
Peli2	150.818	-0.906066	0.34601	-2.61861	0.00882884	0.109834
Gldc	5.94647	-4.5735	1.74645	-2.61873	0.00882574	0.109834
Nek6	388.475	-0.818779	0.313087	-2.61518	0.00891814	0.110602
Gsta4	44.5433	-1.36673	0.522598	-2.61526	0.00891602	0.110602
Dynll2	1083.14	0.675304	0.258215	2.61528	0.00891555	0.110602
Mtfmt	54.1457	-1.20739	0.461847	-2.61425	0.0089423	0.110787
Prepl	50.2559	1.23314	0.471807	2.61365	0.00895795	0.110866
Fam124a	7.18623	-4.48106	1.71575	-2.61173	0.00900863	0.111264
Sdk2	6.67123	-3.67773	1.40814	-2.61177	0.00900758	0.111264
Psmc5	398.244	-0.803892	0.308075	-2.6094	0.00907007	0.111793
Cxcl14	2277.87	0.777517	0.297938	2.60966	0.00906328	0.111793
Sh3bp4	87.2214	1.10541	0.423777	2.60846	0.00909495	0.111804
Lrrc40	266.258	-0.855482	0.327911	-2.60888	0.0090838	0.111804
Sertad3	172.036	-0.913466	0.350354	-2.60726	0.00912688	0.111804
Slc39a14	242.456	0.748144	0.286851	2.60813	0.00910383	0.111804
9130401M01Rik	371.706	0.712069	0.273063	2.60771	0.0091151	0.111804
Mcc	96.1215	1.00681	0.386152	2.60729	0.00912619	0.111804
Plekhg5	126.285	-0.832634	0.319434	-2.60659	0.0091449	0.111911
Rsbn1	149.292	0.84673	0.325032	2.60506	0.00918569	0.112039
Prag1	21.2522	-1.82649	0.701096	-2.60519	0.00918227	0.112039
Larp4b	352.537	0.654513	0.251339	2.60411	0.00921139	0.112039
Arel1	181.94	0.795402	0.305426	2.60423	0.00920798	0.112039
Vapa	1608.01	0.539697	0.207126	2.60565	0.00917012	0.112039
Ms4a4d	58.1275	-1.16509	0.447376	-2.60427	0.00920699	0.112039
Lrp8	44.3818	1.29555	0.497708	2.60303	0.00924047	0.112279
Dcaf15	76.4571	1.06695	0.409988	2.60238	0.00925783	0.112376
Iars2	248.78	-1.01999	0.392811	-2.59665	0.0094137	0.11415
Rala	247.904	-0.753913	0.290378	-2.59631	0.00942299	0.11415
Zfp790	28.7129	-1.71035	0.658861	-2.59592	0.0094339	0.114167
Id2	420.07	-0.732975	0.282475	-2.59483	0.00946376	0.114215
Deptor	33.0214	-1.52923	0.589359	-2.59473	0.00946641	0.114215
Ankrd1	54.8514	-1.54384	0.594887	-2.59518	0.00945406	0.114215
Med16	157.836	-0.900684	0.347295	-2.59343	0.00950252	0.114536
Ifit3	24.2722	2.1861	0.843126	2.59285	0.00951834	0.114611
Cacna2d3	4.00039	-5.15259	1.98783	-2.59206	0.00954023	0.11476
Id4	169.864	-0.919608	0.354849	-2.59155	0.00955453	0.114817
Tspan3	1317.49	-0.547225	0.21121	-2.5909	0.00957246	0.114917
Cdkn2aip	87.0746	-1.00725	0.388856	-2.59029	0.00958954	0.115007
Kctd11	191.083	-0.959092	0.370385	-2.58944	0.0096131	0.115175
Prelp	637.56	-0.835348	0.322766	-2.58809	0.00965095	0.115283
Spag7	2002.38	-0.697003	0.269251	-2.58867	0.00963463	0.115283
Acot13	51.2661	-1.3186	0.509442	-2.58833	0.0096443	0.115283
Acadl	303.528	-0.848936	0.328174	-2.58685	0.0096859	0.115471
Gsap	18.5115	2.5327	0.978998	2.58703	0.00968077	0.115471
Smco4	412.117	0.780785	0.302098	2.58454	0.00975084	0.11613
Lrrc8d	189.7	0.783572	0.303454	2.58218	0.00981778	0.116749
Chd2	69.7852	-1.02215	0.395871	-2.58202	0.00982227	0.116749
Sh3rf3	16.2823	-2.48986	0.964731	-2.58089	0.00985457	0.117017
Top3b	56.3571	-1.25143	0.485261	-2.57888	0.00991219	0.117585
Gpn2	62.2381	1.29338	0.501725	2.57787	0.0099412	0.117813
Myoc	4.34026	-4.97161	1.92971	-2.57636	0.00998475	0.118111
Lgr4	191.508	-1.04663	0.40625	-2.57631	0.00998606	0.118111
Thg1l	29.1429	2.04513	0.795011	2.57246	0.010098	0.119317
Arxes1	44.2723	-1.28196	0.498478	-2.57176	0.0101183	0.119366
Josd2	145.314	0.874191	0.339936	2.57163	0.010122	0.119366
Dusp11	404.158	0.803903	0.312882	2.56935	0.010189	0.120038
Frg2f1	9.60618	-3.06397	1.19293	-2.56845	0.0102154	0.120231
Rab1b	244.359	0.86608	0.337256	2.56802	0.0102282	0.120264
Kng2	68.0352	-1.2916	0.503066	-2.56745	0.010245	0.120344
Atp5d	699.847	0.710783	0.276971	2.56627	0.0102799	0.120635
Rnf39	12.7065	-2.62424	1.02317	-2.56482	0.010323	0.121023
Smim11	148.999	-0.943093	0.367784	-2.56425	0.0103398	0.121102
Clns1a	434.347	0.602084	0.234895	2.56321	0.010371	0.121348
Tmem200a	9.45807	3.33143	1.30006	2.56252	0.0103915	0.12147
Maf1	143.705	0.909049	0.35481	2.56207	0.0104051	0.121511
Hoxa10	122.219	-0.908884	0.354874	-2.56115	0.0104327	0.121715
Cntln	60.6236	-1.11811	0.436805	-2.55975	0.0104748	0.12185
Slc7a1	430.831	0.637898	0.24919	2.55988	0.0104708	0.12185
S1pr2	432.269	0.806044	0.314878	2.55986	0.0104715	0.12185
Hps6	43.5809	-1.3214	0.516514	-2.5583	0.0105184	0.122239
Pias1	190.445	-0.79173	0.309602	-2.55725	0.0105503	0.122491
Cmtr1	105.669	0.839072	0.32817	2.55682	0.0105633	0.122525
Csdc2	3.96688	-5.2778	2.06455	-2.55639	0.0105764	0.122526
Rcan1	79.9432	1.0211	0.399469	2.55614	0.0105839	0.122526
Pdpn	1637.23	0.56619	0.221633	2.55463	0.0106301	0.122707
Nlgn2	80.3717	-0.997472	0.390457	-2.55463	0.0106302	0.122707
Spns2	10.1095	3.09752	1.21238	2.55491	0.0106216	0.122707
Slc25a12	103.589	-1.07653	0.421524	-2.55389	0.0106527	0.122849
Dpm3	398.039	0.762403	0.298784	2.55169	0.0107203	0.123509
Kazald1	63.94	-1.35752	0.532554	-2.54908	0.0108007	0.124317
Zfp398	322.515	-1.02031	0.400487	-2.54766	0.0108447	0.124704
Fbxl3	166.073	-0.907421	0.356245	-2.54718	0.0108597	0.124757
Dnase1l2	3.24982	-5.2004	2.04268	-2.54588	0.0109003	0.125104
Trmt6	331.35	0.711529	0.279536	2.5454	0.0109154	0.125157
Itm2a	152.941	-0.823875	0.323718	-2.54504	0.0109265	0.125165
Lrrk1	94.9582	-0.982659	0.38645	-2.54279	0.0109973	0.125855
Ptpn1	412.598	-0.674875	0.265525	-2.54166	0.0110327	0.126141
Hspd1	708.158	0.705322	0.277559	2.54116	0.0110486	0.126202
Aplf	20.2214	-1.62863	0.641924	-2.53711	0.0111771	0.127548
Ednrb	14.2446	-2.04635	0.807074	-2.53552	0.0112282	0.12793
Cdk2ap2	94.5235	1.05537	0.416254	2.5354	0.0112318	0.12793
Zbtb9	41.3688	-1.25968	0.496917	-2.535	0.0112448	0.127957
Elavl1	231.322	0.736692	0.290757	2.5337	0.0112864	0.128152
Parp8	30.0841	1.48092	0.584423	2.53399	0.0112773	0.128152
Zfp160	53.898	-1.21409	0.47922	-2.53347	0.011294	0.128152
Letm1	125.687	-0.908706	0.358798	-2.53264	0.0113208	0.128335
Slc43a3	320.909	0.941975	0.372028	2.532	0.0113414	0.128447
Car12	26.1902	-1.47833	0.584781	-2.528	0.0114713	0.129795
Lyplal1	26.4487	1.62649	0.643724	2.52669	0.0115144	0.130161
Ndc80	47.5762	-1.3085	0.518145	-2.52536	0.0115581	0.130531
Ltbp4	67.9351	-1.13575	0.449835	-2.52482	0.0115758	0.130609
M6pr	313.116	0.718883	0.284848	2.52374	0.0116113	0.130886
Klhl2	93.7586	1.01416	0.401997	2.52281	0.0116422	0.131112
Rbm47	11.6449	2.4812	0.984273	2.52085	0.0117073	0.131607
Sar1a	714.591	-0.551033	0.218593	-2.52082	0.0117081	0.131607
Pbx1	536.384	0.755242	0.299734	2.5197	0.0117454	0.131902
Rps6kb2	73.831	-0.99051	0.393195	-2.51914	0.0117643	0.131992
Scly	18.4813	1.90759	0.7577	2.51761	0.0118154	0.132147
Ccdc12	84.0836	-2.88119	1.14451	-2.51741	0.0118223	0.132147
Tmem65	271.914	-0.733353	0.291258	-2.51788	0.0118062	0.132147
Cyp39a1	14.0474	-2.34645	0.93199	-2.51768	0.011813	0.132147
Dusp6	140.897	1.13485	0.45089	2.5169	0.0118391	0.132162
Parp4	24.2717	-1.73398	0.688986	-2.51671	0.0118456	0.132162
Eno1	55.932	1.47557	0.586871	2.5143	0.0119268	0.132944
Lamb1	1507.49	-0.767654	0.305454	-2.51316	0.0119656	0.133253
Eya2	152.921	-0.916014	0.364677	-2.51185	0.01201	0.133398
Stxbp4	24.8211	-1.7987	0.71596	-2.51229	0.0119949	0.133398
Hspa1b	73.4998	1.10411	0.43957	2.51179	0.012012	0.133398
Ttc39b	241.633	0.74412	0.29637	2.51078	0.0120465	0.133418
Kitl	106.633	-0.8076	0.321655	-2.51076	0.0120471	0.133418
Pcbp4	307.278	1.04879	0.41763	2.5113	0.0120287	0.133418
P2rx7	37.0162	1.43208	0.570478	2.51031	0.0120624	0.133445
Ireb2	209.591	0.700805	0.2792	2.51004	0.0120717	0.133445
Rfk	407.098	-0.707167	0.281874	-2.5088	0.0121142	0.133791
Mcu	153.566	-0.795538	0.317175	-2.5082	0.0121348	0.133895
Ggta1	170.368	-0.753835	0.300865	-2.50556	0.0122256	0.134526
Fgf2	136.497	1.12242	0.447935	2.50576	0.0122188	0.134526
Ldb2	14.0736	-2.41773	0.964997	-2.50543	0.0122304	0.134526
Tufm	47.5977	1.18599	0.473433	2.50509	0.0122421	0.134526
Tubb2b	1420.57	0.827663	0.330419	2.50489	0.012249	0.134526
Plcxd2	14.1019	-2.26103	0.902751	-2.50459	0.0122592	0.134526
Ak3	109.952	1.02201	0.408216	2.50361	0.0122934	0.134778
Hpse	10.6366	2.68772	1.07391	2.50274	0.0123236	0.134986
Flna	2856.57	0.488977	0.195449	2.50182	0.0123557	0.13512
Yrdc	242.277	0.705034	0.281817	2.50174	0.0123584	0.13512
Ppt2	118.414	1.05934	0.423561	2.50103	0.0123833	0.13527
Gas2l1	236.491	0.675605	0.270336	2.49913	0.0124499	0.135873
Ercc5	49.0498	-1.33393	0.53383	-2.49878	0.0124621	0.135883
Creb3l1	471.637	-0.698243	0.279539	-2.49784	0.0124953	0.135998
Cdon	675.51	0.562074	0.22502	2.49788	0.0124938	0.135998
L1cam	8.21325	-3.01582	1.20925	-2.49395	0.0126329	0.136804
Dnttip2	81.4826	-1.13128	0.453526	-2.49442	0.0126164	0.136804
Lypla2	644.704	0.758892	0.304309	2.49382	0.0126377	0.136804
C1qtnf7	11.7973	3.19124	1.27933	2.49447	0.0126147	0.136804
Podnl1	106.202	-0.860824	0.345118	-2.49429	0.012621	0.136804
Gm28048	269.209	0.681241	0.273022	2.49519	0.0125891	0.136804
Slc10a3	204.63	-0.679218	0.272417	-2.4933	0.0126562	0.136881
Tbccd1	72.3706	-1.19194	0.47827	-2.49218	0.012696	0.137188
Smim4	408.696	-0.626993	0.251632	-2.49171	0.012713	0.137248
Mb21d1	267.053	-3.62554	1.4557	-2.49058	0.0127536	0.137563
Bola2	523.417	0.607127	0.243934	2.4889	0.0128138	0.137992
Samd5	93.8141	-1.07735	0.432873	-2.48883	0.0128164	0.137992
Tgfbr2	268.595	0.85286	0.342865	2.48745	0.0128664	0.138406
Pogz	135.093	-0.838177	0.337127	-2.48623	0.0129103	0.138754
Scyl1	116.866	-1.01236	0.407297	-2.48555	0.0129353	0.138898
Rhbdd2	107.948	0.8822	0.355257	2.48327	0.0130181	0.139414
Cog7	70.2299	-1.05076	0.423065	-2.48369	0.0130027	0.139414
Lbh	391.974	0.818146	0.329437	2.48346	0.0130112	0.139414
Ndufb3	4262.92	-0.611752	0.246487	-2.48188	0.0130692	0.139836
Crygs	4.01192	-4.83947	1.95075	-2.48083	0.0131077	0.140123
Fgfr2	208.144	-0.90153	0.363533	-2.47992	0.0131413	0.140357
Cdc123	273.282	-0.804176	0.324341	-2.47942	0.0131598	0.14043
Ptgfr	270.988	0.811747	0.327449	2.47901	0.0131749	0.140466
Map2k7	303.587	0.943653	0.38088	2.47756	0.0132284	0.140911
Mettl8	70.8871	1.06879	0.431478	2.47705	0.0132473	0.140988
Mmp19	136.999	-0.804502	0.324882	-2.47629	0.0132757	0.141059
Slc11a2	260.658	0.635702	0.256721	2.47624	0.0132775	0.141059
Rsl1d1	858.276	0.56914	0.229882	2.47579	0.013294	0.141109
Stk11ip	12.9064	-2.45996	0.993785	-2.47535	0.0133107	0.141162
Cdk10	112.811	-0.953726	0.385468	-2.4742	0.0133533	0.141489
Elmo1	13.4821	-2.14867	0.868643	-2.47359	0.0133762	0.141606
Bnip3	947.137	0.676681	0.273675	2.47257	0.0134147	0.141889
Cwc15	350.592	-0.730727	0.295702	-2.47116	0.0134675	0.142197
Alkbh5	238.478	0.686884	0.27794	2.47134	0.0134609	0.142197
Htra3	153.113	-0.845166	0.342176	-2.46998	0.0135122	0.14233
Ubtf	723.39	0.812221	0.328959	2.46906	0.0135468	0.14233
Ttc7b	31.3553	-1.48613	0.602041	-2.46849	0.0135684	0.14233
Slc38a1	107.2	0.946222	0.383282	2.46874	0.0135591	0.14233
Larp4	69.3211	1.06304	0.430453	2.46959	0.0135267	0.14233
Adprh	453.529	0.587809	0.23811	2.46864	0.0135626	0.14233
Ranbp6	19.7948	-1.68214	0.681267	-2.46914	0.0135439	0.14233
Taf5	13.8529	-2.25445	0.913355	-2.46832	0.013575	0.14233
Acvr2b	4.54351	-4.45219	1.80524	-2.46626	0.0136533	0.142901
Ssh2	65.9669	-1.04878	0.425233	-2.46636	0.0136493	0.142901
Ptbp3	331.777	-0.621131	0.252021	-2.4646	0.0137168	0.143167
Mphosph6	906.113	0.619489	0.251389	2.46427	0.0137294	0.143167
Nudt13	93.2801	-0.945352	0.383626	-2.46425	0.0137299	0.143167
Exoc2	75.6261	1.02349	0.415373	2.46403	0.0137383	0.143167
Wdr35	113.936	-0.830745	0.33699	-2.46519	0.0136941	0.143167
Gprasp1	52.9701	-1.29375	0.525643	-2.46126	0.013845	0.144128
Zc3hav1l	24.2859	1.75783	0.714272	2.46101	0.0138546	0.144128
Ppp1r18	428.396	0.680567	0.276634	2.46017	0.0138872	0.144342
Nadk	326.276	0.698297	0.284029	2.45854	0.0139501	0.144746
Ggps1	78.3301	-0.896141	0.364464	-2.45879	0.0139405	0.144746
Dyx1c1	6.62814	-3.54486	1.44204	-2.45823	0.0139625	0.144749
AC099934.1	1187.5	-0.840008	0.341772	-2.4578	0.013979	0.144796
Samd4	139.075	1.00574	0.409549	2.45574	0.0140595	0.14539
Rps7	803.771	-0.91782	0.373749	-2.45571	0.0140606	0.14539
Rab29	156.216	-0.72398	0.295257	-2.45203	0.0142052	0.146759
Fam171b	65.3368	1.55013	0.632515	2.45074	0.0142563	0.14716
Tead3	76.8325	-0.953246	0.389242	-2.44898	0.0143261	0.147753
Lztr1	639.415	-0.618406	0.252586	-2.4483	0.0143532	0.147906
Ackr4	17.6292	-1.94657	0.79556	-2.44679	0.0144135	0.14838
Vav1	4.2797	-3.92788	1.60549	-2.44653	0.014424	0.14838
Sgf29	23.7889	-1.56514	0.639836	-2.44616	0.0144388	0.148405
Fgf10	21.8132	1.83615	0.751631	2.44289	0.0145704	0.14963
Ypel3	414.817	-0.783463	0.320786	-2.44232	0.0145932	0.149736
Sigmar1	225.399	0.757478	0.310187	2.44201	0.0146059	0.149739
Ski	592.799	-0.620115	0.253997	-2.44143	0.0146294	0.149751
Cd68	23.2559	-1.93849	0.794019	-2.44136	0.0146321	0.149751
Set	867.489	0.561828	0.23018	2.44082	0.0146541	0.149849
Ogfr	146.16	0.958592	0.392896	2.43981	0.0146949	0.15001
Arl6ip5	293.804	-0.789162	0.32343	-2.43998	0.0146882	0.15001
Fgf13	4.54825	4.22404	1.7324	2.43825	0.0147584	0.150433
Bach2	21.9558	1.71136	0.701899	2.43818	0.0147613	0.150433
Usp15	85.6556	-0.973354	0.399274	-2.43781	0.0147765	0.150459
Slc25a4	1774.98	-0.685165	0.281144	-2.43706	0.0148073	0.150646
Tmem209	112.463	-0.900869	0.369761	-2.43635	0.0148361	0.150811
Zfp14	3.34299	4.95477	2.03506	2.4347	0.0149041	0.151197
Hspb2	7.52283	-4.19518	1.72321	-2.43451	0.0149119	0.151197
Rpl37	1229.47	-0.562916	0.231175	-2.43502	0.0148911	0.151197
Psph	127.848	0.921097	0.378514	2.43345	0.0149556	0.151384
Sgpp1	328.305	0.589143	0.2421	2.43347	0.014955	0.151384
Actg1	2334.75	0.848487	0.349175	2.42997	0.0150999	0.152716
Mcoln3	5.06136	-4.92446	2.02961	-2.42631	0.0152532	0.154137
Nomo1	221.26	0.711915	0.293474	2.42582	0.0152737	0.154214
Cd47	788.08	0.777543	0.320581	2.42542	0.0152909	0.154258
Abcb7	24.9747	1.47628	0.608923	2.42441	0.0153334	0.154408
Bub3	1499.13	0.591375	0.243982	2.42384	0.0153572	0.154408
Oxsm	28.7657	-1.61912	0.667978	-2.42391	0.0153545	0.154408
Diaph1	115.425	0.978744	0.403741	2.42419	0.0153428	0.154408
Sh3bp5l	443.516	-0.569178	0.234871	-2.42337	0.0153774	0.154482
Anapc4	659.095	-0.819278	0.33832	-2.4216	0.0154523	0.155039
Adrb3	3.8702	-4.66518	1.9266	-2.42145	0.0154587	0.155039
Hs6st2	622.339	0.81531	0.336901	2.42003	0.0155193	0.155517
Arfip1	342.86	0.65082	0.26913	2.41824	0.0155959	0.156154
Pitpnc1	70.9857	1.0888	0.450325	2.41781	0.0156143	0.156208
Panx3	3.88885	-5.0352	2.08356	-2.41664	0.0156646	0.156451
Maff	23.9091	1.74957	0.723913	2.41683	0.0156563	0.156451
Btg2	80.0444	1.08626	0.45014	2.41315	0.0158153	0.156679
Calu	17614.1	0.628746	0.260269	2.41575	0.0157027	0.156679
Sf3b3	592.592	0.634534	0.262874	2.41384	0.0157855	0.156679
Itgbl1	138.842	-1.01663	0.4212	-2.41364	0.015794	0.156679
Zfp354c	102.015	-1.14346	0.473595	-2.41442	0.0157602	0.156679
Mrpl38	69.9284	0.96901	0.40126	2.41492	0.0157388	0.156679
Mboat1	58.768	-1.16268	0.481492	-2.41475	0.0157462	0.156679
Dnmt3a	55.2599	1.12339	0.465149	2.41512	0.0157298	0.156679
Skp2	27.6311	1.61286	0.668193	2.41376	0.0157887	0.156679
Frmd8	152.982	0.791137	0.327852	2.41309	0.0158179	0.156679
Klf8	10.1705	-2.45585	1.01789	-2.41269	0.0158353	0.156721
Rnf121	211.366	-0.778476	0.322798	-2.41165	0.0158806	0.15704
Clec4a2	8.24637	-2.70346	1.12129	-2.41104	0.0159072	0.157174
Cox8a	4027.28	0.681144	0.282594	2.41032	0.0159384	0.157353
Slx1b	57.6107	-0.983313	0.408153	-2.40917	0.0159887	0.157678
Arhgap45	3.10639	-4.95172	2.05554	-2.40897	0.0159977	0.157678
Clpb	56.6513	-0.992846	0.412547	-2.40663	0.0161007	0.158563
Ndufv3	335.888	-0.61911	0.257307	-2.40612	0.0161231	0.158654
Gpr137c	4.69186	4.49723	1.87078	2.40394	0.0162195	0.159471
Cdk2	332.77	0.72164	0.300342	2.40273	0.0162733	0.15987
Tsr3	186.88	-0.891492	0.371133	-2.40208	0.0163022	0.160023
Maoa	181.475	-0.697052	0.29039	-2.4004	0.0163771	0.160495
Fbxo9	128.383	0.784326	0.326717	2.40063	0.0163669	0.160495
Rrp9	151.992	0.802811	0.33454	2.39974	0.0164066	0.160653
Sdc3	477.092	-0.708826	0.295507	-2.39868	0.0164543	0.160863
Vti1a	57.6739	-1.23622	0.515376	-2.39867	0.0164548	0.160863
Gm10320	101.47	0.857081	0.357442	2.39782	0.0164931	0.161106
Chmp5	1275.77	0.575749	0.240224	2.39672	0.0165424	0.161109
Enoph1	41.2156	1.12779	0.470577	2.39662	0.016547	0.161109
Tle6	58.3544	-1.08088	0.45097	-2.3968	0.016539	0.161109
Ndufa4l2	260.271	2.32097	0.968322	2.3969	0.0165346	0.161109
Ttc1	117.671	0.833735	0.348141	2.39482	0.0166286	0.161772
Eef2kmt	46.3552	-1.1268	0.470752	-2.39362	0.0166829	0.161801
Cdkn1a	679.538	1.41803	0.592394	2.39372	0.0166783	0.161801
Cdc42ep3	145.585	0.873119	0.364731	2.39387	0.0166717	0.161801
Zfp91	380.802	-0.652005	0.272399	-2.39356	0.0166856	0.161801
Ddit4	362.627	0.79802	0.333456	2.39318	0.016703	0.16184
Acly	269.51	0.690991	0.28889	2.39188	0.0167621	0.162282
Fam13c	72.6251	-1.09654	0.458521	-2.39147	0.0167809	0.162333
Nebl	5.08952	4.28118	1.79244	2.38847	0.0169188	0.163404
Fam217b	36.293	1.42035	0.594622	2.38867	0.0169096	0.163404
Otub2	24.2264	1.73753	0.727816	2.38732	0.0169718	0.163784
Abi1	333.551	0.649692	0.272201	2.38681	0.0169953	0.163879
Mid2	40.5614	-1.17312	0.491765	-2.38553	0.0170544	0.164316
Ifih1	6.28833	4.25104	1.78427	2.38251	0.0171948	0.165007
Ash1l	267.478	0.839564	0.352372	2.38261	0.0171904	0.165007
Mamstr	5.7717	-4.48824	1.88312	-2.38341	0.017153	0.165007
Nucb2	134.657	-0.794977	0.333553	-2.38336	0.0171555	0.165007
Dlgap1	8.77225	2.72958	1.14555	2.38277	0.017183	0.165007
Csrp1	607.441	0.781071	0.328036	2.38105	0.0172633	0.165137
Degs1	1291.55	0.517122	0.217175	2.38113	0.0172598	0.165137
Oaz2	976.894	-0.570007	0.239344	-2.38154	0.0172402	0.165137
Rfx3	29.1032	-1.37719	0.578288	-2.38149	0.0172428	0.165137
Man1a	111.736	0.833884	0.350327	2.3803	0.0172986	0.165268
Chuk	188.985	0.695341	0.292139	2.38017	0.0173046	0.165268
Dnmt1	559.839	-0.638388	0.268288	-2.37949	0.0173368	0.165444
Fzd9	3.63935	-4.87902	2.05169	-2.37805	0.0174047	0.16596
Cdnf	42.8974	-1.2027	0.506363	-2.37518	0.0175406	0.166068
Gpr88	55.3241	-2.74279	1.15473	-2.37527	0.017536	0.166068
Cpt2	81.376	-1.02534	0.43142	-2.37667	0.0174699	0.166068
Reep1	11.7185	2.09118	0.880184	2.37584	0.017509	0.166068
Zfp747	24.5258	-1.85279	0.77954	-2.37677	0.0174648	0.166068
Rab8b	195.217	0.702939	0.295794	2.37645	0.0174803	0.166068
Pctp	13.9757	-2.06933	0.870922	-2.37602	0.0175005	0.166068
Snx11	700	0.647064	0.272407	2.37535	0.0175322	0.166068
Man2a1	312.507	0.616642	0.259566	2.37567	0.0175171	0.166068
Tnfaip2	2236.01	0.699799	0.294676	2.37481	0.017558	0.166102
Clip3	75.0937	-1.09258	0.460128	-2.37452	0.017572	0.166104
Cdkn1c	5.69265	-4.36447	1.83936	-2.37282	0.017653	0.166738
Aqp2	31.2116	-1.45468	0.613334	-2.37177	0.0177033	0.167081
Dpf1	33.7826	1.42491	0.601035	2.37076	0.0177514	0.167404
Sgtb	3.97979	4.65779	1.96502	2.37036	0.0177708	0.167456
Mkx	53.8899	-1.11219	0.469285	-2.36997	0.0177897	0.167503
Lrrtm2	3.20338	4.9351	2.08334	2.36884	0.0178441	0.167883
Optn	39.1784	-1.33198	0.562482	-2.36805	0.0178823	0.168005
Atp5g2	120.358	0.806379	0.340533	2.36799	0.0178851	0.168005
Fyb2	19.3641	-1.57179	0.664345	-2.36593	0.0179848	0.168679
H2-Ab1	15.916	2.72374	1.15123	2.36593	0.0179849	0.168679
Golga2	1034.04	-0.57652	0.243763	-2.36508	0.018026	0.16874
Ifi44	28.8089	-1.50643	0.636987	-2.36493	0.0180336	0.16874
Msi2	123.937	0.877203	0.370844	2.36542	0.0180096	0.16874
Lrp6	209.607	-0.738276	0.312422	-2.36308	0.018124	0.169021
Rps9	8539.1	-0.595169	0.251787	-2.36378	0.0180895	0.169021
Zfp771	267.131	0.914456	0.387011	2.36287	0.0181341	0.169021
Sltm	354.514	0.622016	0.263156	2.36368	0.0180945	0.169021
Fndc1	166.394	-0.732978	0.310147	-2.36333	0.0181116	0.169021
Casp8	34.1731	-1.28636	0.544688	-2.36165	0.0181939	0.169316
Aar2	55.1486	1.03257	0.437204	2.36176	0.0181884	0.169316
Plxnb3	8.93951	3.25353	1.37783	2.36135	0.0182087	0.169322
Zfp777	76.1185	0.97771	0.414183	2.36058	0.0182466	0.169543
Wtap	122.954	0.800739	0.339557	2.35819	0.0183644	0.170507
Morf4l2	1024.5	0.610572	0.258949	2.35788	0.0183795	0.170514
Rpl36a-ps1	2051.39	-0.83655	0.354878	-2.35729	0.0184089	0.170656
Gpr157	15.2011	-1.92017	0.814857	-2.35645	0.0184508	0.17078
Plat	203.165	-0.824006	0.349666	-2.35655	0.0184455	0.17078
Atg16l1	122.351	0.800938	0.340087	2.35509	0.018518	0.17127
Tmem50a	2710.4	-0.745797	0.316772	-2.35437	0.0185544	0.171474
Naa15	140.483	0.85521	0.363373	2.35353	0.0185962	0.171728
Camta2	89.3417	1.01617	0.431964	2.35243	0.018651	0.172102
Ydjc	114.988	0.796659	0.338791	2.35148	0.0186991	0.172414
Atp2a2	743.196	0.552952	0.235205	2.35094	0.0187261	0.172484
Timm13	436.558	0.703676	0.299341	2.35075	0.0187355	0.172484
Hip1r	49.6895	1.04878	0.44627	2.3501	0.0187685	0.172656
Pofut2	89.4587	-0.935618	0.39849	-2.34791	0.018879	0.17354
Praf2	124.147	-0.833487	0.355107	-2.34714	0.0189182	0.173766
Fnbp1	637.526	-0.716815	0.305483	-2.3465	0.0189509	0.173801
Bloc1s4	274.05	0.608344	0.259228	2.34675	0.0189379	0.173801
Xlr3b	5.66877	3.43997	1.46655	2.34562	0.0189953	0.174075
Cstad	11.9811	-2.52235	1.07559	-2.34508	0.0190231	0.174197
Pdcd11	101.614	0.844015	0.359975	2.34465	0.0190451	0.174266
Rps6	393.012	-1.90102	0.81108	-2.34382	0.0190876	0.174521
Ndufa10	246.09	-0.72255	0.308505	-2.3421	0.0191754	0.174527
Steap2	359.214	0.590698	0.25209	2.34321	0.0191187	0.174527
Naaa	146.49	0.972047	0.414979	2.3424	0.01916	0.174527
Rnf169	83.3399	-0.8859	0.378144	-2.34276	0.0191418	0.174527
Zfp386	29.7594	-1.50082	0.640592	-2.34287	0.0191361	0.174527
Ndufb4	382.585	-0.590164	0.251979	-2.34211	0.0191748	0.174527
Ick	102.78	-0.874546	0.373488	-2.34157	0.019203	0.174646
Btbd19	18.1248	2.16616	0.925259	2.34114	0.019225	0.174713
Fam53a	192.449	0.757409	0.32363	2.34035	0.0192655	0.174949
Tfdp1	152.828	0.851955	0.364222	2.33911	0.0193299	0.175401
Stmn1	1040.64	-0.657642	0.281218	-2.33855	0.0193589	0.175415
Kctd12	173.592	-0.764841	0.327076	-2.33842	0.0193653	0.175415
Tfb1m	10.8621	-2.36992	1.01355	-2.33823	0.0193753	0.175415
Mertk	16.6253	-1.95082	0.834678	-2.33721	0.0194281	0.175729
Jtb	163.597	-0.754971	0.323067	-2.33688	0.0194452	0.175729
Zfp740	114.835	-0.805432	0.344685	-2.33672	0.0194539	0.175729
Repin1	133.443	0.839118	0.35923	2.33588	0.0194977	0.175992
Ildr2	25.1686	-1.63611	0.701042	-2.33383	0.0196049	0.176769
Mrps15	292.791	-0.851998	0.36509	-2.33367	0.0196131	0.176769
Cybb	6.05422	-3.28757	1.40909	-2.33312	0.0196416	0.176892
Commd1	250.677	-0.701093	0.300594	-2.33236	0.0196817	0.177121
Scrn1	36.7373	-1.24878	0.535859	-2.33044	0.0197831	0.177767
Tubb3	118.147	1.11364	0.47783	2.33063	0.0197731	0.177767
Atox1	285.494	0.688448	0.29546	2.33009	0.0198014	0.177798
Mki67	158.859	-0.904572	0.388283	-2.32967	0.0198237	0.177865
Gatc	32.9015	-1.34171	0.576071	-2.32908	0.0198549	0.178012
Hivep3	54.0381	-1.10279	0.473568	-2.32868	0.0198758	0.178066
Tmem176a	385.157	0.676411	0.290532	2.32818	0.0199025	0.178173
Cse1l	995.798	0.58358	0.250711	2.3277	0.0199282	0.17827
Dynlrb1	426.32	0.625601	0.268918	2.32636	0.0199992	0.178769
Dlx5	18.3023	-1.88859	0.811916	-2.32609	0.0200138	0.178769
Hspb7	10.1622	-2.48754	1.06987	-2.32509	0.0200672	0.179061
Esyt2	277.271	0.650658	0.279863	2.32492	0.0200764	0.179061
Bbs12	7.35699	2.76322	1.18905	2.3239	0.0201308	0.179413
Nfe2l2	204.27	0.733699	0.315886	2.32267	0.0201968	0.179756
S1pr3	38.5839	1.21338	0.522463	2.32243	0.0202098	0.179756
Cpsf3	152.338	-0.754543	0.324905	-2.32235	0.0202141	0.179756
P2ry6	3.84804	-4.90349	2.11176	-2.32199	0.0202336	0.179796
Cox19	64.5085	1.04462	0.450292	2.31988	0.0203474	0.180545
Adarb1	32.3557	1.34614	0.580267	2.31987	0.020348	0.180545
Hdac7	1357.59	-0.606833	0.261667	-2.3191	0.0203895	0.18078
Ubr7	131.689	0.80761	0.348301	2.31871	0.0204107	0.180834
Tbl3	76.4969	0.968843	0.41819	2.31675	0.0205172	0.181644
Ganc	36.8588	-1.41516	0.610952	-2.31632	0.020541	0.181721
Rab11fip1	4.38283	4.0377	1.74343	2.31596	0.0205607	0.181761
Cav3	16.4369	-1.85927	0.8032	-2.31482	0.0206225	0.182069
Eif5	882.164	0.563014	0.243227	2.31476	0.0206259	0.182069
Fam131b	15.4285	1.79637	0.776537	2.3133	0.0207059	0.182641
Raph1	143.99	0.857146	0.370665	2.31245	0.0207527	0.182685
Mfn1	107.715	-0.875218	0.378492	-2.31238	0.0207566	0.182685
Ttc5	13.5304	-2.1321	0.921878	-2.31278	0.0207348	0.182685
Rab3b	7.99998	-3.31851	1.43537	-2.31196	0.0207801	0.182758
Pcp4l1	19.4311	-1.9228	0.831896	-2.31134	0.0208139	0.182922
Med7	145.798	-0.798618	0.345615	-2.31071	0.0208487	0.183093
Wipi1	400.261	-0.568443	0.246066	-2.31012	0.0208815	0.183247
0610009O20Rik	24.8372	-1.4177	0.613771	-2.30982	0.0208979	0.183257
Map4	1141.37	-0.602596	0.260997	-2.30882	0.0209534	0.18361
Atg16l2	126.194	-0.878787	0.380695	-2.30837	0.0209784	0.183695
Nupl1	182.983	0.62592	0.271201	2.30796	0.0210015	0.183763
Dlg5	303.2	-0.626328	0.271424	-2.30756	0.0210235	0.183822
Nme2	3875.13	-0.614338	0.26626	-2.30728	0.021039	0.183823
1110059G10Rik	73.8593	0.986863	0.427862	2.3065	0.0210829	0.184073
Hdhd2	57.948	1.09897	0.476585	2.30593	0.0211144	0.184214
Scrn3	145.324	-0.810507	0.351743	-2.30426	0.0212079	0.1843
Cmc4	19.2665	-1.59615	0.692378	-2.30531	0.021149	0.1843
Podn	108.8	-1.10325	0.478813	-2.30414	0.0212147	0.1843
Dlc1	494.95	0.594652	0.258083	2.30411	0.0212163	0.1843
Parg	464.506	-0.577935	0.250737	-2.30495	0.0211693	0.1843
Immp2l	11.7982	2.35066	1.0201	2.30436	0.0212026	0.1843
Sod1	2265.9	-0.767163	0.33303	-2.30359	0.0212458	0.184422
Cep350	69.2052	-1.07673	0.467525	-2.30303	0.021277	0.1845
Lsm8	420.701	0.611445	0.265513	2.30288	0.0212855	0.1845
Cox15	81.6335	-0.919158	0.399297	-2.30194	0.0213384	0.184825
Hras	182.108	0.821602	0.357334	2.29926	0.0214904	0.185945
Arl15	84.5739	1.02903	0.447592	2.29904	0.0215028	0.185945
Mcrip2	16.7734	1.92047	0.83541	2.29884	0.0215142	0.185945
C1d	123.388	-0.9387	0.408573	-2.29751	0.0215898	0.186464
Adgra3	98.9597	-0.971981	0.423169	-2.29691	0.0216239	0.18649
Dact3	65.3887	-1.08618	0.472843	-2.29712	0.0216119	0.18649
Prlr	3.68276	-5.04418	2.19661	-2.29635	0.0216559	0.186632
Dazap1	982.49	0.689233	0.300472	2.29383	0.0218001	0.187472
Mycbp2	167.855	-0.747817	0.325944	-2.29431	0.0217728	0.187472
Cdc45	42.9005	1.10003	0.479559	2.29383	0.0218001	0.187472
Gm10762	19.376	-1.91647	0.836053	-2.29228	0.0218896	0.188106
Uap1	290.426	0.67135	0.292923	2.2919	0.0219112	0.188157
Cox5a	770.2	0.523242	0.228334	2.29156	0.0219309	0.188192
Furin	467.703	-0.66186	0.288883	-2.2911	0.0219577	0.188254
Rab3il1	21.7466	-1.78558	0.779423	-2.2909	0.0219694	0.188254
Sypl	731.17	0.499123	0.21801	2.28945	0.0220534	0.188838
Ccdc80	1043.21	-0.676132	0.295375	-2.28907	0.0220755	0.188893
Prdx6	470.447	0.602547	0.263271	2.28869	0.0220974	0.188927
Cyp2j9	4.28415	-4.67665	2.04359	-2.28845	0.022111	0.188927
Hspa1a	43.9755	1.08367	0.473605	2.28814	0.0221292	0.188949
Mical1	104.579	-0.978839	0.428938	-2.28201	0.0224889	0.191764
Cpt1a	70.9458	-1.05248	0.461214	-2.28197	0.0224909	0.191764
Rgl3	29.9783	-1.43536	0.629458	-2.28031	0.0225891	0.192328
Itga3	12.6025	-2.16305	0.948498	-2.2805	0.0225779	0.192328
Csnk1g2	517.245	0.647601	0.284124	2.27929	0.0226497	0.192356
Vdac3	220.34	0.821749	0.360546	2.27918	0.0226565	0.192356
Pabpn1	391.816	-0.631039	0.276848	-2.27937	0.0226452	0.192356
Snx1	710.36	-0.634354	0.278267	-2.27966	0.0226278	0.192356
Msn	2497.45	0.58416	0.256434	2.27801	0.022726	0.192674
Smarce1	316.41	-0.752867	0.330491	-2.27803	0.0227249	0.192674
Prkd1	44.3036	1.21502	0.53368	2.27667	0.0228058	0.193214
C4b	64.1083	-1.1801	0.518563	-2.27572	0.022863	0.193561
Zbtb7c	22.3455	-1.69126	0.743276	-2.27541	0.0228814	0.193581
Lemd3	86.0414	0.854068	0.375543	2.27422	0.0229527	0.193911
Tmem242	182.202	-0.692044	0.304294	-2.27426	0.0229501	0.193911
Nuak1	135.649	-0.739723	0.325422	-2.27312	0.0230191	0.194199
Gramd3	134.758	-0.776422	0.341562	-2.27315	0.023017	0.194199
Mrps11	86.0519	0.887686	0.39059	2.27268	0.0230454	0.194284
Elp3	1539.97	0.56225	0.247428	2.27238	0.0230637	0.194301
Pex7	60.6891	0.987803	0.434784	2.27194	0.0230902	0.19435
Atf4	3051.22	-0.62903	0.276893	-2.27175	0.0231018	0.19435
Myl9	817.181	0.518816	0.228554	2.27	0.0232079	0.195105
Ispd	13.1406	2.29844	1.01339	2.26807	0.0233248	0.195951
Polr1c	414.858	0.699534	0.308755	2.26566	0.0234725	0.197002
Gtf2f1	82.2547	-0.92003	0.406107	-2.26549	0.0234826	0.197002
Ly75	26.3411	1.44338	0.637413	2.26444	0.0235471	0.197404
Car6	52.383	1.41417	0.624905	2.26302	0.0236345	0.197861
Fbxl15	31.8574	1.42575	0.630002	2.26309	0.02363	0.197861
Abcf2	145.38	0.789983	0.349205	2.26223	0.0236832	0.19813
Kmt2c	93.6537	-0.827766	0.36609	-2.2611	0.0237529	0.198575
Snrpb	489.488	0.648218	0.286833	2.25991	0.0238266	0.199052
Ndufaf8	413.093	0.760547	0.336609	2.25943	0.0238564	0.199163
Ssrp1	533.405	0.719236	0.31846	2.25848	0.0239159	0.19952
Rbm45	138.904	-1.00491	0.445269	-2.25686	0.0240166	0.200221
Pigc	332.994	-0.66001	0.292551	-2.25605	0.0240673	0.200506
3110043O21Rik	85.0508	0.886329	0.392999	2.25529	0.0241149	0.200762
Cyp51	889.341	-0.81559	0.361686	-2.25497	0.0241354	0.200794
Stk38l	113.283	0.874374	0.387854	2.25439	0.0241714	0.200954
Masp1	414.281	0.727346	0.322759	2.25353	0.0242259	0.201268
Slc4a7	148.887	0.784229	0.348176	2.2524	0.0242972	0.201711
Adam19	58.7566	0.977345	0.433961	2.25215	0.0243128	0.201711
Taf1	266.43	-0.749178	0.332844	-2.25084	0.0243959	0.20226
Ints12	23.3037	-1.48938	0.662287	-2.24885	0.0245222	0.203029
Tnni3	12.2068	-2.40903	1.07123	-2.24884	0.0245224	0.203029
Oxtr	18.1905	-1.86741	0.830958	-2.2473	0.0246211	0.203666
Pex13	67.6441	-0.980112	0.436167	-2.2471	0.0246334	0.203666
Kdelc2	131.012	-0.850343	0.378462	-2.24684	0.0246505	0.203668
Timm44	95.1379	0.896887	0.399397	2.2456	0.0247294	0.204179
Tmem185a	77.9537	-0.864067	0.384855	-2.24518	0.0247569	0.204265
Ubqln4	113.369	0.836704	0.37282	2.24426	0.024816	0.204349
Naalad2	21.8591	-1.53845	0.685515	-2.24422	0.0248181	0.204349
Ezh1	68.1338	-1.10333	0.491565	-2.24453	0.0247984	0.204349
Tma16	27.7427	1.33282	0.594305	2.24265	0.0249195	0.205044
Ifitm10	17.2511	-1.67009	0.745046	-2.24159	0.0249876	0.205412
Zmat5	33.4091	-1.37893	0.615273	-2.24116	0.0250156	0.205412
H3f3b	2151.24	0.491666	0.219355	2.24142	0.0249992	0.205412
Gna11	343.009	0.692497	0.309076	2.24054	0.025056	0.205463
Ccdc157	53.6328	-1.09804	0.490061	-2.24062	0.0250505	0.205463
Hnrnpul1	297.86	-0.601599	0.268616	-2.23962	0.0251153	0.205808
Aldh6a1	59.1882	-1.1124	0.496931	-2.23854	0.025186	0.206247
Nfkbid	4.50186	-4.47387	1.99933	-2.23768	0.025242	0.206462
Pdcd2	52.5054	-0.955683	0.4271	-2.23761	0.0252466	0.206462
Vcam1	1495.36	0.498351	0.222773	2.23704	0.0252838	0.206519
Junb	3332.16	0.799205	0.357271	2.23697	0.0252881	0.206519
Adgrl2	104.292	-0.750332	0.335555	-2.23609	0.0253456	0.206848
Atp12a	102.675	-2.14298	0.958586	-2.23556	0.0253806	0.206993
Donson	32.6597	1.32709	0.594289	2.23308	0.0255437	0.208182
Gper1	9.71361	-2.33173	1.04496	-2.23141	0.0256542	0.208825
Tomm6	574.63	-0.626178	0.280626	-2.23136	0.0256574	0.208825
Sh3bp1	131.702	0.837439	0.375628	2.22944	0.0257849	0.209721
Pygl	155.134	-0.705953	0.316717	-2.22897	0.0258161	0.209832
Rrp15	75.6245	0.923197	0.414334	2.22815	0.0258706	0.209991
Synm	30.866	-1.3066	0.58635	-2.22836	0.0258567	0.209991
Ccny	448.96	-0.579432	0.260131	-2.22746	0.0259162	0.210219
Ankrd10	90.347	0.831118	0.373223	2.22687	0.0259562	0.210401
Cldn12	265.1	0.72021	0.323586	2.22571	0.0260334	0.210885
Rwdd1	112.504	0.687124	0.30885	2.22478	0.0260959	0.211186
Mthfsl	29.9517	-1.27561	0.573401	-2.22463	0.0261058	0.211186
Mthfr	119.784	0.86746	0.390156	2.22337	0.0261909	0.211732
1500009L16Rik	40.0815	-1.21187	0.54518	-2.22288	0.0262238	0.211855
Pgrmc2	685.438	-0.576247	0.259318	-2.22216	0.0262723	0.211962
Pdcd10	99.6366	0.834465	0.375488	2.22235	0.0262598	0.211962
Serpini1	5.24033	-3.25945	1.46729	-2.2214	0.0263238	0.211963
Terf2ip	45.1293	-1.22555	0.551696	-2.22143	0.0263221	0.211963
Slc25a1	156.966	0.878266	0.39537	2.22138	0.0263255	0.211963
Ppp1ca	795.936	0.594184	0.267545	2.22087	0.0263596	0.212096
Rit1	172.695	-0.663688	0.298944	-2.22011	0.0264116	0.212372
Hp	311.076	1.58255	0.713321	2.21857	0.026516	0.213069
Mthfd1	119.519	0.756262	0.340985	2.21788	0.0265632	0.213305
Mettl18	19.9682	-1.45484	0.656218	-2.21701	0.0266227	0.213364
Prss12	8.79867	-2.81769	1.27089	-2.2171	0.0266161	0.213364
Zfp428	51.072	1.01349	0.457146	2.21699	0.0266238	0.213364
Arid5b	397.267	-0.612589	0.276453	-2.21589	0.0266993	0.213761
Nubp2	52.2325	1.08765	0.490871	2.21574	0.026709	0.213761
Rpl35	335.503	-0.863699	0.38998	-2.21473	0.0267788	0.214085
Llgl2	6.58032	3.00235	1.35569	2.21463	0.0267852	0.214085
Pik3r3	46.5189	-1.02761	0.464075	-2.21431	0.0268074	0.214121
Papolg	30.2182	-1.42759	0.644816	-2.21395	0.0268321	0.214175
Pde1a	73.3838	0.969199	0.438028	2.21264	0.0269224	0.21461
Pde4d	13.769	1.75258	0.792031	2.21276	0.0269141	0.21461
Sh2b1	110.56	0.846972	0.382864	2.2122	0.0269528	0.21471
Col8a1	681.887	-0.617289	0.279107	-2.21165	0.0269906	0.214868
Pla2g5	15.4129	-1.786	0.807746	-2.21109	0.0270297	0.215037
Utp14b	53.1806	-1.38311	0.625849	-2.20997	0.027107	0.21538
Il3ra	102.52	0.872297	0.394713	2.20995	0.0271087	0.21538
Slitrk6	33.0772	-1.27602	0.577585	-2.20923	0.0271588	0.215493
P2rx6	5.49511	-3.58996	1.62488	-2.20937	0.0271492	0.215493
Tcf7l1	168.037	-0.764762	0.346249	-2.20871	0.0271951	0.215639
Ttc30a1	30.7169	1.35841	0.615377	2.20744	0.0272836	0.215771
Tmem68	38.0079	1.15294	0.522263	2.20758	0.0272739	0.215771
Tmem43	605.679	0.592295	0.268226	2.20819	0.0272308	0.215771
Wdr5b	26.3824	-1.37619	0.623404	-2.20754	0.0272766	0.215771
Ccdc107	75.176	-0.928928	0.42091	-2.20695	0.0273176	0.215897
Epha4	20.2443	1.49969	0.679777	2.20615	0.0273737	0.216056
Cenpv	22.8519	1.45338	0.658721	2.20637	0.027358	0.216056
Aff3	84.2556	-0.92369	0.418824	-2.20544	0.0274234	0.216057
Nacc1	117.709	-0.936229	0.424472	-2.20563	0.0274097	0.216057
Ddah2	505.725	-0.708728	0.321364	-2.20537	0.0274278	0.216057
Txndc12	85.5622	-0.934789	0.424011	-2.20463	0.0274798	0.216325
Nr1h3	9.92528	-2.48485	1.1273	-2.20425	0.0275065	0.216393
Arl6ip1	698.992	-0.550616	0.249836	-2.20391	0.0275308	0.216442
Chp1	777.119	0.562099	0.255422	2.20067	0.0277593	0.216651
Akirin1	144.603	0.688109	0.312446	2.20233	0.0276419	0.216651
Orai1	108.129	0.764101	0.347067	2.20159	0.0276939	0.216651
Fam220a	92.6841	0.859953	0.390515	2.2021	0.0276584	0.216651
Bmt2	275.385	0.591672	0.269009	2.19945	0.0278461	0.216651
Asb7	39.4426	1.31666	0.598182	2.2011	0.0277292	0.216651
Rrp8	104.491	0.767827	0.348597	2.20262	0.0276215	0.216651
Eif3f	790.128	-0.667994	0.303319	-2.20228	0.0276452	0.216651
Enpp3	10.0831	-2.29165	1.04182	-2.19966	0.0278312	0.216651
Tpd52l1	7.64602	3.68534	1.67375	2.20184	0.0276765	0.216651
Ghitm	1997.35	0.456063	0.207306	2.19995	0.0278103	0.216651
Fem1b	108.97	0.727632	0.330711	2.2002	0.0277926	0.216651
Chst2	236.855	-0.693833	0.315215	-2.20114	0.0277261	0.216651
Tmem101	134.823	0.772912	0.351276	2.2003	0.0277859	0.216651
Erbin	129.175	-0.733037	0.333156	-2.20028	0.0277871	0.216651
Dcaf13	256.87	-0.652465	0.296182	-2.20292	0.0276005	0.216651
Sf3b5	782.3	0.475625	0.216363	2.19828	0.0279292	0.217016
Apol9a	5.60234	3.37572	1.53555	2.19838	0.0279218	0.217016
Zc3h12b	12.4309	-1.88168	0.856425	-2.19714	0.0280105	0.217507
Map3k2	58.8608	0.880723	0.400921	2.19675	0.0280385	0.217584
Kcnq5	4.77593	3.72081	1.69439	2.19596	0.0280947	0.217879
Map1lc3a	1743.49	0.715777	0.326165	2.19452	0.0281978	0.218011
Hoxa7	91.3005	-0.88863	0.404922	-2.19457	0.0281945	0.218011
Mob1a	468.643	0.620169	0.282508	2.19523	0.0281471	0.218011
Abcc9	12.4594	-2.00496	0.913646	-2.19446	0.0282025	0.218011
Eif4a3	517.162	0.465719	0.212158	2.19515	0.0281525	0.218011
Dicer1	65.497	-1.09385	0.498681	-2.19348	0.0282727	0.218413
Usp39	161.066	0.671667	0.306248	2.19321	0.0282921	0.218422
Zbtb7b	165.636	0.822669	0.375367	2.19164	0.0284056	0.219032
Eif4g2	8259.05	0.448223	0.204518	2.19161	0.0284075	0.219032
Samd10	5.29671	3.69446	1.68662	2.19045	0.0284913	0.219537
Rabgap1l	114.302	-0.832859	0.38052	-2.18874	0.0286157	0.220354
Diexf	72.7604	0.939501	0.429652	2.18666	0.0287677	0.221358
Wdr47	8.9426	-2.38037	1.0887	-2.18645	0.028783	0.221358
Cavin4	19.6022	-1.70103	0.778444	-2.18516	0.0288769	0.221746
Fbxl5	174.18	0.685562	0.313765	2.18495	0.0288922	0.221746
Slc25a13	43.9559	1.32345	0.60564	2.18521	0.0288735	0.221746
Suclg2	169.888	0.672868	0.307984	2.18475	0.0289073	0.221746
Lamc2	9.10297	2.71116	1.24125	2.18422	0.0289463	0.221903
Ptgr1	287.302	-0.871442	0.39907	-2.18368	0.0289854	0.222016
Cxcl10	9.59565	2.89009	1.3236	2.18351	0.028998	0.222016
Isy1	89.4999	0.774969	0.355042	2.18275	0.029054	0.222303
Wdr83	51.8252	-1.03106	0.472555	-2.18188	0.0291186	0.222449
Tnfsf11	49.6078	1.31289	0.601761	2.18174	0.0291286	0.222449
Sat2	43.2759	-1.14996	0.527024	-2.18198	0.0291109	0.222449
Kank1	132.228	-0.840212	0.385178	-2.18136	0.0291565	0.22252
Wdr81	71.6961	0.975483	0.447254	2.18105	0.02918	0.222558
Prune1	389.833	-0.664432	0.304725	-2.18044	0.0292252	0.222761
Zscan20	12.7274	-1.94394	0.892164	-2.1789	0.0293389	0.223256
Rnf157	67.83	1.0214	0.468751	2.17898	0.0293333	0.223256
Mcm4	344.554	0.729887	0.334994	2.17881	0.0293459	0.223256
Zcchc3	37.2141	1.13313	0.520274	2.17794	0.0294105	0.223606
Lsm1	50.3736	1.08068	0.49655	2.17638	0.0295271	0.22435
Maml2	59.777	-1.02178	0.469581	-2.17594	0.02956	0.224458
Sgk1	661.505	0.539616	0.248029	2.17561	0.0295841	0.224499
Asap3	40.3993	-1.07737	0.495526	-2.17419	0.0296907	0.225166
Dnajc13	142.028	-0.799023	0.367603	-2.17361	0.0297347	0.225357
Tspan17	146.632	-0.723969	0.33319	-2.17284	0.0297921	0.225649
Cluap1	31.1462	-1.25743	0.578929	-2.17199	0.0298566	0.225995
Nepn	3.74443	3.88194	1.7877	2.17147	0.0298958	0.226149
Itpripl1	29.8639	1.20701	0.556314	2.16965	0.0300331	0.227045
Lrrc51	8.23661	2.55385	1.17728	2.16927	0.0300619	0.22712
Acox3	159.633	-0.908068	0.41874	-2.16857	0.0301154	0.227124
Serf1	203.788	-0.733837	0.338334	-2.16897	0.0300847	0.227124
Rspo2	323.724	-0.701821	0.323678	-2.16827	0.0301382	0.227124
Nme4	78.4072	-1.08764	0.501579	-2.16844	0.0301253	0.227124
Tnmd	467.355	0.574187	0.264987	2.16685	0.0302466	0.227438
Apex1	277.504	0.59059	0.272533	2.16704	0.0302319	0.227438
Itsn2	105.774	-0.815744	0.376474	-2.1668	0.0302498	0.227438
Mylk	2129.94	0.595049	0.27463	2.16673	0.0302556	0.227438
Idh1	311.673	-0.607411	0.280422	-2.16606	0.0303064	0.227677
1600014C10Rik	88.9391	1.03305	0.477166	2.16498	0.0303894	0.228158
Srpk1	241.658	0.628322	0.290522	2.16273	0.0305617	0.229308
Zbtb8os	111.122	-0.852694	0.394324	-2.16242	0.0305856	0.229344
Sipa1l3	56.0474	0.97561	0.451487	2.16088	0.0307047	0.230093
Tmsb10	932.297	-0.639991	0.29623	-2.16045	0.0307375	0.230196
Dock9	8.86897	2.53335	1.17326	2.15924	0.0308312	0.230754
Urod	78.1696	-0.849815	0.393723	-2.15841	0.0308961	0.231095
Arpc1b	1528.74	-0.536097	0.248516	-2.15719	0.0309905	0.231369
Tpm3-rs7	194.37	0.649893	0.3012	2.15768	0.0309525	0.231369
Psme4	181.608	-0.670252	0.310675	-2.15741	0.030974	0.231369
Rc3h2	672.821	-0.62752	0.291083	-2.15581	0.0310986	0.2316
Tpd52	51.7816	1.04938	0.486668	2.15625	0.031064	0.2316
Htra4	5.35927	-3.29686	1.52892	-2.15633	0.0310577	0.2316
Vat1	156.562	-0.91436	0.424115	-2.15593	0.0310895	0.2316
Fsd1l	5.56169	-3.48152	1.61547	-2.1551	0.0311536	0.231866
Vps26b	186.871	0.604089	0.280366	2.15464	0.0311897	0.231991
Asb16	3.52812	4.40309	2.04431	2.15383	0.0312539	0.232324
Dalrd3	45.1825	-1.15321	0.535641	-2.15296	0.031322	0.232585
Irf1	319.493	0.661512	0.307268	2.15288	0.0313278	0.232585
Ids	363.376	-0.628946	0.292272	-2.15192	0.0314037	0.232861
Rps8	4680.99	-0.758319	0.352371	-2.15204	0.0313938	0.232861
Heyl	7.83177	-3.06405	1.42449	-2.15098	0.031478	0.23298
Pdgfra	424.765	-0.547521	0.25453	-2.15111	0.0314677	0.23298
Phactr2	54.1725	-0.940774	0.437311	-2.15127	0.0314547	0.23298
Dgcr8	144.697	0.675942	0.314305	2.1506	0.0315081	0.233059
Tubg1	91.3035	0.88256	0.410516	2.14988	0.0315646	0.233333
Dtnbp1	183.822	-0.585533	0.272388	-2.14963	0.0315848	0.233339
Bcar1	240.247	0.668336	0.310946	2.14937	0.0316054	0.233348
Mtss1	166.805	-0.75047	0.349203	-2.14909	0.0316269	0.233363
Pibf1	27.5737	1.34393	0.625457	2.14872	0.0316569	0.23344
Gar1	573.664	0.602625	0.280521	2.14824	0.0316951	0.233578
Pigq	226.137	0.644398	0.300006	2.14795	0.0317177	0.233602
B4galt6	110.942	0.71747	0.334077	2.14762	0.0317441	0.233653
Trpm6	10.7473	2.12245	0.988791	2.14651	0.0318319	0.234156
Cdc25a	246.909	0.718157	0.334936	2.14416	0.0320197	0.235393
Chmp3	799.708	0.481766	0.224717	2.14388	0.0320427	0.235418
Por	69.9779	1.02495	0.478696	2.14114	0.0322627	0.236745
Fgd6	9.79808	-2.29806	1.07325	-2.14122	0.0322562	0.236745
Zfyve1	59.051	-0.948052	0.44283	-2.14089	0.0322826	0.236745
Calm3	400.87	-0.771077	0.360304	-2.14007	0.0323489	0.237087
Arpc1a	1241.71	0.50388	0.235494	2.13967	0.0323814	0.23718
Ehmt1	751.746	-0.677036	0.316579	-2.1386	0.0324679	0.237669
G3bp2	327.685	0.681784	0.318928	2.13774	0.032538	0.237892
Atoh8	100.429	-0.82809	0.387325	-2.13797	0.0325189	0.237892
Mamdc4	3.76208	-4.4775	2.09557	-2.13664	0.0326269	0.238231
Pigk	594.564	-0.616526	0.28861	-2.13619	0.0326638	0.238231
Mtmr9	123.438	-0.662141	0.309951	-2.13628	0.0326568	0.238231
Chordc1	366.204	0.591846	0.277042	2.1363	0.0326546	0.238231
Itgb3	21.2069	1.46934	0.688039	2.13555	0.0327159	0.238467
Ctdspl2	54.5534	-0.975453	0.456943	-2.13474	0.0327826	0.238518
Ywhag	1552.26	0.601492	0.281734	2.13496	0.0327641	0.238518
Polr2f	178.998	0.716925	0.335804	2.13495	0.0327652	0.238518
Zfp146	61.8417	1.05141	0.492584	2.13448	0.0328032	0.238524
Ctnnbl1	53.037	-0.922052	0.432346	-2.13267	0.0329518	0.239169
Schip1	34.6774	1.23464	0.57889	2.13276	0.0329441	0.239169
Gxylt2	158.425	0.656773	0.307906	2.13303	0.0329221	0.239169
Tmem126a	195.296	0.601517	0.282163	2.1318	0.033023	0.239416
Cep295	8.14025	-2.28251	1.07071	-2.13177	0.0330257	0.239416
Slc25a44	97.7522	-0.835128	0.392011	-2.13037	0.033141	0.239704
Armt1	50.7381	0.954629	0.448115	2.13032	0.0331453	0.239704
Acss3	3.58307	4.58206	2.1505	2.1307	0.033114	0.239704
Kng1	32.4716	-1.25992	0.591354	-2.13058	0.0331241	0.239704
Catsper2	4.781	-3.98989	1.8737	-2.12941	0.03322	0.2401
Tnfaip6	111.403	0.801117	0.376369	2.12854	0.0332924	0.240202
Cd81	1032.62	0.538761	0.253115	2.12852	0.0332941	0.240202
Yars2	40.5158	-1.13403	0.532771	-2.12856	0.033291	0.240202
Baiap2	106.595	0.755724	0.355139	2.12796	0.03334	0.240389
Lmna	1765.32	-0.482416	0.226765	-2.12738	0.0333885	0.240449
Mxd1	45.676	-1.04205	0.489789	-2.12755	0.0333745	0.240449
Crnkl1	83.3309	-0.779287	0.366662	-2.12536	0.0335569	0.241248
Tomm20	106.009	0.715701	0.336749	2.12532	0.0335598	0.241248
Ddhd1	14.5546	-1.79992	0.846769	-2.12563	0.033534	0.241248
Gemin7	273.952	-0.667531	0.314203	-2.12452	0.0336265	0.241584
Atl2	293.73	0.575779	0.27112	2.12371	0.0336948	0.241929
Arap1	138.199	-0.769321	0.36232	-2.12332	0.0337273	0.242018
4930402H24Rik	181.71	0.999907	0.471172	2.12217	0.0338234	0.242418
Sf3a2	439.129	1.36529	0.643283	2.12237	0.0338066	0.242418
Tmem17	25.9158	-1.35902	0.640489	-2.12185	0.03385	0.242464
Limd2	102.729	0.81404	0.38373	2.12139	0.0338891	0.242599
Myo10	114.489	-0.762211	0.359406	-2.12075	0.0339428	0.242839
Mul1	113.129	0.736182	0.347284	2.11983	0.0340205	0.243223
C1qtnf12	84.2468	-1.02103	0.481717	-2.11955	0.0340438	0.243223
Klhl29	87.419	0.789909	0.372705	2.11939	0.0340572	0.243223
Amy1	4.82026	-3.81077	1.79845	-2.11891	0.0340977	0.243298
Best1	9.24748	-2.35512	1.11154	-2.11879	0.0341084	0.243298
Ndufa6	689.084	-0.539038	0.254574	-2.11741	0.0342249	0.243985
Pdk1	264.659	0.652774	0.308419	2.11652	0.0343007	0.244379
Frzb	98.087	-2.07362	0.980095	-2.11574	0.0343673	0.244465
Tagln	1385.05	0.518977	0.245265	2.11599	0.0343459	0.244465
1700088E04Rik	4.01225	4.01899	1.89964	2.11566	0.0343737	0.244465
Crybg3	49.0746	0.940943	0.445228	2.1134	0.0345668	0.245693
Parp10	17.9178	1.70042	0.805185	2.11184	0.0346999	0.246493
Gse1	123.517	-0.713583	0.337977	-2.11134	0.0347434	0.246655
Lrig1	34.6003	1.28713	0.609984	2.11011	0.0348487	0.247111
Mrps12	500.042	0.633225	0.300063	2.11031	0.034832	0.247111
Lsm4	212.44	0.83121	0.394255	2.10831	0.0350043	0.248068
Stx16	478.195	0.546435	0.259222	2.10798	0.0350331	0.248125
Hjurp	325.01	-0.728479	0.345672	-2.10743	0.0350805	0.248315
Snx10	81.2073	0.816754	0.387673	2.10681	0.0351337	0.248545
Phf13	828.424	0.680536	0.323215	2.10552	0.035246	0.249046
Prrg2	128.779	-0.835559	0.396836	-2.10556	0.035243	0.249046
Mthfs	22.554	-1.4193	0.674627	-2.10382	0.0353937	0.249803
Fsd1	12.3333	2.14229	1.01829	2.10381	0.0353949	0.249803
Car11	10.8585	1.92183	0.914944	2.10049	0.0356861	0.251709
Copb1	609.835	0.611782	0.291479	2.09889	0.0358265	0.251709
Tox4	103.767	-0.765865	0.364897	-2.09885	0.03583	0.251709
Irak1bp1	20.2083	-1.63019	0.776715	-2.09882	0.0358327	0.251709
Tmem158	65.3988	-1.12193	0.534537	-2.09889	0.0358267	0.251709
Ska2	77.5044	-0.88313	0.420648	-2.09945	0.0357771	0.251709
Atp13a3	470.014	-0.574668	0.273771	-2.09908	0.0358096	0.251709
Ring1	37.0502	-1.22134	0.581595	-2.09999	0.0357295	0.251709
Ywhab	1030.87	-0.472603	0.225258	-2.09805	0.0359003	0.251742
Zrsr2	421.315	0.518731	0.247239	2.0981	0.0358967	0.251742
Rnh1	392.936	-0.502231	0.239327	-2.09851	0.03586	0.251742
Ankrd26	13.8848	1.64576	0.784664	2.09741	0.0359576	0.25185
P4hb	4437.78	0.396508	0.189038	2.09751	0.0359488	0.25185
Gna12	71.6529	0.829343	0.395491	2.097	0.0359939	0.251957
Fabp5	996.351	0.692596	0.330516	2.0955	0.0361266	0.252739
Hip1	133.564	-0.844847	0.403317	-2.09475	0.0361935	0.253059
Serp1	1520.08	0.507256	0.242213	2.09426	0.0362371	0.25309
Dcbld1	41.4828	1.12001	0.53486	2.09402	0.036258	0.25309
Utp15	71.4186	0.856556	0.409101	2.09375	0.0362821	0.25309
Cpsf7	74.0384	-0.823466	0.39329	-2.09379	0.0362789	0.25309
Dtymk	198.033	0.657115	0.314377	2.09021	0.0365987	0.253779
Cdca7	56.419	0.928977	0.444726	2.08887	0.0367192	0.253779
Pnrc1	157.306	0.71281	0.340892	2.09101	0.0365269	0.253779
Klhl21	120.44	0.718939	0.34389	2.09061	0.0365633	0.253779
Hspb6	183.509	-0.656911	0.314153	-2.09106	0.0365231	0.253779
Eif4ebp1	434.757	0.680701	0.32582	2.0892	0.0366902	0.253779
Rps27l	630.941	0.435041	0.208013	2.09142	0.0364906	0.253779
Utp6	210.036	-0.802734	0.384186	-2.08944	0.036668	0.253779
Ten1	73.7706	-0.782723	0.374624	-2.08936	0.0366756	0.253779
Bphl	27.7262	1.33137	0.636818	2.09067	0.0365581	0.253779
Bicd2	124.199	-0.731808	0.349804	-2.09205	0.0364341	0.253779
Ncoa1	43.0073	-1.23724	0.592272	-2.08897	0.0367102	0.253779
Klhdc2	534.783	-0.554559	0.265353	-2.08989	0.0366273	0.253779
Npr3	185.71	-0.713277	0.341376	-2.08942	0.0366702	0.253779
Fchsd1	14.8953	-1.87184	0.895433	-2.09043	0.036579	0.253779
Hells	121.159	0.744545	0.356174	2.0904	0.0365822	0.253779
Fip1l1	322.809	-0.633617	0.30382	-2.0855	0.0370236	0.25556
Rrm2b	23.7827	1.39223	0.667634	2.08531	0.0370408	0.25556
Hoxc11	31.6085	1.33427	0.63982	2.08539	0.0370341	0.25556
Pknox1	41.3642	1.10572	0.530423	2.0846	0.0371052	0.255857
Zfp335	43.5899	1.03532	0.497156	2.08248	0.0372984	0.256085
Akna	118.28	-0.844857	0.405403	-2.08399	0.037161	0.256085
Usf2	5463.33	-0.436532	0.20967	-2.082	0.0373426	0.256085
Lilr4b	3.0898	-4.54584	2.1817	-2.08363	0.0371943	0.256085
Clu	44.3705	-1.09231	0.524604	-2.08215	0.0373283	0.256085
Xpo1	250.726	0.610894	0.293308	2.08278	0.0372717	0.256085
Hmga1b	33.2983	1.12702	0.541139	2.08267	0.0372809	0.256085
Taf2	87.6407	0.743752	0.357022	2.08321	0.0372323	0.256085
Rtp4	35.837	1.43304	0.688333	2.0819	0.0373515	0.256085
Mrps10	87.4347	0.704632	0.33838	2.08237	0.0373088	0.256085
Pla2g12a	168.561	0.606977	0.291608	2.08148	0.0373901	0.256203
Nubpl	17.8978	1.58596	0.762288	2.08053	0.0374769	0.256652
Slc35d1	43.6295	0.942644	0.453201	2.07997	0.0375281	0.256856
Rgs16	42.693	1.07856	0.5187	2.07935	0.0375851	0.257099
Stub1	642.954	0.506586	0.243725	2.07852	0.0376616	0.257476
C2cd3	46.5698	0.93525	0.450072	2.078	0.037709	0.257653
Cacna1b	9.99105	-2.47874	1.1947	-2.07478	0.0380065	0.259333
Eif3b	439.123	0.559522	0.269695	2.07464	0.0380196	0.259333
Mtbp	84.3761	0.887064	0.42752	2.0749	0.0379955	0.259333
Itih5	9.20029	-3.07745	1.48362	-2.07429	0.0380523	0.259383
Sdhd	647.07	-0.55458	0.267384	-2.0741	0.0380702	0.259383
Polr3c	93.7289	0.764391	0.368595	2.07379	0.0380984	0.259428
Amz1	17.4519	1.61588	0.779539	2.07286	0.0381849	0.259869
Brix1	258.603	-0.751414	0.362592	-2.07234	0.0382338	0.260055
Ccdc22	34.5196	1.16834	0.563896	2.07192	0.0382733	0.260087
Cyb561d2	56.3732	-1.02398	0.49425	-2.07178	0.038286	0.260087
Mok	3.16836	4.37629	2.11252	2.07159	0.0383036	0.260087
Tgfb1i1	234.312	-0.628022	0.303601	-2.06858	0.0385858	0.261413
Emc6	464.561	0.549043	0.265387	2.06884	0.0385614	0.261413
Pak2	254.855	0.560439	0.27086	2.06911	0.0385357	0.261413
Decr2	52.124	-1.10978	0.536486	-2.06861	0.0385827	0.261413
Flnb	661.645	0.585953	0.283397	2.0676	0.0386772	0.261884
Ganab	684.531	-0.538658	0.260554	-2.06735	0.0387009	0.261897
Eif3k	599.608	-0.47715	0.230884	-2.06662	0.0387697	0.262214
Med8	186.257	-0.721941	0.34941	-2.06617	0.0388124	0.262355
Gpnmb	56.9527	-1.06759	0.516813	-2.06571	0.0388557	0.2625
Map1a	61.6009	-0.946641	0.458466	-2.0648	0.0389418	0.262786
Ninj1	65.0205	0.991381	0.480109	2.06491	0.0389316	0.262786
Nup54	15.8391	1.48205	0.717971	2.06422	0.0389971	0.263011
Tpk1	7.25969	3.27049	1.58505	2.06333	0.039081	0.263429
Atp6v1e1	781.223	0.506927	0.245779	2.06253	0.039157	0.263793
Coro7	14.8936	-1.49993	0.727583	-2.06152	0.0392533	0.264294
Kansl3	287.305	-0.544245	0.264044	-2.06119	0.0392847	0.264357
Hdac4	315.95	0.744421	0.361353	2.06009	0.0393899	0.264916
Marcksl1	63.5907	1.0197	0.495163	2.05932	0.0394637	0.265116
Slc25a11	262.087	-0.576758	0.280049	-2.05949	0.0394472	0.265116
Ctsa	413.269	-0.730838	0.355006	-2.05867	0.0395263	0.265239
Grik5	14.2009	1.70873	0.829933	2.05888	0.0395061	0.265239
Srsf6	736.797	0.446036	0.216726	2.05807	0.0395837	0.265476
Thsd1	35.4947	1.10088	0.535033	2.05759	0.0396298	0.265637
Evc	29.4062	-1.20433	0.585578	-2.05665	0.0397196	0.265942
Tle3	244.324	-0.59024	0.286961	-2.05687	0.0396989	0.265942
Coro1b	196.393	-0.659907	0.320911	-2.05636	0.0397482	0.265985
Meltf	3.14785	-4.42857	2.15423	-2.05576	0.0398058	0.266204
Mrps18a	50.9462	0.994939	0.484024	2.05556	0.0398253	0.266204
Ppie	31.524	1.27185	0.618886	2.05505	0.0398737	0.266349
Mustn1	105.763	0.755326	0.367578	2.05487	0.0398914	0.266349
Clec14a	31.727	-1.26465	0.615755	-2.05382	0.0399928	0.26673
Lrpprc	2538.49	-0.67889	0.330525	-2.05397	0.0399782	0.26673
U2surp	571.279	0.490425	0.238839	2.05337	0.0400367	0.266874
H2afx	213.856	0.763576	0.371995	2.05265	0.0401061	0.267041
Itgb8	28.5482	1.30303	0.634786	2.05271	0.0401003	0.267041
Rapgef3	76.1611	0.879219	0.428402	2.05232	0.0401381	0.267105
Wdr82	204.345	0.559227	0.272643	2.05113	0.040254	0.26758
Hist1h2ag	3.24155	-3.82681	1.8657	-2.05114	0.0402533	0.26758
Dbndd2	57.3997	-0.966111	0.471359	-2.04963	0.0404007	0.267848
Pyroxd1	33.6315	-1.13745	0.55497	-2.04958	0.0404059	0.267848
P2ry2	6.38349	2.93029	1.42952	2.04984	0.0403801	0.267848
Tmem231	78.9398	-1.09139	0.532392	-2.04998	0.0403663	0.267848
Scaf8	161.352	-0.690684	0.336892	-2.05016	0.0403486	0.267848
Tgfb3	218.129	-0.645848	0.31522	-2.04888	0.0404741	0.268079
Dynlt1c	46.8419	1.03155	0.503498	2.04876	0.0404854	0.268079
Foxp4	36.7621	1.23062	0.600749	2.04847	0.0405139	0.26812
Rftn2	49.6729	-0.942335	0.4605	-2.04633	0.0407238	0.269212
Eps15	252.592	0.508103	0.248273	2.04655	0.0407023	0.269212
Retn	3.66217	-4.25141	2.07782	-2.04609	0.0407475	0.269221
Map1lc3b	1295.37	-0.548253	0.268022	-2.04555	0.0408006	0.269423
Fam50a	89.0445	-0.720132	0.352194	-2.0447	0.0408843	0.269517
Ythdc1	88.1241	0.796547	0.389657	2.04423	0.0409311	0.269517
Lin37	14.0889	-1.85973	0.909748	-2.04422	0.0409316	0.269517
Elk3	195.382	0.615576	0.301024	2.04494	0.0408612	0.269517
Timm8b	201.625	-0.645537	0.315814	-2.04404	0.0409495	0.269517
Casc3	204.03	0.788172	0.385492	2.04459	0.0408954	0.269517
Frmd4a	322.179	0.655411	0.320688	2.04377	0.0409764	0.269546
Trf	7.04275	-2.52845	1.23753	-2.04313	0.0410394	0.269813
Abcd1	14.7579	1.71022	0.837863	2.04117	0.0412335	0.269821
Pdzd4	73.8214	-0.969793	0.474719	-2.04288	0.0410645	0.269821
Ccdc17	3.84189	-4.25295	2.08349	-2.04127	0.0412244	0.269821
Oscp1	19.9088	-1.39897	0.68508	-2.04205	0.0411462	0.269821
5730480H06Rik	197.883	-0.641072	0.314021	-2.04149	0.0412019	0.269821
H1fx	44.7333	1.24282	0.608901	2.04108	0.041243	0.269821
Snrpd2	550.224	0.549493	0.269011	2.04264	0.041088	0.269821
Ubp1	542.112	0.501944	0.245843	2.04173	0.0411785	0.269821
Gm10184	340.542	0.677529	0.331737	2.04237	0.0411152	0.269821
Gm9844	633.028	-0.67683	0.331792	-2.03993	0.0413577	0.270277
Gan	190.467	-0.684833	0.335691	-2.04007	0.0413432	0.270277
Pnpla2	18.7563	-1.54913	0.759568	-2.03949	0.041401	0.270413
Dchs2	3.49564	-4.44587	2.18162	-2.03788	0.041562	0.271265
Aldh3a1	13.2042	-2.00219	0.982623	-2.0376	0.0415898	0.271265
Mapk12	14.652	-1.75799	0.862816	-2.03751	0.0415992	0.271265
Angptl6	19.0476	1.79543	0.881459	2.03689	0.0416615	0.271376
Gm7030	4.9405	3.52304	1.72953	2.03699	0.0416509	0.271376
Neto2	46.3999	1.15248	0.566004	2.03616	0.041734	0.271701
Tgfbi	322.897	-0.604177	0.296862	-2.03521	0.0418295	0.272028
Cggbp1	432.506	0.517343	0.254188	2.03528	0.0418227	0.272028
Tcerg1	100.512	0.70644	0.347268	2.03428	0.0419232	0.272489
Hspa4l	71.0626	0.833105	0.409638	2.03376	0.0419758	0.272533
Clip1	194.479	0.599557	0.29503	2.03219	0.0421342	0.272533
Plxna4	20.268	-1.37789	0.677668	-2.03328	0.0420239	0.272533
Zdhhc2	99.7557	-0.786942	0.387035	-2.03326	0.0420266	0.272533
Atp6v1b2	1068.11	-0.521961	0.256735	-2.03307	0.042045	0.272533
Gzmd	12.9932	-1.92381	0.946413	-2.03274	0.0420786	0.272533
Cep131	23.5628	1.33384	0.655779	2.03398	0.0419534	0.272533
Slc38a10	496.356	-0.485489	0.238878	-2.03237	0.0421158	0.272533
Gm6133	3.72229	-3.79896	1.86921	-2.03238	0.0421149	0.272533
Ticrr	23.073	-1.31841	0.648939	-2.03165	0.0421896	0.272635
Ppia	503.593	0.524564	0.258204	2.03159	0.0421954	0.272635
Mon1b	27.166	-1.22686	0.604001	-2.03123	0.0422322	0.272726
Cnpy2	296.553	-0.509015	0.250664	-2.03067	0.0422888	0.272945
Rbpj	198.621	0.583131	0.287241	2.03011	0.0423449	0.27316
Cmtr2	55.8082	0.847398	0.417487	2.02976	0.0423812	0.273247
Sppl2b	117.37	0.68561	0.337901	2.02903	0.0424557	0.273377
Osbpl8	81.4772	0.794128	0.391363	2.02913	0.0424447	0.273377
Eci2	86.3887	-0.823055	0.405668	-2.02889	0.0424696	0.273377
Rab21	333.861	0.511312	0.252093	2.02827	0.0425326	0.273636
Spsb2	24.3412	-1.22118	0.602186	-2.02791	0.042569	0.273723
Midn	326.267	-0.526786	0.259928	-2.02666	0.0426973	0.274401
Sdc4	831.487	0.481838	0.237786	2.02635	0.0427289	0.274457
Dusp12	112.407	-0.676696	0.334287	-2.0243	0.0429396	0.274698
Kyat1	86.0588	0.774091	0.38238	2.0244	0.0429288	0.274698
Abhd17c	234.644	0.631188	0.311764	2.02457	0.0429112	0.274698
Mrpl48	57.3439	-0.980664	0.48447	-2.0242	0.0429494	0.274698
Plau	79.422	1.02053	0.504068	2.0246	0.0429087	0.274698
Akap11	748.867	0.521261	0.257342	2.02556	0.04281	0.274698
Greb1l	5.32527	3.10386	1.53242	2.02546	0.04282	0.274698
Pgam1	592.22	0.662806	0.327303	2.02506	0.0428616	0.274698
Ppip5k1	16.2897	-1.51018	0.746164	-2.02392	0.0429782	0.274736
Vgll3	1319.83	0.436224	0.215596	2.02334	0.0430376	0.274969
Tmem154	28.0117	1.25192	0.619347	2.02136	0.0432423	0.275253
Gm42674	43536.8	-0.42365	0.209507	-2.02213	0.0431633	0.275253
Oas1b	10.0918	2.44954	1.21186	2.02131	0.0432478	0.275253
Tcaf1	133.734	-0.650456	0.321697	-2.02195	0.0431813	0.275253
Mfge8	852.057	-0.508075	0.251298	-2.0218	0.0431969	0.275253
Lrrc32	407.974	1.27229	0.629046	2.02257	0.043117	0.275253
Ifitm1	4.20923	3.9947	1.97668	2.02092	0.0432885	0.275253
Sik3	97.9077	0.719234	0.355773	2.02161	0.0432168	0.275253
Hfe	35.6351	-1.28537	0.636019	-2.02095	0.0432845	0.275253
Tmtc1	21.1328	-1.67898	0.831418	-2.01942	0.0434441	0.276096
Oasl2	7.39239	3.17806	1.5741	2.01897	0.0434906	0.276246
Gm4070	5.37718	3.6106	1.7889	2.01834	0.0435562	0.276516
Trim46	45.0393	1.15055	0.570459	2.01689	0.0437069	0.277033
Hyi	385.539	-0.545849	0.270623	-2.01701	0.0436944	0.277033
Prpf19	692.933	0.625068	0.30988	2.01713	0.0436822	0.277033
Nod1	46.5216	1.00654	0.49917	2.01644	0.0437544	0.277188
Tyw1	29.341	1.30049	0.645473	2.01479	0.0439264	0.278131
Smpd4	45.3313	1.02658	0.509747	2.01391	0.0440192	0.278572
Bcl6	110.952	-0.70236	0.348793	-2.01369	0.0440425	0.278572
Hoxd10	112.16	-0.647168	0.321546	-2.01268	0.0441485	0.279096
Prrc2b	328.233	0.567989	0.282365	2.01154	0.0442682	0.279117
Zfp120	95.8459	-0.8637	0.429366	-2.01157	0.0442651	0.279117
Gm7361	5.60949	-3.09465	1.53783	-2.01235	0.0441826	0.279117
Ddx24	110.553	0.748689	0.372124	2.01194	0.0442268	0.279117
Mrpl28	181.933	0.61509	0.305701	2.01206	0.0442136	0.279117
Cep162	20.7459	-1.32347	0.658043	-2.01122	0.0443026	0.27917
Foxn3	1588.33	-0.611836	0.304241	-2.01102	0.044323	0.27917
Fam45a	37.52	1.03411	0.514751	2.00896	0.0445412	0.280397
Rsrp1	1935.16	-0.516511	0.257193	-2.00826	0.0446153	0.280423
Fam49b	430.036	0.555927	0.276764	2.00867	0.0445722	0.280423
Tnfrsf12a	542.632	0.645319	0.321332	2.00827	0.0446151	0.280423
Prpf6	219.489	-0.660098	0.328804	-2.00757	0.0446886	0.280736
Ube2cbp	12.6409	-1.86351	0.928431	-2.00716	0.0447329	0.280867
Clk3	218.946	-0.616433	0.307211	-2.00655	0.0447981	0.28113
BC003331	92.8442	-0.818752	0.408132	-2.0061	0.0448457	0.281282
Tbl2	345	0.625886	0.312223	2.00461	0.0450043	0.281986
Ice2	37.5356	-1.1008	0.549194	-2.00439	0.0450285	0.281986
C1qbp	660.458	0.470408	0.234666	2.00458	0.0450075	0.281986
Wdr59	45.7616	-1.05439	0.526176	-2.00388	0.045083	0.28218
Cdh3	29.6004	1.07158	0.534811	2.00365	0.0451071	0.282184
Vps72	155.442	-0.741307	0.370141	-2.00277	0.0452019	0.282585
Anp32e	874.218	0.572722	0.285994	2.00257	0.0452233	0.282585
Boc	58.6634	-0.924465	0.461679	-2.0024	0.0452419	0.282585
Mmab	151.04	-0.687834	0.343682	-2.00137	0.0453526	0.282689
Phkg1	3.27696	-4.26392	2.13034	-2.00152	0.045336	0.282689
Mbd3	146.462	0.696381	0.347901	2.00167	0.0453206	0.282689
Lasp1	5208.31	0.50158	0.250569	2.00177	0.04531	0.282689
Ufc1	332.742	-0.501602	0.250762	-2.00031	0.045467	0.283255
Wdr77	395.122	0.524216	0.262295	1.99858	0.0456542	0.284126
Zyx	514.953	0.559432	0.279902	1.99868	0.0456435	0.284126
Fam20b	442.377	0.518967	0.2597	1.99833	0.0456806	0.284143
Fam213b	51.2259	-0.927553	0.464334	-1.9976	0.0457602	0.284168
Ddx10	50.9762	0.913754	0.457376	1.99782	0.0457364	0.284168
Timm22	231.433	0.601507	0.301141	1.99742	0.0457793	0.284168
Itpr3	61.2624	0.862724	0.431896	1.99753	0.0457677	0.284168
Pkn3	48.5567	0.980196	0.490882	1.99681	0.0458461	0.284369
Gm14326	18.9941	1.5416	0.772079	1.99669	0.0458591	0.284369
Frmd3	7.41854	-2.32739	1.16618	-1.99574	0.0459617	0.284858
Ints1	63.5275	0.79033	0.396063	1.99546	0.0459925	0.284902
Rnf128	28.5992	1.15003	0.57639	1.99523	0.0460182	0.284914
Alg13	20.9631	1.39704	0.700361	1.99474	0.0460711	0.285095
Nckap5	15.7631	-1.69883	0.851848	-1.99429	0.0461204	0.285253
Mapkap1	263.181	0.657245	0.329642	1.99381	0.0461725	0.285428
Cryz	135.687	-0.683349	0.34278	-1.99355	0.0462011	0.285457
Fndc3a	62.7666	-0.888474	0.445781	-1.99307	0.0462537	0.285593
Clec3b	29.2562	-1.42456	0.714811	-1.99292	0.0462705	0.285593
Atp5c1	288.697	-0.549739	0.276055	-1.99141	0.0464359	0.286251
Khk	6.57906	2.86454	1.43881	1.9909	0.0464915	0.286251
Cd9	1038.15	-0.575997	0.289203	-1.99167	0.0464073	0.286251
Lcmt1	211.637	-0.653552	0.328225	-1.99117	0.0464623	0.286251
Heatr3	86.9672	-0.818466	0.411112	-1.99086	0.0464963	0.286251
Entpd2	13.9044	-1.82413	0.916401	-1.99053	0.0465324	0.286326
Qtrt2	36.8923	1.0624	0.533889	1.98993	0.0465982	0.286584
Stard9	17.1608	1.71914	0.864326	1.989	0.0467017	0.287031
Ciapin1	569.722	0.76861	0.386461	1.98884	0.0467188	0.287031
Pou5f2	4.89321	-2.96916	1.49315	-1.98852	0.046754	0.287101
Leprotl1	457.139	0.589171	0.296412	1.98767	0.0468477	0.287235
Icam5	13.5802	1.7167	0.86359	1.98787	0.0468263	0.287235
Psma6	257.203	0.574605	0.289051	1.9879	0.046823	0.287235
Tmem97	600.457	0.555519	0.279592	1.98689	0.0469341	0.287618
Rin2	116.447	-0.715669	0.36028	-1.98642	0.0469862	0.287791
Platr25	29.5072	-1.35159	0.680588	-1.98592	0.0470421	0.287906
Ets2	70.0474	0.890324	0.44834	1.98582	0.047053	0.287906
Optc	5.71534	-2.71119	1.36577	-1.98509	0.0471344	0.288111
Cemip	431.184	0.765026	0.385351	1.98527	0.0471141	0.288111
Ndufb5	744.323	-0.442271	0.222856	-1.98456	0.0471932	0.288176
Mgst2	26.5504	-1.28467	0.647312	-1.98462	0.0471868	0.288176
Rpl23	2791.13	-0.611343	0.308251	-1.98326	0.0473382	0.288768
Ror2	85.385	0.7386	0.372391	1.9834	0.0473228	0.288768
Eed	224.273	0.559723	0.282292	1.98278	0.0473919	0.288802
Sfi1	11.5438	-1.82705	0.921407	-1.9829	0.0473792	0.288802
Tax1bp1	489.479	-0.510337	0.257494	-1.98194	0.0474862	0.28911
R3hcc1l	65.3877	-0.833566	0.42059	-1.9819	0.0474907	0.28911
Tm2d1	58.1832	0.899581	0.453949	1.98168	0.0475155	0.289115
Fam160b2	302.503	-1.48669	0.750319	-1.98141	0.0475457	0.289152
Dek	166.457	-0.578747	0.292123	-1.98117	0.0475717	0.289164
Chmp1a	465.948	-0.488588	0.246653	-1.98087	0.0476056	0.289223
Pltp	22.6617	-1.5278	0.771683	-1.97982	0.0477234	0.289353
Ephb2	250.329	-0.549427	0.27744	-1.98034	0.0476651	0.289353
Cebpd	590.631	0.602344	0.30421	1.98002	0.0477008	0.289353
Rps14	3101.94	0.575866	0.290835	1.98004	0.0476989	0.289353
Nptxr	48.8077	-1.12756	0.569647	-1.9794	0.0477707	0.289494
Eya1	8.26809	-2.14856	1.08622	-1.97801	0.0479271	0.290295
Klhdc8a	67.6593	-0.855895	0.432925	-1.97701	0.0480408	0.290837
Imp3	304.598	0.504617	0.255272	1.97678	0.0480662	0.290844
Gmnn	88.0264	0.769285	0.389513	1.97499	0.0482687	0.291922
Tshz2	27.8266	-1.11782	0.566175	-1.97434	0.0483426	0.29201
Aimp1	284.628	-0.535853	0.271483	-1.9738	0.0484047	0.29201
Echdc2	101.242	-0.64968	0.329134	-1.97391	0.0483924	0.29201
Tnfsf12	51.5228	-0.924315	0.46823	-1.97406	0.0483747	0.29201
Grk6	163.793	0.669269	0.338982	1.97435	0.0483421	0.29201
Dock7	164.589	0.670293	0.339883	1.97213	0.0485952	0.292129
B2	117.357	-0.771316	0.391121	-1.97207	0.0486021	0.292129
Paqr3	9.6528	-1.93173	0.979311	-1.97254	0.0485477	0.292129
Slc16a9	13.5252	1.91874	0.973031	1.97192	0.0486192	0.292129
Prmt5	241.964	0.60241	0.30538	1.97266	0.0485345	0.292129
Ankrd9	16.228	1.59226	0.806926	1.97324	0.0484681	0.292129
Rpl35a	442.001	-0.586988	0.297522	-1.97292	0.0485046	0.292129
1810055G02Rik	103.592	0.772655	0.391704	1.97255	0.0485473	0.292129
Tfb2m	41.7504	0.981503	0.497826	1.97158	0.0486578	0.29219
[truncated: 19,034 more rows]

## Sheet: DESeq2-huTNFtg-C_vs_huTNFtg
	baseMean	log2FoldChange	lfcSE	stat	pvalue	padj
Il11	156.236	3.50103	0.411652	8.50485	1.81835e-17	1.75216e-13
Thbs4	3632.37	-1.71274	0.212893	-8.04508	8.61885e-16	4.15256e-12
Hspa8	1711.4	-2.33866	0.298302	-7.8399	4.50888e-15	1.44825e-11
Igfbp2	983.24	-2.20745	0.284557	-7.7575	8.66168e-15	2.0866e-11
Bmp4	178.515	-3.19136	0.471414	-6.76976	1.28996e-11	2.48602e-08
Ammecr1	113.536	-2.04786	0.311823	-6.56737	5.12106e-11	8.22443e-08
Nnmt	211.438	-2.11107	0.342645	-6.1611	7.22435e-10	9.94483e-07
Prg4	1318.08	-1.32332	0.22232	-5.95231	2.64379e-09	3.18444e-06
Aldh2	237.645	-1.73183	0.298642	-5.79903	6.66976e-09	7.14109e-06
Emb	728.741	1.37811	0.242316	5.68727	1.29086e-08	1.24387e-05
Depdc1a	26.1243	3.15911	0.558443	5.65701	1.54037e-08	1.34936e-05
Pdlim2	1601.72	-1.30012	0.23759	-5.47214	4.44626e-08	3.57035e-05
Akr1e1	46.1417	-3.03954	0.5622	-5.40651	6.42641e-08	4.42321e-05
Etv5	169.453	1.48651	0.27463	5.41278	6.20548e-08	4.42321e-05
Sfrp1	1664.53	1.15254	0.21464	5.36967	7.88812e-08	5.06733e-05
Map2k3	1610.9	1.45401	0.273337	5.31947	1.04072e-07	5.28078e-05
Ogn	250.414	-1.49717	0.281343	-5.32152	1.02904e-07	5.28078e-05
Atf4	3051.22	-1.3406	0.252022	-5.31937	1.04125e-07	5.28078e-05
Cfb	501.192	-1.61417	0.302364	-5.3385	9.37187e-08	5.28078e-05
Ccne1	174.867	1.48693	0.286346	5.19278	2.07177e-07	9.98179e-05
Phldb2	968.291	-1.18108	0.228372	-5.17172	2.31955e-07	0.000101596
Prdx3	206.344	-1.76937	0.341742	-5.1775	2.2488e-07	0.000101596
Nip7	499.864	1.0785	0.209756	5.14167	2.72311e-07	0.000114087
Emd	1301.46	1.27184	0.249364	5.10033	3.39065e-07	0.000119471
Wdhd1	89.4881	1.94917	0.382501	5.09586	3.47156e-07	0.000119471
Stc1	389.71	1.3248	0.259444	5.10632	3.28501e-07	0.000119471
Agtr1a	28.74	-3.33095	0.651435	-5.11325	3.16657e-07	0.000119471
Dync1h1	1025.52	-1.36819	0.267839	-5.10825	3.25149e-07	0.000119471
Cdkn1b	111.84	-1.84777	0.364407	-5.07061	3.96547e-07	0.000131763
Eva1b	211.751	1.81674	0.360021	5.04621	4.50649e-07	0.000144748
Adm	6617.14	-1.32864	0.263693	-5.03857	4.69014e-07	0.000145788
Cacng7	95.0663	-1.80648	0.363884	-4.96443	6.89042e-07	0.000207488
Gadd45a	79.2509	-2.16452	0.438521	-4.93595	7.9761e-07	0.000232902
Hnrnpab	2248.82	1.04879	0.213086	4.9219	8.57101e-07	0.000242913
Kcne4	107.259	2.10374	0.434644	4.84016	1.29736e-06	0.000357181
Rgs2	109.639	2.0954	0.434956	4.8175	1.4537e-06	0.000378041
Ndnf	145.42	-1.71361	0.356078	-4.81246	1.49082e-06	0.000378041
Sdc1	1109.04	1.23829	0.257161	4.81522	1.47034e-06	0.000378041
Mcm6	777.598	1.22306	0.255835	4.78068	1.74707e-06	0.000420869
Ccdc25	543.098	-1.41489	0.295914	-4.78142	1.7406e-06	0.000420869
Mthfd2	851.413	0.989077	0.207395	4.76904	1.85102e-06	0.000435034
Rasa3	782.576	-1.10923	0.234261	-4.735	2.19056e-06	0.000502577
Tnn	504.844	-1.33388	0.282268	-4.72559	2.29449e-06	0.00051418
Cdkn2a	290.401	-1.63845	0.34818	-4.70576	2.52917e-06	0.000553889
Rhebl1	121.353	1.57983	0.336449	4.69558	2.6585e-06	0.000569273
Rbm45	138.904	-1.86171	0.396899	-4.69065	2.72341e-06	0.000570496
Tmem176b	294.861	-1.25041	0.268521	-4.65665	3.21391e-06	0.000658919
Pde3b	84.7454	1.72038	0.370115	4.64823	3.34797e-06	0.000672104
Chil1	53.8711	2.68816	0.583612	4.60608	4.10336e-06	0.000806938
Gm10184	340.542	1.3768	0.299853	4.59158	4.39913e-06	0.000847801
Atxn7l3b	924.35	1.04852	0.229512	4.56849	4.91254e-06	0.000893155
Rspo2	323.724	-1.32463	0.289908	-4.56913	4.89748e-06	0.000893155
Lrfn4	172.988	1.80542	0.39466	4.57461	4.77102e-06	0.000893155
Ddah2	505.725	-1.3189	0.28977	-4.55152	5.3259e-06	0.000950376
Angpt4	105.987	-1.89037	0.415925	-4.54498	5.49394e-06	0.000962539
Cbr2	181.59	-1.32629	0.29353	-4.5184	6.23078e-06	0.00105333
Tmx1	1196.58	1.05575	0.233482	4.52178	6.13222e-06	0.00105333
H2-K1	628.675	-1.23308	0.273313	-4.51162	6.43343e-06	0.00106884
Cfl1	1336.15	-1.28928	0.286684	-4.49722	6.88465e-06	0.00112441
Ptx3	10362.6	-0.896032	0.199611	-4.48888	7.15976e-06	0.00114986
4930524J08Rik	111.136	1.61866	0.361136	4.48213	7.39016e-06	0.00116006
Mcm4	344.554	1.35469	0.302385	4.48001	7.46406e-06	0.00116006
Dazap1	982.49	1.2158	0.272752	4.45754	8.29045e-06	0.00126804
Tmem263	556.715	-1.07489	0.241671	-4.44775	8.67761e-06	0.00130652
Psmb10	133.093	-1.49988	0.338067	-4.43664	9.13749e-06	0.0013546
Ttf2	54.1064	1.76385	0.399098	4.41961	9.88811e-06	0.00139585
Mmp23	174.576	-1.20016	0.271698	-4.41728	9.99519e-06	0.00139585
Casp12	77.7689	-1.81958	0.411497	-4.42185	9.78612e-06	0.00139585
Sox4	670.113	1.0054	0.227159	4.42597	9.60094e-06	0.00139585
Nupr1	546.4	-1.1547	0.262125	-4.40517	1.05701e-05	0.00145505
Rps16	1444.48	1.26603	0.288604	4.38672	1.15075e-05	0.00156178
Id3	4714.85	1.12682	0.257106	4.38272	1.17205e-05	0.00156859
Slc43a3	320.909	1.45903	0.335995	4.34241	1.40926e-05	0.00186022
Mcpt8	87.8757	1.85475	0.427725	4.33632	1.44889e-05	0.00188669
Pth1r	292.963	-1.47295	0.340444	-4.32656	1.51459e-05	0.00194594
S100a13	340.222	-1.38285	0.319875	-4.32309	1.53861e-05	0.0019508
Mmp13	1302.27	-1.3448	0.312296	-4.30617	1.66103e-05	0.00205201
Dynlt1c	46.8419	1.9316	0.448348	4.30826	1.64546e-05	0.00205201
Rbl1	47.3493	1.64819	0.384079	4.29128	1.77646e-05	0.00216684
Arpc3	310.433	-1.09379	0.255362	-4.28329	1.84154e-05	0.00221813
Fbxo5	232.022	1.39663	0.327414	4.26564	1.99331e-05	0.0023713
Reep5	598.103	-1.17374	0.275878	-4.25454	2.09476e-05	0.0024616
Tnfaip6	111.403	1.42105	0.334718	4.2455	2.18108e-05	0.00250767
Ssrp1	533.405	1.22212	0.288077	4.24234	2.21203e-05	0.00250767
Pknox2	20.3804	-3.45899	0.815135	-4.24346	2.20103e-05	0.00250767
Rcan2	223.44	-1.43721	0.340363	-4.22258	2.41521e-05	0.00270616
Igsf10	166.315	-1.12402	0.266684	-4.21479	2.50013e-05	0.00273765
Aqp1	406.414	1.38098	0.327453	4.21732	2.47219e-05	0.00273765
Psme2b	220.673	-0.992331	0.235983	-4.20509	2.60981e-05	0.00282564
Sdc2	1043.97	-0.930051	0.221567	-4.1976	2.69753e-05	0.00288816
Arsi	115.511	1.49247	0.357584	4.17377	2.99606e-05	0.00317253
Dnajc9	284.967	1.20129	0.28811	4.16957	3.05174e-05	0.00319636
Ube2z	541.829	0.987306	0.23814	4.14591	3.38474e-05	0.00346972
Col14a1	143.076	-1.24499	0.300187	-4.14736	3.36324e-05	0.00346972
Ggps1	78.3301	-1.31707	0.318159	-4.13966	3.47815e-05	0.00352794
Slc16a2	346.004	-1.03115	0.249547	-4.1321	3.59462e-05	0.00357091
Slc1a3	376.454	1.19786	0.289774	4.13377	3.56855e-05	0.00357091
Actr3b	230.996	-1.51746	0.368134	-4.12203	3.75547e-05	0.00364549
Rps24	8975.44	-1.27945	0.310681	-4.11821	3.81828e-05	0.00364549
Glce	493.373	0.878559	0.21318	4.1212	3.76905e-05	0.00364549
Calm2	2896.42	1.17008	0.284135	4.11804	3.82103e-05	0.00364549
Hoxd13	210.606	-1.14332	0.278543	-4.10465	4.0492e-05	0.00373809
Sox11	209.515	1.20636	0.293891	4.10481	4.04655e-05	0.00373809
Atp5g2	120.358	1.22992	0.29974	4.10328	4.07327e-05	0.00373809
Hps6	43.5809	-1.86355	0.453775	-4.10678	4.01215e-05	0.00373809
Col8a2	134.132	-1.6142	0.394067	-4.09625	4.19902e-05	0.00378148
Furin	467.703	-1.06547	0.260089	-4.09655	4.19354e-05	0.00378148
Mdn1	175.307	1.07527	0.262885	4.09026	4.30888e-05	0.00379489
Pcbp4	307.278	1.54297	0.377019	4.09254	4.26666e-05	0.00379489
Fam91a1	556.741	0.862393	0.210905	4.08902	4.33206e-05	0.00379489
Pygl	155.134	-1.14167	0.279734	-4.08128	4.47875e-05	0.00388804
Picalm	2162.31	-0.797827	0.195771	-4.07531	4.5954e-05	0.0039394
Aspn	413.633	-1.24138	0.304701	-4.07408	4.61968e-05	0.0039394
Vim	10603.2	-0.909204	0.224106	-4.05703	4.97013e-05	0.00420107
Gpd2	165.061	1.14052	0.282003	4.04434	5.24715e-05	0.00439666
Il6st	1109.13	-0.935124	0.23144	-4.04047	5.33448e-05	0.0044313
Sox9	795.641	1.08442	0.268597	4.03736	5.40556e-05	0.00445196
Il11ra1	1646.9	-1.13141	0.280945	-4.02715	5.6458e-05	0.00461042
Mapk1ip1	33.7107	-2.68064	0.66841	-4.01048	6.05953e-05	0.00490669
Mcm5	228.266	1.31406	0.32821	4.00372	6.2354e-05	0.00500702
Uba1	645.843	-0.925364	0.232244	-3.98444	6.7639e-05	0.00524389
Rps9	8539.1	-0.914252	0.229606	-3.98182	6.83893e-05	0.00524389
Pbrm1	680.261	1.06503	0.267149	3.98664	6.70156e-05	0.00524389
Rbpms2	86.8405	-1.29407	0.324378	-3.98938	6.62472e-05	0.00524389
Rbp1	153.135	1.50373	0.377708	3.9812	6.85689e-05	0.00524389
Gsk3b	455.164	1.09278	0.274106	3.98669	6.70012e-05	0.00524389
Amotl1	963.575	1.13772	0.286215	3.97505	7.03638e-05	0.00533878
Kif2c	90.1081	1.49028	0.375383	3.97003	7.18638e-05	0.00541
Tmem127	272.212	-1.05491	0.26591	-3.96716	7.27335e-05	0.00543303
Epha4	20.2443	2.34148	0.591017	3.96178	7.43916e-05	0.00551413
H2afz	2570.13	0.921641	0.232823	3.95855	7.54072e-05	0.00554675
Nr4a1	38.1792	1.90962	0.482799	3.9553	7.64375e-05	0.00557994
Tmem5	87.7439	-1.34169	0.341527	-3.9285	8.54756e-05	0.0061928
Npr2	105.87	-1.36054	0.34657	-3.92572	8.64692e-05	0.00621804
Cilp	954.657	-1.0626	0.27101	-3.92091	8.82168e-05	0.00627478
Irf1	319.493	-1.04876	0.267542	-3.91997	8.85606e-05	0.00627478
Lrp4	116.109	-1.62199	0.414396	-3.91411	9.07385e-05	0.00638216
Slpi	403.262	1.35226	0.345853	3.90993	9.23227e-05	0.00644653
Set	867.489	0.809761	0.207514	3.90221	9.53195e-05	0.00651417
Rps8	4680.99	-1.25435	0.32134	-3.90349	9.48163e-05	0.00651417
Usmg5	1336.94	1.23299	0.315732	3.90517	9.41579e-05	0.00651417
Parm1	369.556	1.04386	0.267695	3.89944	9.64157e-05	0.00654269
S100b	32.6995	-3.18616	0.817475	-3.89756	9.71677e-05	0.00654761
Cdca7	56.419	1.51828	0.391001	3.88306	0.00010315	0.00667083
Rbm46	39.4295	1.90642	0.490885	3.88363	0.000102907	0.00667083
Anp32e	874.218	1.00819	0.259363	3.88718	0.000101415	0.00667083
Igfbp7	1384.69	-0.894931	0.230427	-3.8838	0.000102836	0.00667083
Zfp398	322.515	-1.40785	0.361987	-3.88922	0.000100566	0.00667083
Gbf1	158.146	-1.06498	0.273807	-3.88955	0.000100431	0.00667083
Tsr3	186.88	-1.28511	0.332503	-3.86496	0.000111106	0.00713747
Col10a1	28.5651	-2.53626	0.658311	-3.85267	0.000116835	0.00745575
Cdkn2d	323.657	1.16745	0.303183	3.85063	0.000117815	0.00746885
Heca	129.016	-1.53748	0.399746	-3.84614	0.000119995	0.0075573
Fam53a	192.449	1.10595	0.287881	3.84169	0.000122192	0.00764571
Il6	37.1355	1.55709	0.405549	3.83946	0.000123304	0.00766554
Vezt	62.352	-1.64931	0.430708	-3.82929	0.000128512	0.00793808
Rbm14	125.144	1.05126	0.274678	3.82725	0.000129584	0.00795331
Dut	372.541	0.91109	0.238538	3.81947	0.00013374	0.00815642
Hk2	425.78	1.38999	0.364794	3.81036	0.000138767	0.00835722
Aldh1a2	180.252	-1.33012	0.348941	-3.81187	0.000137921	0.00835722
Phf13	828.424	1.11427	0.293346	3.7985	0.000145572	0.00871261
Isoc2b	56.7576	-1.62959	0.429777	-3.79172	0.000149609	0.00889894
Lum	540.356	-1.06069	0.280405	-3.78272	0.000155126	0.0091146
Naglu	44.5671	-1.81942	0.480861	-3.78367	0.000154535	0.0091146
Ecsit	50.4622	-1.68489	0.445752	-3.77987	0.000156907	0.0091634
Gpx4	41.2345	1.77224	0.469387	3.77565	0.00015959	0.0091789
Med7	145.798	-1.15715	0.306532	-3.77496	0.000160031	0.0091789
Mrc2	104.466	-1.42994	0.378513	-3.77777	0.000158239	0.0091789
Sap30l	302.48	-0.977325	0.259093	-3.7721	0.000161881	0.00923012
Ndufaf8	413.093	1.14496	0.303831	3.76842	0.000164284	0.00931203
Eif5	882.164	0.825507	0.219589	3.75933	0.000170368	0.00960041
Ywhae	1647.94	-0.837588	0.223437	-3.74866	0.000177785	0.00987037
Gga1	173.604	1.11848	0.298418	3.74803	0.000178232	0.00987037
2310039H08Rik	108.445	1.37218	0.365898	3.75018	0.000176706	0.00987037
Adamts4	88.7406	-1.60317	0.428443	-3.74186	0.000182663	0.00994431
Map1lc3a	1743.49	1.11098	0.296794	3.74326	0.000181652	0.00994431
Eif3e	721.299	-0.896384	0.23954	-3.7421	0.000182486	0.00994431
Ash1l	267.478	1.17863	0.315982	3.73006	0.000191434	0.0103148
Rsrp1	1935.16	-0.871511	0.23366	-3.72983	0.000191609	0.0103148
Lrrk1	94.9582	-1.26545	0.340015	-3.72176	0.000197843	0.0105912
Ercc5	49.0498	-1.75977	0.473131	-3.71942	0.000199681	0.0106305
Plxdc2	434.968	-2.14759	0.57872	-3.71094	0.000206494	0.0108064
Pamr1	47.3194	-1.76408	0.47514	-3.71277	0.000205005	0.0108064
Gar1	573.664	0.939574	0.253109	3.71213	0.000205524	0.0108064
Lpar1	1128.3	-1.22895	0.3314	-3.70838	0.000208593	0.0108064
Atg4c	23.075	-3.32249	0.895651	-3.70958	0.000207604	0.0108064
Lhfpl2	237.271	0.908254	0.245271	3.70307	0.00021301	0.0109763
Hdac7	1357.59	-0.878602	0.237496	-3.69944	0.000216077	0.0110751
Bola2	523.417	0.807954	0.218527	3.69727	0.000217934	0.0111112
Larp4b	352.537	0.824893	0.223361	3.69309	0.000221548	0.011236
Lyz2	110.869	-2.90062	0.786257	-3.68915	0.000225003	0.0112524
Atad2	181.17	1.22333	0.331639	3.68873	0.000225375	0.0112524
Eif4g1	1877.49	1.10355	0.299087	3.68972	0.000224504	0.0112524
Map1lc3b	1295.37	-0.895523	0.243015	-3.68505	0.000228654	0.0113573
Ndufa5	894.491	-1.14511	0.310979	-3.68227	0.000231163	0.0113647
Drosha	104.76	-1.71878	0.466711	-3.68274	0.000230739	0.0113647
Fibin	129.695	1.16362	0.316316	3.67866	0.000234462	0.0114105
Pdp1	232.774	-1.15479	0.313837	-3.67959	0.000233608	0.0114105
Atp1b1	31.2103	1.93874	0.528232	3.67024	0.000242318	0.0116749
Mtx1	110.633	1.15367	0.314327	3.67028	0.000242285	0.0116749
Dtl	56.7407	1.42873	0.389905	3.66431	0.000248008	0.0118896
Angptl7	115.185	-1.79293	0.489673	-3.66148	0.000250766	0.0119623
Nipa2	95.0362	1.07466	0.293639	3.65979	0.000252424	0.0119821
Ypel3	414.817	-1.05663	0.289218	-3.65341	0.000258782	0.0122236
Lrp8	44.3818	1.57331	0.431164	3.64898	0.00026328	0.0123755
Sf3a2	439.129	2.13587	0.585715	3.6466	0.000265731	0.01243
Dnmt1	559.839	0.893196	0.245261	3.64181	0.000270723	0.0125475
Pitx1	41.0771	1.67166	0.459319	3.63943	0.000273241	0.0125475
Cyc1	178.69	1.22692	0.337136	3.63923	0.000273451	0.0125475
Tbl3	76.4969	1.33036	0.365489	3.63996	0.000272682	0.0125475
Ctsc	39.6562	-1.89302	0.520472	-3.63712	0.000275703	0.0125909
B230118H07Rik	79.3828	-1.26886	0.349297	-3.63261	0.000280567	0.0126405
E2f1	537.746	0.983502	0.270674	3.63352	0.000279578	0.0126405
Pik3ip1	118.63	-1.18332	0.325761	-3.63247	0.000280724	0.0126405
Gpc1	3123.53	0.733262	0.202176	3.62686	0.000286892	0.0127208
Trim59	427.182	0.801737	0.221105	3.62605	0.00028779	0.0127208
Polr3gl	83.9029	-1.26937	0.349846	-3.62837	0.000285212	0.0127208
Cenph	221.966	0.944852	0.260461	3.62761	0.000286058	0.0127208
Herc4	125.894	-1.09412	0.301841	-3.62481	0.000289174	0.0127237
Gria3	43.1646	-1.62985	0.450439	-3.61835	0.000296485	0.012986
Nr4a2	65.0135	1.80331	0.499289	3.61175	0.000304133	0.0132608
Cpxm2	852.106	-1.30002	0.360306	-3.6081	0.000308443	0.0133881
Neto2	46.3999	1.80993	0.501917	3.60604	0.000310908	0.0134346
Fn1	11476.6	-0.824236	0.2289	-3.60086	0.000317169	0.0136439
Itgb5	487.889	-0.736909	0.204742	-3.59921	0.000319191	0.0136699
Ibsp	54.5311	-5.54526	1.54706	-3.58438	0.000337876	0.0144061
Dlg3	307.739	-1.04796	0.292694	-3.58038	0.000343092	0.014564
Dgkz	106.906	1.56926	0.438594	3.57794	0.000346312	0.0145723
Map2k7	303.587	1.22644	0.342672	3.57906	0.000344832	0.0145723
Hnrnpa1	498.732	0.918204	0.256898	3.57419	0.00035131	0.0146547
Rnaseh2c	166.653	0.986893	0.276065	3.57486	0.000350415	0.0146547
Ssbp4	349.008	1.28671	0.360301	3.5712	0.000355352	0.0147594
Grpel1	221.775	0.922515	0.258611	3.56719	0.000360824	0.0149223
Prkag2	73.9161	-1.52329	0.427777	-3.56095	0.000369515	0.0151517
Cdk10	112.811	-1.21954	0.342457	-3.56115	0.000369237	0.0151517
Col8a1	681.887	-0.897391	0.252257	-3.55745	0.000374477	0.0152276
Mrps10	87.4347	1.04382	0.293422	3.55741	0.000374527	0.0152276
Rnaset2b	174.262	-1.236	0.347781	-3.55398	0.000379452	0.015332
Stk38	553.545	-0.805445	0.226669	-3.55341	0.000380277	0.015332
Sgce	131.735	-0.964058	0.272107	-3.54293	0.000395702	0.0157642
Antxr1	441.307	-0.804432	0.227061	-3.5428	0.000395904	0.0157642
Kat2a	63.3717	1.26794	0.357843	3.54329	0.00039517	0.0157642
Gm2000	2418.13	-0.784377	0.221648	-3.53884	0.000401891	0.0159367
Sec61b	1375.75	0.800456	0.22661	3.53231	0.000411943	0.0162684
Rgl3	29.9783	-1.95962	0.555126	-3.53005	0.000415479	0.0163411
Tmem101	134.823	1.0924	0.310411	3.51921	0.00043283	0.0169543
Trp53inp1	101.001	-1.26203	0.358875	-3.51662	0.000437081	0.0170484
Lifr	85.169	-1.63354	0.464655	-3.51559	0.000438771	0.0170484
Rps26	2704.96	-0.974839	0.277556	-3.51222	0.000444372	0.0171279
Becn1	617.696	-0.746147	0.21241	-3.51277	0.000443454	0.0171279
Rprd1b	264.466	1.1102	0.316262	3.51038	0.000447468	0.0171785
Sned1	879.028	-0.991565	0.282662	-3.50795	0.000451577	0.0171946
Parp1	240.796	0.79142	0.225664	3.50707	0.000453074	0.0171946
Cald1	1778.74	0.814569	0.232272	3.50697	0.00045324	0.0171946
Ccl20	996.266	-1.051	0.299819	-3.50546	0.000455815	0.0172245
Man1c1	240.275	-1.19529	0.341105	-3.50418	0.00045801	0.0172398
Tcof1	267.479	0.882232	0.252053	3.50019	0.000464927	0.017432
Arl4c	827.032	0.93492	0.267609	3.4936	0.000476552	0.0176659
Gnas	1454.84	-0.878681	0.251516	-3.49354	0.000476664	0.0176659
Cklf	123.369	1.00224	0.286838	3.4941	0.000475662	0.0176659
Necap1	105.921	-1.19706	0.343102	-3.48892	0.000484974	0.0177688
Lsm4	212.44	1.23551	0.353936	3.49078	0.000481614	0.0177688
Dcaf15	76.4571	1.24496	0.356804	3.4892	0.000484466	0.0177688
Vmp1	999.083	-0.721324	0.206985	-3.48491	0.000492294	0.0179687
Melk	73.7721	1.32609	0.380951	3.48101	0.000499531	0.018028
Slc19a1	147.14	0.964169	0.276869	3.48239	0.000496951	0.018028
Zbtb7c	22.3455	-2.28882	0.65751	-3.48105	0.00049946	0.018028
Ifi44	28.8089	-1.95665	0.563499	-3.47232	0.000515973	0.0184829
Trim8	73.1707	-1.16536	0.335607	-3.4724	0.000515833	0.0184829
Sart1	82.905	-1.17038	0.337437	-3.46844	0.000523491	0.0186828
Ccnd1	456.302	-0.998877	0.288147	-3.46656	0.000527167	0.0187446
Cox8a	4027.28	0.891801	0.257466	3.46376	0.000532689	0.0188713
Cramp1l	80.5269	1.25459	0.362925	3.45688	0.000546474	0.0192887
G3bp2	327.685	0.985808	0.286144	3.44515	0.000570749	0.0197638
Gpr27	82.634	1.26751	0.367986	3.44444	0.000572239	0.0197638
Ube2g2	503.947	0.956265	0.277574	3.44509	0.000570877	0.0197638
Parp3	327.405	-0.73153	0.212174	-3.44778	0.000565212	0.0197638
Snx11	700	0.847194	0.245766	3.44716	0.000566503	0.0197638
Hells	121.159	1.08447	0.314659	3.4465	0.000567894	0.0197638
Vcam1	1495.36	-0.689833	0.200399	-3.44229	0.000576802	0.0198502
Dcaf13	256.87	-0.910034	0.264539	-3.44008	0.000581546	0.0199423
Slc25a37	347.883	-0.940336	0.273593	-3.437	0.000588205	0.0200991
Rad51	127.367	1.21559	0.353817	3.43564	0.000591162	0.0201287
Dnajc13	142.028	-1.12188	0.326747	-3.43349	0.000595858	0.0202172
Ckb	84.3384	1.2144	0.354493	3.42574	0.000613117	0.0207298
Dpm3	398.039	0.916087	0.267727	3.42172	0.00062227	0.0209657
Mier2	268.744	0.782123	0.229072	3.41431	0.000639449	0.0214694
Dtymk	198.033	0.951955	0.279194	3.40965	0.000650456	0.0216131
Crebzf	148.083	-0.940154	0.275661	-3.41054	0.00064835	0.0216131
Cdc45	42.9005	1.4098	0.413275	3.41128	0.000646586	0.0216131
Pomp	3646.36	-0.91252	0.267822	-3.40719	0.000656349	0.0217339
Pde4b	68.3616	1.69049	0.496627	3.40393	0.000664237	0.021845
Galk1	441.11	0.785851	0.23081	3.40475	0.000662254	0.021845
Rpl5	960.935	-1.05922	0.311339	-3.40216	0.00066856	0.0218933
Lrp1	500.886	-0.764805	0.224907	-3.40054	0.000672522	0.0218933
Ctsh	139.158	-1.03663	0.304804	-3.40097	0.000671465	0.0218933
Cdh10	22.8369	1.72259	0.506928	3.3981	0.000678556	0.0219414
Myh9	1209.96	-0.663379	0.195245	-3.39767	0.000679628	0.0219414
Slc38a4	22.455	-2.87225	0.845479	-3.39718	0.00068083	0.0219414
Tpm3	1630.24	0.853985	0.251471	3.39596	0.000683888	0.0219665
Ubr4	829.291	-0.77232	0.227651	-3.39256	0.000692417	0.0221234
Grk6	163.793	1.02234	0.301382	3.39219	0.000693365	0.0221234
Dgat1	192.524	0.880611	0.259731	3.39047	0.000697728	0.0221891
Ccser2	145.152	-0.945457	0.279163	-3.38675	0.000707249	0.0224179
Ssbp3	366.092	-0.921483	0.272475	-3.3819	0.00071987	0.0227432
Mboat7	117.732	1.16177	0.343644	3.38074	0.000722916	0.0227648
Ubtf	723.39	1.00565	0.297786	3.3771	0.000732552	0.0229931
Foxq1	39.4568	1.61602	0.478929	3.37424	0.000740209	0.023158
Cdkn2b	261.836	-1.16964	0.346781	-3.37285	0.000743955	0.0231998
Cbfb	468.784	0.840897	0.249679	3.36791	0.000757392	0.023467
Mgat4b	425.577	1.14512	0.340002	3.368	0.00075716	0.023467
Chd4	681.788	0.781566	0.232141	3.36677	0.000760545	0.0234891
Crlf1	3207.47	0.705768	0.210087	3.35941	0.00078109	0.0240466
Zbtb9	41.3688	-1.47082	0.438034	-3.35777	0.000785737	0.0241126
Ebp	382.854	-1.00055	0.298135	-3.35603	0.000790699	0.0241879
Mrps7	175.858	0.867619	0.258594	3.35514	0.000793239	0.0241888
Xpo1	250.726	0.875287	0.261042	3.35304	0.00079928	0.0242961
Ddx27	174.229	0.831791	0.24866	3.3451	0.000822538	0.0248346
Slc7a2	812.197	-0.956936	0.286062	-3.34521	0.000822198	0.0248346
A4galt	42.0292	-1.75567	0.5251	-3.34349	0.000827306	0.0248346
Col2a1	58.955	-1.59492	0.47693	-3.34413	0.000825411	0.0248346
Cyp51	889.341	-1.09791	0.328779	-3.33935	0.000839753	0.0250821
Tnfsf12	51.5228	-1.35948	0.407151	-3.33902	0.000840757	0.0250821
Ankrd1	54.8514	-1.78421	0.534584	-3.33757	0.000845152	0.0251354
Apmap	186.333	0.828216	0.248344	3.33496	0.000853111	0.0251675
Tmed4	202.976	0.969218	0.290508	3.33629	0.000849055	0.0251675
Mrpl28	181.933	0.900748	0.270118	3.33465	0.000854066	0.0251675
Bard1	30.8516	1.69326	0.509147	3.32569	0.000882011	0.0256935
Aamp	2533.35	-0.714821	0.214844	-3.32716	0.000877371	0.0256935
Xpa	69.3233	-1.84683	0.555282	-3.32593	0.00088124	0.0256935
Rab1b	244.359	0.997794	0.300043	3.32551	0.00088258	0.0256935
Lmnb2	113.767	1.07966	0.324955	3.32249	0.000892165	0.0258943
Wbp11	184.747	0.999254	0.300944	3.3204	0.000898887	0.0259332
Ltbp1	357.435	-0.859088	0.258673	-3.32114	0.00089651	0.0259332
Rab10	477.851	0.961097	0.289652	3.31811	0.000906282	0.0259909
Ppt2	118.414	1.24084	0.373877	3.31884	0.000903913	0.0259909
Itgbl1	138.842	-1.24767	0.37626	-3.31597	0.000913242	0.0260946
Ptprs	740.747	0.797605	0.24058	3.31534	0.000915315	0.0260946
Hibadh	247.626	0.912869	0.275452	3.31407	0.000919473	0.0261358
Dtx2	129.019	1.24145	0.374821	3.31211	0.000925948	0.0262424
Acsl4	780.146	0.79233	0.239389	3.30981	0.000933609	0.0263048
Avpi1	178.693	0.924817	0.279409	3.3099	0.000933284	0.0263048
Tanc1	133.063	1.02598	0.310289	3.30654	0.000944566	0.0264566
Smarca1	35.111	-1.82047	0.550698	-3.30575	0.000947231	0.0264566
Csnk2b	195.165	-0.820574	0.248153	-3.30673	0.000943916	0.0264566
Cwc15	350.592	-0.878313	0.265842	-3.30389	0.000953522	0.0265553
Mcm3	228.178	0.806533	0.244344	3.30081	0.000964056	0.0266944
Hsph1	1423.24	1.76346	0.534154	3.30141	0.000962007	0.0266944
Dab2	238.76	-0.82899	0.251264	-3.29928	0.000969332	0.0267636
Dpf1	33.7826	1.70908	0.518249	3.29779	0.000974501	0.0268294
Hmgn3	322.178	-0.777444	0.236326	-3.28971	0.00100292	0.0275333
Pkdcc	122.277	1.33208	0.40548	3.28518	0.00101915	0.0278203
Plce1	77.2078	-1.32264	0.402566	-3.28551	0.00101797	0.0278203
Suclg2	169.888	0.890301	0.271164	3.28325	0.00102617	0.0279049
Paip2	531.599	-0.639958	0.194946	-3.28274	0.00102804	0.0279049
Wisp2	670.341	-0.709684	0.216303	-3.28098	0.00103448	0.0280007
Aldh4a1	89.4579	-1.19309	0.363883	-3.27877	0.0010426	0.0280628
Gcnt4	32.621	-1.9942	0.608203	-3.27885	0.00104232	0.0280628
Psmb1	1041.61	-0.609524	0.185977	-3.27741	0.00104764	0.0280861
Brd2	1599.79	1.13766	0.347169	3.27696	0.00104929	0.0280861
Plk1	1304.23	1.01252	0.309563	3.27082	0.00107238	0.0285453
Zfp317	182.01	-1.2971	0.396551	-3.27095	0.00107185	0.0285453
Mdm2	806.639	-0.828387	0.25333	-3.26999	0.00107552	0.02855
Rsbn1	149.292	0.931669	0.285062	3.2683	0.00108196	0.0285831
Gmnn	88.0264	1.1191	0.342432	3.26811	0.00108269	0.0285831
1110065P20Rik	241.006	0.862509	0.264181	3.26485	0.00109524	0.0288352
Adra2a	75.8316	-1.50899	0.463179	-3.25789	0.00112243	0.0294707
Cryab	258.722	-0.800671	0.245904	-3.25603	0.00112983	0.0295842
Col4a3bp	107.621	-0.977567	0.300385	-3.25438	0.00113642	0.0296762
Noct	21.8788	-1.85328	0.570788	-3.24689	0.00116675	0.0302226
Klf13	188.54	1.0982	0.338168	3.2475	0.00116422	0.0302226
Dkk3	541.745	-0.818716	0.252114	-3.2474	0.00116463	0.0302226
Edil3	99.8548	-1.04528	0.322273	-3.24346	0.00118089	0.0304887
Snu13	900.688	0.780687	0.24074	3.24286	0.00118335	0.0304887
Vapb	306.541	-0.873252	0.269402	-3.24144	0.00118926	0.0305591
Tbc1d13	122.468	-0.997097	0.30802	-3.23712	0.00120743	0.0306771
Matn4	23.5387	2.46264	0.761014	3.236	0.00121218	0.0306771
Lamtor2	86.3285	-1.34052	0.414276	-3.23582	0.00121295	0.0306771
Jak1	768.254	0.863695	0.266679	3.23871	0.00120071	0.0306771
Pin1	115.598	1.13159	0.349673	3.23614	0.00121159	0.0306771
Rhob	97.8594	-1.00324	0.309776	-3.23859	0.00120123	0.0306771
Olfml3	402.639	-1.13171	0.350476	-3.22907	0.00124192	0.0309873
Tmem120a	104.715	0.940895	0.291358	3.22935	0.00124074	0.0309873
Emg1	180.985	0.80757	0.250194	3.22777	0.00124759	0.0309873
Tmpo	387.596	0.731234	0.226547	3.22774	0.00124773	0.0309873
Timm22	231.433	0.865817	0.268003	3.23063	0.00123518	0.0309873
Rrn3	156.311	-1.11388	0.344663	-3.23181	0.00123009	0.0309873
Hacd2	82.6146	-1.18893	0.36819	-3.22912	0.00124172	0.0309873
Fryl	149.442	1.39506	0.432617	3.22471	0.001261	0.0310767
Gpx8	321.925	-0.843547	0.261582	-3.22479	0.00126065	0.0310767
Basp1	1019.29	0.866674	0.268736	3.225	0.00125973	0.0310767
Eif4g2	8259.05	0.600741	0.18637	3.22338	0.00126687	0.0311418
Celf4	62.6768	1.38472	0.429819	3.22164	0.0012746	0.0312521
Gna11	343.009	0.891086	0.276659	3.22088	0.00127797	0.031255
Dgat2	51.9859	1.30667	0.406285	3.21615	0.00129924	0.031615
Abcc5	409.342	-0.734414	0.228349	-3.21619	0.00129904	0.031615
Ngfr	83.0384	1.15111	0.35801	3.21529	0.00130313	0.0316296
Nfib	897.924	0.721875	0.225071	3.20732	0.0013398	0.0324255
Vars	228.186	1.0886	0.339477	3.2067	0.00134265	0.0324255
Tmem238	33.9403	1.62937	0.509092	3.20053	0.00137173	0.0330451
Papd5	246.895	0.93584	0.292509	3.19936	0.00137734	0.033093
Dynll2	1083.14	0.746848	0.233486	3.19868	0.00138059	0.033093
B2m	1179.66	-0.66537	0.208213	-3.19563	0.00139528	0.033362
Arpc1a	1241.71	0.681261	0.213236	3.19487	0.00139894	0.0333668
Abi3bp	907.508	-0.776772	0.24324	-3.19344	0.00140587	0.0334492
Ubr5	270.582	-0.908248	0.284705	-3.19014	0.00142206	0.0337511
Copb1	609.835	0.838808	0.263072	3.18851	0.00143006	0.0338576
Eif3f	790.128	-0.876299	0.27495	-3.18712	0.00143698	0.0339382
Mtfmt	54.1457	-1.30438	0.409523	-3.18512	0.00144694	0.0340898
Ago2	330.942	0.728033	0.228823	3.18165	0.0014644	0.034417
Rrp8	104.491	0.969747	0.304881	3.18074	0.00146902	0.0344212
Msr1	22.7921	-2.38388	0.749599	-3.1802	0.00147172	0.0344212
Exosc2	107.786	1.1079	0.348856	3.17579	0.00149428	0.0348195
Josd2	145.314	0.942484	0.296868	3.17476	0.00149959	0.0348195
Poli	31.429	-1.96263	0.618117	-3.17518	0.00149746	0.0348195
Aar2	55.1486	1.18915	0.375184	3.16951	0.00152696	0.0353654
Znhit6	466.134	-1.04671	0.330313	-3.16885	0.00153044	0.0353654
Uhmk1	298.335	0.870805	0.274966	3.16696	0.00154043	0.0354558
Dlgap4	501.273	0.887728	0.280331	3.16671	0.00154172	0.0354558
Dab2ip	111.46	-0.961762	0.303889	-3.16485	0.00155164	0.0355991
Ccne2	37.8414	1.52237	0.481475	3.16189	0.0015675	0.035708
Gnb2	1434.64	0.956348	0.302438	3.16212	0.00156623	0.035708
Rala	247.904	-0.821048	0.25966	-3.16202	0.00156681	0.035708
Acot9	280.668	-0.846647	0.267851	-3.16089	0.00157287	0.0357457
Psme2	188.692	-0.845959	0.267787	-3.15907	0.00158272	0.0358849
Nrp2	533.38	-0.786828	0.249408	-3.15478	0.00160617	0.0361613
Rc3h2	672.821	-0.831376	0.263462	-3.15558	0.00160181	0.0361613
Prdm2	62.2364	-1.16179	0.36822	-3.15514	0.00160419	0.0361613
Ksr1	152.084	1.07481	0.34111	3.15092	0.00162756	0.0365574
Serinc3	2885.51	-0.76219	0.242317	-3.14543	0.00165842	0.037164
H2afx	213.856	1.04539	0.33271	3.14203	0.00167781	0.0375113
Dhx9	222.311	0.924248	0.294242	3.14112	0.00168303	0.037541
Spin1	148.722	0.927967	0.295538	3.13993	0.00168989	0.0376069
Ezh2	97.3576	1.2482	0.397823	3.13758	0.00170349	0.0377568
Eif3k	599.608	-0.650081	0.207266	-3.13646	0.00171002	0.0377568
Tead1	322.083	0.704982	0.224798	3.13607	0.0017123	0.0377568
Plat	203.165	-0.983518	0.313504	-3.13717	0.00170585	0.0377568
Slc7a6	164.877	0.887214	0.283141	3.13346	0.00172756	0.0380063
2310009B15Rik	71.971	1.05923	0.33823	3.1317	0.001738	0.038149
Arhgef25	262.958	-0.819264	0.261776	-3.12964	0.0017502	0.0382642
Ubxn8	66.2554	-1.19635	0.382285	-3.12947	0.00175119	0.0382642
Mmp19	136.999	-0.901871	0.288319	-3.12803	0.0017598	0.0383652
Rrs1	637.332	0.818421	0.261704	3.12728	0.00176433	0.0383772
Cxcl16	75.6001	-1.2005	0.384057	-3.12582	0.00177308	0.0384806
Tmem126a	195.296	0.776069	0.248481	3.12326	0.00178861	0.0387304
Rnf149	1038.29	0.634388	0.203268	3.12093	0.00180279	0.0389499
Sept7	711.303	-0.611451	0.196016	-3.11939	0.00181227	0.0390672
Dohh	230.369	1.01631	0.326032	3.11719	0.00182581	0.0392712
Borcs6	220.225	-0.807673	0.259184	-3.11621	0.00183189	0.0393143
Ptprn	62.6341	-1.25163	0.402264	-3.11145	0.00186168	0.0397765
Sdhb	494.854	-0.778665	0.250215	-3.11198	0.00185834	0.0397765
Lcp1	21.2095	-2.28807	0.736107	-3.10834	0.00188143	0.0401095
Tada2a	121.439	-1.05811	0.341134	-3.10175	0.00192379	0.040922
Cers1	38.4927	2.03623	0.65678	3.10033	0.00193306	0.0410285
AC099934.1	1187.5	-0.962998	0.311005	-3.09641	0.00195879	0.0414832
Col6a3	2299.51	-0.721385	0.233063	-3.09523	0.0019666	0.0415573
Bet1l	350.613	0.809886	0.261747	3.09416	0.00197371	0.0416163
Zfp266	293.416	1.09308	0.353828	3.08929	0.00200633	0.0422118
Ftl1	809.201	0.971593	0.314816	3.08623	0.00202714	0.0425442
Wif1	39.4608	-1.47268	0.477263	-3.08567	0.00203096	0.0425442
Atp5g3	5638.71	0.718649	0.23309	3.08314	0.00204826	0.0428135
Ssh3	29.9853	-1.54042	0.499961	-3.08109	0.00206244	0.0430167
Ppp1ca	795.936	0.743405	0.241379	3.07982	0.00207126	0.0431072
Pola1	66.4291	1.12472	0.365644	3.07601	0.00209794	0.0433428
Akap11	748.867	0.714437	0.232289	3.07563	0.00210057	0.0433428
Slc25a17	341.006	0.729104	0.236957	3.07694	0.00209137	0.0433428
Ezr	46.9889	1.39084	0.452129	3.0762	0.00209656	0.0433428
Tlr6	100.307	-1.0371	0.337362	-3.07414	0.00211113	0.0433847
Srrt	157.958	0.936766	0.304732	3.07407	0.0021116	0.0433847
Usp27x	128.069	-1.08117	0.351929	-3.07212	0.00212541	0.0435754
Nceh1	55.3862	1.31545	0.428557	3.06949	0.00214422	0.0438595
Cxcl3	170.122	1.0487	0.341718	3.06892	0.00214837	0.0438595
Epb41l1	120.325	-1.05452	0.343833	-3.06695	0.00216256	0.043975
Clcc1	109.599	-0.920383	0.300105	-3.06687	0.00216315	0.043975
Tfpi	100.354	0.937463	0.306047	3.06313	0.00219032	0.0440626
Snrpb	489.488	0.789846	0.257816	3.0636	0.00218692	0.0440626
Zfp275	407.909	0.830434	0.270996	3.06438	0.00218121	0.0440626
Setd7	177.101	-1.05033	0.342816	-3.06385	0.00218511	0.0440626
Gm10320	101.47	0.95101	0.310439	3.06344	0.0021881	0.0440626
Uqcrc1	241.297	0.845263	0.276323	3.05897	0.00222101	0.0445868
Srpx	277.673	0.983846	0.322007	3.05535	0.00224796	0.0447549
Thoc7	311.298	0.885043	0.289622	3.05585	0.00224421	0.0447549
H3f3b	2151.24	0.608062	0.198993	3.0557	0.00224539	0.0447549
Rps28	5296.91	-0.735852	0.240768	-3.05627	0.00224112	0.0447549
Gprc5b	28.0371	1.56259	0.511653	3.05401	0.00225806	0.0448633
Usp5	1512.67	0.664747	0.217716	3.05327	0.00226364	0.0448816
Npdc1	253.827	-0.751667	0.246283	-3.05205	0.00227284	0.0449714
Gas7	24.0067	-1.7417	0.57126	-3.04887	0.00229706	0.0453574
Chaf1a	99.587	1.10883	0.363909	3.047	0.00231136	0.0455465
Arhgap31	53.5639	-1.29126	0.424049	-3.04508	0.00232617	0.0457448
Tnfsf11	49.6078	1.61551	0.530812	3.04347	0.00233866	0.0458269
Spryd3	316.766	-0.662324	0.217632	-3.04332	0.00233986	0.0458269
Ncs1	171.636	0.960541	0.315908	3.04057	0.0023613	0.0460597
Btg1	359.556	0.76587	0.25184	3.04109	0.00235721	0.0460597
Mtpn	919.127	0.615307	0.202482	3.03882	0.00237504	0.0461409
Ppp1r14b	785.93	0.980282	0.322553	3.03913	0.0023726	0.0461409
Wwc2	358.67	0.778839	0.256567	3.03562	0.00240044	0.0465405
Mtss1	166.805	-0.946284	0.311924	-3.0337	0.00241571	0.0467425
Pls3	676.639	-0.755889	0.249344	-3.03151	0.00243336	0.0469896
Rnd3	145.024	-0.885846	0.292391	-3.02966	0.00244829	0.0470889
Mettl8	70.8871	1.12902	0.373024	3.02666	0.0024727	0.0470889
Atp11c	270.632	2.09973	0.693492	3.02776	0.00246374	0.0470889
Rbbp7	1413.5	0.764876	0.252476	3.0295	0.00244956	0.0470889
Ankrd28	305.17	-0.968643	0.319986	-3.02714	0.00246882	0.0470889
Mthfd1	119.519	0.900901	0.297439	3.02886	0.0024548	0.0470889
Cdca7l	45.9079	1.14478	0.378161	3.02722	0.00246816	0.0470889
Rnf13	109.399	-0.888076	0.293555	-3.02525	0.00248428	0.0472161
Tmem246	25.1782	-1.72187	0.569922	-3.02123	0.00251752	0.0477536
Nnt	122.398	-0.989052	0.327828	-3.01698	0.00255303	0.048332
Srgap3	129.559	-0.816201	0.270761	-3.01447	0.00257426	0.0486384
Lypla2	644.704	0.827713	0.274761	3.01248	0.00259123	0.0488631
Ostc	3791.58	-0.928018	0.308299	-3.01013	0.00261138	0.0490513
Arhgef10l	248.261	-0.773683	0.256989	-3.01057	0.00260761	0.0490513
Ikzf5	334.656	0.663227	0.220591	3.0066	0.00264187	0.0495274
Tle2	62.0518	-1.19622	0.398118	-3.00469	0.00265849	0.0497422
Mfap1a	250.867	0.984072	0.327587	3.004	0.00266454	0.0497587
Cdo1	117.693	-1.18026	0.393149	-3.00207	0.0026815	0.0499785
Polr3c	93.7289	0.963228	0.321073	3.00003	0.00269953	0.0500089
Tdrd7	166.902	-0.890445	0.296919	-2.99895	0.00270908	0.0500089
Pdap1	230.331	0.960991	0.320404	2.99931	0.00270589	0.0500089
Marcks	3234.21	-0.584452	0.194822	-2.99993	0.00270038	0.0500089
Dio3	491.644	-1.08555	0.361844	-3.00006	0.00269926	0.0500089
Pigk	594.564	-0.781676	0.260802	-2.9972	0.00272475	0.050202
Dck	84.3423	1.06812	0.356622	2.99511	0.0027435	0.0502152
Rcn3	643.654	-0.665553	0.222128	-2.99626	0.00273315	0.0502152
Abr	81.7897	-1.04871	0.350062	-2.99579	0.00273732	0.0502152
Ltbp2	1412.54	-0.775232	0.25886	-2.99479	0.00274631	0.0502152
Cse1l	995.798	0.67855	0.226659	2.99371	0.00275608	0.0502985
Car12	26.1902	1.79267	0.599203	2.99175	0.00277381	0.0505263
Swap70	65.6982	-1.1767	0.393553	-2.98995	0.00279026	0.050563
Hras	182.108	0.947711	0.317042	2.98923	0.00279681	0.050563
Nap1l4	454.517	0.685722	0.229397	2.98924	0.00279671	0.050563
Zbtb4	212.064	0.759297	0.254007	2.98928	0.00279634	0.050563
Cdc25a	246.909	0.893939	0.299564	2.98414	0.00284379	0.051316
Zbtb34	26.3069	-1.55458	0.521275	-2.98227	0.00286123	0.0515342
Sec11a	618.478	0.810591	0.271897	2.98124	0.00287084	0.0516109
Noc4l	137.657	0.9293	0.312318	2.97549	0.00292519	0.0524387
Zdhhc4	142.73	0.857248	0.288239	2.97408	0.00293865	0.0524387
Isy1	89.4999	0.91516	0.307682	2.97437	0.00293594	0.0524387
Lbh	391.974	-0.862447	0.289974	-2.97423	0.00293728	0.0524387
Dbi	1502.13	-0.718287	0.241589	-2.97317	0.00294739	0.0524973
Jun	705.954	-0.598239	0.201262	-2.97244	0.00295438	0.0525248
Dlg5	303.2	-0.721588	0.242831	-2.97156	0.00296286	0.0525785
Sssca1	173.99	0.878428	0.295716	2.97052	0.00297299	0.0526613
Maged2	129.566	-0.979243	0.329945	-2.9679	0.00299842	0.0530142
Atp5d	699.847	0.74074	0.249787	2.96549	0.00302205	0.0533342
Ung	22.5781	1.71892	0.57993	2.96401	0.00303654	0.0534919
Dnph1	82.9019	0.992997	0.335247	2.96199	0.00305657	0.0537465
Fbxl3	166.073	-0.945227	0.319183	-2.9614	0.00306247	0.0537523
Mesd	232.93	0.688336	0.232524	2.96028	0.00307357	0.0537605
Tmem97	600.457	0.746702	0.252245	2.96023	0.0030741	0.0537605
Racgap1	216.061	0.836766	0.282752	2.95936	0.00308276	0.0538143
Exd1	21.1493	1.79028	0.605082	2.95874	0.00308897	0.0538251
Abhd17a	123.081	1.01399	0.34291	2.95702	0.00310624	0.0540285
Omd	45.8146	-1.61264	0.545735	-2.95499	0.00312679	0.0542725
Taf1b	39.3956	-1.43547	0.485855	-2.95452	0.00313154	0.0542725
Ccnl1	310.553	-0.74921	0.253668	-2.95351	0.00314186	0.0543535
Ctgf	17794.8	-0.712332	0.24132	-2.95182	0.00315908	0.0545075
Nufip2	396.028	0.837502	0.283752	2.95153	0.00316207	0.0545075
Ctsa	413.269	-0.946427	0.32099	-2.94846	0.00319361	0.0549106
Ttll12	317.457	0.808053	0.274088	2.94815	0.00319685	0.0549106
Igsf8	459.473	0.753745	0.255827	2.9463	0.00321597	0.0550766
Draxin	44.7386	-1.76486	0.599047	-2.94611	0.00321795	0.0550766
Zfp771	267.131	1.02204	0.347055	2.94488	0.0032308	0.0551986
Sav1	377.438	0.742008	0.252125	2.94301	0.00325037	0.0554346
Zfp775	40.2384	-1.55139	0.527378	-2.9417	0.00326415	0.0555712
Hoxa10	122.219	-0.926516	0.315118	-2.94022	0.00327984	0.0557399
Prkaca	381.205	-0.731403	0.248823	-2.93945	0.00328793	0.0557791
Crebl2	29.1541	-1.66415	0.566333	-2.93847	0.00329839	0.0558581
Ncaph	63.6764	1.37427	0.467998	2.93648	0.00331963	0.0559464
Ddx28	93.8883	-0.975955	0.33237	-2.93635	0.00332102	0.0559464
Erap1	92.4486	-1.39532	0.475183	-2.93638	0.00332065	0.0559464
Id1	523.558	0.83938	0.285985	2.93504	0.00333502	0.0559683
Myzap	42.7302	1.26034	0.429471	2.93463	0.00333942	0.0559683
Larp4	69.3211	1.09047	0.37159	2.9346	0.00333974	0.0559683
B2	117.357	-1.01672	0.346807	-2.93165	0.00337168	0.0562102
Tufm	47.5977	1.17557	0.400875	2.93252	0.00336228	0.0562102
Tshz1	93.3144	1.13873	0.388409	2.93178	0.00337022	0.0562102
Rb1cc1	178.071	-0.801345	0.273589	-2.92901	0.00340038	0.0563098
Pomt1	114.211	0.989727	0.338037	2.92787	0.00341298	0.0563098
4930402H24Rik	181.71	1.23992	0.423536	2.92755	0.00341639	0.0563098
Dock7	164.589	0.882461	0.301251	2.92932	0.003397	0.0563098
Med8	186.257	-0.914783	0.312492	-2.92738	0.00341834	0.0563098
H1fx	44.7333	1.56417	0.533764	2.93045	0.00338474	0.0563098
Fzd4	57.4131	1.10237	0.376576	2.92736	0.00341856	0.0563098
Glul	384.43	-0.797543	0.273011	-2.92129	0.00348587	0.057231
Ran	4860.81	0.647174	0.22154	2.92124	0.00348636	0.057231
Polr1c	414.858	0.809411	0.277217	2.91978	0.00350278	0.0574027
Xrn2	121.821	0.828979	0.284506	2.91375	0.0035712	0.0584246
Cd2ap	80.8476	-1.02415	0.35165	-2.91242	0.00358644	0.0585745
Snapc5	20.226	-2.68446	0.922629	-2.90958	0.00361916	0.0589092
Tiam1	215.403	-0.743365	0.255449	-2.91003	0.00361391	0.0589092
Pnrc2	170.808	-0.975675	0.335575	-2.90747	0.00364366	0.059208
Slc6a6	351.016	1.07891	0.371676	2.90283	0.0036981	0.0599914
Ddx42	101.614	-0.929175	0.320178	-2.90205	0.00370724	0.0600386
Dnajc8	372.775	0.698542	0.240773	2.90125	0.0037168	0.0600924
Mmab	151.04	-0.885705	0.305437	-2.8998	0.00373406	0.0602703
Leng8	34.874	-1.57073	0.541891	-2.89862	0.00374811	0.060396
Amd2	388.053	0.645386	0.222861	2.89591	0.00378061	0.060818
Col12a1	689.787	-0.621181	0.214555	-2.89521	0.00378911	0.060853
Srgap2	157.271	-0.796994	0.275545	-2.89242	0.00382281	0.0612922
Tm2d1	58.1832	1.14281	0.395292	2.89105	0.00383963	0.0614596
Fam171a2	113.491	-0.946363	0.327522	-2.88946	0.00385903	0.0616676
Lif	33.4687	1.36966	0.4742	2.88836	0.0038726	0.061782
Eno1	55.932	1.47729	0.511608	2.88755	0.00388252	0.0618379
Iws1	284.594	0.760019	0.263255	2.88701	0.00388925	0.0618429
Acot13	51.2661	-1.3112	0.454311	-2.88613	0.00390013	0.0619138
Atpif1	869.807	-0.688632	0.238711	-2.8848	0.00391664	0.0620735
Anapc4	659.095	-0.884953	0.30708	-2.88183	0.00395373	0.0624375
Sirt2	106.502	-0.907367	0.314893	-2.88151	0.00395773	0.0624375
Greb1	31.1715	-2.18569	0.75855	-2.88141	0.00395904	0.0624375
Ifnar2	265.906	-0.661105	0.229484	-2.88083	0.00396628	0.0624494
Scn7a	43.34	-3.27022	1.13647	-2.87753	0.00400806	0.0626975
Cct3	439.775	0.691295	0.240186	2.87817	0.00399993	0.0626975
Tmem259	196.694	1.20568	0.41883	2.87868	0.00399338	0.0626975
Angptl4	273.242	-1.08324	0.376428	-2.87768	0.00400611	0.0626975
Nacc1	117.709	-1.09192	0.379728	-2.87553	0.00403345	0.0629924
Ass1	102.291	-0.997128	0.347049	-2.87317	0.00406379	0.0632516
Hp	311.076	-1.82625	0.635724	-2.8727	0.00406974	0.0632516
Clic1	588.553	-0.659033	0.229338	-2.87363	0.00405786	0.0632516
Hpgd	457.971	-1.66329	0.579405	-2.87068	0.00409595	0.0635488
Cul7	198.714	-0.796791	0.277608	-2.87021	0.00410205	0.0635488
Rit1	172.695	-0.760036	0.264932	-2.8688	0.00412032	0.063633
Gstm1	148.424	-0.929502	0.324042	-2.86847	0.00412469	0.063633
Atp5k	566.99	-0.734918	0.256269	-2.86776	0.0041339	0.063633
Mef2c	19.5415	-2.56709	0.895028	-2.86817	0.00412857	0.063633
Rhbdd2	107.948	0.882245	0.308002	2.86441	0.00417786	0.0638001
Zfp146	61.8417	1.22567	0.427762	2.86531	0.00416605	0.0638001
Tm2d3	654.35	-0.664292	0.231899	-2.86458	0.00417568	0.0638001
Gas6	9310.07	-0.544859	0.190173	-2.86507	0.00416916	0.0638001
2010111I01Rik	293.648	-0.646683	0.225656	-2.86579	0.00415965	0.0638001
Prpf6	219.489	-0.841518	0.294106	-2.86127	0.00421943	0.064333
Ipo7	790.416	0.681855	0.238404	2.86009	0.00423524	0.064472
1110059E24Rik	275.693	0.689542	0.241189	2.85893	0.00425079	0.0646066
Get4	58.8095	1.1027	0.386137	2.85572	0.00429391	0.0651593
Smim20	59.8429	-1.09027	0.381986	-2.85422	0.00431426	0.0652341
Apoe	79.0255	2.67759	0.938234	2.85386	0.00431915	0.0652341
Atp5g1	437.854	0.806913	0.282707	2.85424	0.00431402	0.0652341
Pla2g4a	102.744	0.857954	0.300848	2.85178	0.00434746	0.0655589
Eri1	187.205	0.77423	0.271685	2.84973	0.0043756	0.0658802
Tmem50a	2710.4	-0.82247	0.288717	-2.8487	0.00438979	0.0658879
Tyms	115.246	1.00055	0.351218	2.84879	0.00438862	0.0658879
Mr1	42.8526	-1.17385	0.412335	-2.84684	0.00441552	0.0661174
Dnajb9	282.571	0.913254	0.320822	2.84661	0.0044188	0.0661174
Tes	167.979	0.694625	0.244171	2.84483	0.00444355	0.0663845
Dstyk	81.8408	-1.0769	0.379081	-2.84082	0.00449978	0.0671206
Ttll5	60.6472	1.06847	0.376491	2.83797	0.00454019	0.0676186
Sema3b	51.7004	-1.20519	0.425136	-2.83484	0.00458487	0.0680406
Suz12	50.7028	1.14959	0.405572	2.8345	0.0045897	0.0680406
Incenp	552.818	0.859657	0.303207	2.83521	0.00457957	0.0680406
Gatad1	1099.63	0.561348	0.198121	2.83336	0.00460618	0.0680811
Tubg1	91.3035	1.0184	0.359436	2.83333	0.00460657	0.0680811
Slc39a13	260.807	-0.659817	0.233107	-2.83054	0.004647	0.0685735
Diablo	257.978	0.691756	0.24458	2.82835	0.00467889	0.0689385
Hsp90aa1	251.648	0.723502	0.256137	2.82466	0.00473301	0.0696295
Mrpl23	58.3688	1.05664	0.374235	2.82346	0.0047508	0.0697846
Fabp7	89.4888	-1.21205	0.429636	-2.82111	0.00478585	0.0700988
Coch	49.7537	-1.56496	0.554744	-2.82105	0.00478674	0.0700988
Clptm1l	871.038	0.631972	0.22415	2.81942	0.00481108	0.0703483
Ugt1a7c	422.105	-0.917194	0.325483	-2.81795	0.00483312	0.0705635
Galnt17	56.9877	0.963361	0.342211	2.81511	0.00487605	0.0709753
Smtn	265.033	0.73748	0.261963	2.81521	0.00487453	0.0709753
Psd4	80.4751	0.904863	0.321564	2.81394	0.00489384	0.071121
Adam8	33.6373	-1.55836	0.553889	-2.81348	0.00490082	0.071121
Adcy7	91.5474	-0.921547	0.327641	-2.81267	0.00491313	0.0711924
Il1rl1	976.939	0.781606	0.278022	2.81131	0.00493398	0.0712802
Plekhg2	99.6145	1.00055	0.355864	2.81161	0.00492935	0.0712802
Ist1	803.079	0.721085	0.256615	2.80999	0.00495431	0.0714163
Eif3g	193.159	0.77616	0.27624	2.80974	0.00495823	0.0714163
Nptxr	48.8077	-1.41927	0.505345	-2.80851	0.00497718	0.0714751
0610009O20Rik	24.8372	-1.52423	0.542767	-2.80825	0.00498108	0.0714751
Zfp608	24.4912	-2.11736	0.754038	-2.80803	0.00498457	0.0714751
Tmem173	249.592	-0.634824	0.226145	-2.80715	0.00499819	0.071564
Smarcc2	246.815	-0.719593	0.256576	-2.80461	0.00503783	0.0720245
Fhod1	838.36	-0.889906	0.317931	-2.79906	0.00512523	0.0730572
Dio2	34.737	1.54105	0.550512	2.7993	0.00512134	0.0730572
Psmb3	562.601	0.683427	0.244337	2.79706	0.00515697	0.0734011
Lztr1	639.415	-0.637478	0.227954	-2.79652	0.00516561	0.0734157
Errfi1	107.417	0.977293	0.349602	2.79544	0.00518283	0.073552
Ttc13	190.807	-0.740997	0.265119	-2.79496	0.00519059	0.0735537
Tcirg1	127.062	0.857231	0.30685	2.79365	0.00521176	0.0737453
Rpl13a	5284.1	-0.758427	0.271637	-2.79206	0.00523733	0.0739985
Sdad1	193.106	-1.05009	0.376296	-2.7906	0.00526101	0.0742241
Myl12b	69.9483	-1.43067	0.512809	-2.78987	0.00527286	0.0742826
Amd1	137.978	0.71288	0.255696	2.788	0.00530349	0.074605
Timp1	4637.29	0.633292	0.227369	2.78531	0.00534773	0.0750624
Auts2	250.883	-0.667571	0.239696	-2.78507	0.00535158	0.0750624
Mad2l1	90.259	0.964595	0.346537	2.78353	0.00537714	0.0752019
Pcdhb17	63.0339	-1.17752	0.423011	-2.78365	0.0053751	0.0752019
Rnf10	512.272	0.956859	0.343964	2.78186	0.00540485	0.0753706
Hcfc1r1	190.766	-0.816659	0.293554	-2.78197	0.00540298	0.0753706
Tmem160	517.366	0.731491	0.263088	2.7804	0.00542914	0.0756
Rnf128	28.5992	1.37745	0.496075	2.7767	0.00549141	0.0763567
Mapkap1	263.181	0.817114	0.294611	2.77354	0.00554507	0.0765563
[truncated: 20,339 more rows]
