# Supplementary material for: Mir221/222 drive synovial hyperplasia and arthritis by targeting cell cycle inhibitors and chromatin remodeling components
Source: eLife. 2024 Sep 5;13:e84698. doi: 10.7554/eLife.84698 (PMC11377061; doi:10.7554/eLife.84698)
Supplement: Figure 4—source data 3. [file elife-84698-fig4-data3.zip]

Archive with 2 entries (1 files):
- Figure 4-Source data 3/
- Figure 4-Source data 3/Figure 4-Source data 3.xlsx
