# Supplementary material for: Mir221/222 drive synovial hyperplasia and arthritis by targeting cell cycle inhibitors and chromatin remodeling components
Source: eLife. 2024 Sep 5;13:e84698. doi: 10.7554/eLife.84698 (PMC11377061; doi:10.7554/eLife.84698)
Supplement: Figure 4—source data 6. — Exposure set at 2 s for SMARCA1 and ACTIN. [file elife-84698-fig4-data6.zip]

Archive with 4 entries (4 files):
- Figure 4-Source data 6-raw-file.tif
- __MACOSX/._Figure 4-Source data 6-raw-file.tif
- Figure 4-Source data 6.tif
- __MACOSX/._Figure 4-Source data 6.tif
